# Supplementary material for: Homology-mediated transformation of frog-killing fungus Batrachochytrium dendrobatidis illuminates chytrid development and pathogenesis
Source: Proc Natl Acad Sci U S A. 2025 Oct 28;122(44):e2507572122. doi: 10.1073/pnas.2507572122 (PMC12595416; doi:10.1073/pnas.2507572122)
Supplement: Supplementary file 4 — Dataset S03 (TXT) [file pnas.2507572122.sd03.txt]

>JEL423-FLL_URA3_locus_allele_1
ATCAAACACAACAGTTTTCTGCCTTGCAGCATCAAACCTCGGAAAAGATATCCGAGTTGAAAGCTCAGATTGGCAAACACCACGATGAGACTGCTATATTGATCAAACAGATTGATGCTCTCAAAAAGGAGATTGATACGCTGCACAAGCAGATGAGCCAGAATAAAGAAGTAAATGATACGTTGATCAAGAGTCTTCAAGAGCAGCTAACCATGGTACATGATGATCGCGAGTTGAATGAAAAAAGACTGCGTGGTGACATGGTCGAGAAATCCAAAAAGGAAAAAATGGAGCTAGACTTACGGGCGAAGGAGCGTGCCGAGATAGAAGAGCGTTTCAAAAAAGAAAAAATGGATATGGAAAACCGATACAGGCTGGAAAAAACAAAACTGGTAACCGATGTTGAAAGAGCTCGCAAGGATTTTGAAACATTCAAGGCTGAATCGGTCAAAAAATATGAAAAAGAAATTATTCAAAAAGCTGAAGAAGCATTCAAAGCACAACAGAAACTCAAGCTTATTGAAACCGAACTGTCCACTATCAAAGCTGAATCGTCCAAAGTGGTAGAAAGTTTGAATGCCAAAGTAGCAGATTTGACCAAGCAAATGACTAGTCAATACGCTGATTCTGACAGGATTAAACAAGAAGAGAATACACTCACTGAAAAACTGCACTGTTTGACTGAACAACAGAGTGAACTTCAGTCCAAATATGATATTCTATCTCAAGAGCTTGAGGTTGCACGAGCCTCTAATGAAAGATCATCAAAATCGTTGCTTGAGCGGGATGAGATCCATAAAAAGATCAAGGCACGCAATGACGAGTTGATACACGCGGAAGCTGTTTTTAAAAGATCAATCAATAGATTAGAAAAGGAACGTGATGAAGCAATTTCCCAAGCAACAAAACTTGCTGCTTGTCAAGCTGAACAAGATGCACTTGTCCAAACCCATAAAGCAGAGTGGGATGCTGCTAAATCTACCAATGGATCAACTATTACCGAACTGCAGTCCAAGGTCGCTAAATTGATGCAAGATAACGATATAATATCCAAGAAACTAGCAGAGACCGAGAATGAAATGAAAATAGTCGAACGCAAGAGTGCACAACTTGTCAAGGACATTCAAAAGCAGCTTATCAAGGAACGCAAGCAACGCGAGGAAGATGACACGTTGGGCCAGTTGCAGAATCTATCATTAAAAACATCTGGATCTACCATTCTTGGTACAAGTGCGTCACATGGACAGCTCAACGAATCTTTGCAAAGTAACCCGAAAATGGAACGACTCACTGGCGACTTGCTGTCCCTCGCGCAAGAAAATGAAGTTCTCAATCGTCGTGTGCGGCATGCCGAGGACGAGCTTAAAAGTGCATCTGATCGAATCAACAGTATAACAAACGAGTTAGACCACAAAGAAAAGGAACTAGGCCAAAAATCAAAGATTATCCAGCAGTATATCCTCCAAGACCATGCATCAATGCTTCAGCCAGATACCAAACTCAAACCCACCCACACATTCAATATGAATATTTTATCTTCTGTCACTGCCATGAGCAAGGTTGATCCAGCAATTCTAGCCAACATCAATTTGAAAATGCAAAAGCTATTAGAGGAACTAACAGGGAAAATGCTTAAAATGGAAACAGCACTTGAGAAAAACGGCATCACAATATCATGATTTAGTTTAAAAATAAAATCTTGTTCCTGTAGTCGCAATTGCATTTAGAAAAAGCATCATATATACATCAGTGTATTATAGTTCATTGTGATTTGAAAAACAGGTTCAAACATCTTGGCTAATGCAACAGTATCAAGATAGAATGCCACAAAAAAGCTGATGGTGTACTTTTGAATTTGCAATGCCATGTATTCGATTGAATTGATGTTTATCTAGCCTCGAATTGAACCACTTGCAAATAAAATGTTAGTTTAGTCAAAATGCCATCAACAGTGCAACTCAAGACCATCAATGCATACTTCTTTTTGTGCGCTTCTTGTACATAATGCGATATCCACAGTCTTTGCATCGGATAGGCTCTCTGGGTTTGATCTGGTTCAATGCCGTGCATTCTATAATTACATTCAAAACAATGTCAATATCTCTAACAAGAATATATCAATAGCTTCAACAAAACCAAGAGACATGGCAATAAAGTCTCACCACCACATGTGTATTCAACATCAACTCTGGGCTGGCGCTGATGAGTTGCTTCGTGAGCACCTCCAGACGCAGTAGTATTATTGTGGGCTGCAGAACCACCGTTCTGTGAAGCACCACCAGCACCCCATCCTGTTCCATTTCCAGCACCGTTACTAGTATTTTGGAATCCCCAATTGTCCTGTGAAGCCATTGTAATAGTTGTAAAGATTGGAAAAAAGAAACTGGTTTAAAAAAATACTTTTACAGCGTATTCATGTAAAACGAAACAATTGGTTTGGAATGGCCGAGTATTCGTTGTACTTTCAATTCTTTCAAACAACGACTATTTTATAATGCAAACTATAGTTTTAAACTGGAATAATTGTTTGGTACAATTCTACACTGCACAATCACCCAATTCGACTACAATCCAAATGTTGGATTCAACTGCCATCAAACTCCTGTATTCTAATATCAGATACGTTATAGTTCAAGAAAACAAAGAATGCAACTGTTGGTTTGATATCAATCACTAAAAGAGCAGTCAATTAAAAAGTTTAAAAAACACAATGTTGGCCAGTAAACTGACACCCATCATTCCATGAAACTGACTGTTTAGTATACATTTTGGCATTCTTGTTCAATGGTATTTTACATGAACACAATAATTTAAATTCAATCACCCATTGATGATTTTATAAACCATGCTACAAATTAGTTTTTAGGAAAGCCAACTACAATCAAAGTTTTGAGAGCTTTTTCATTCTCATGCAATTCAAAGGTCTTGTTTGCTTTTACCACGTCCAACAGGCGAGGACGATCTTGAAGATTGGGAAGATGGACGCCTGGATTTTAAATCATGATGAGCGTTTGGGCTACGATTGCGATGATAATAATCAGAATGCTCATGCCGCTCGCGCCTGGATGATCTGCTTTGTTGATCTCTAGAATTTTGTATAGCACGACTTGATGATACACTTTTATCATTTTTATGTCGAATGTTTTGATGATTGCTGCTTGTAGTATTGACGCTACTCTGACTACTAATAGATGACTCACTACGACGCCTTGATCTCTTGTGGGAGCTTGGACTGCGGCTAGAAGAGCGTCTTGATATTTTTCTGGACTTGTGCGATTTTCTCTCGCGACTACTATCATGGTGTCGATGTCTTGCAGCCCTTTCAGAGTCTCTATCAGATCTACTTTGAGAATGACTATCATGGTGTCGAGAATGAGCAACACGGCCATTACTACGACTGGATTCACCTCGTGGTCGTTGCTCGTTTTCCGAGTCTACAGCTTCGATAGAATCGTTAGTTTTCAACGAATTCGAACCAGGTCGATCACGACTGCGTCTTGAATCAACGTGTTTTGAGTCGCGTGTGTCGTCTCGACTACGACGACGATCCCTGTCTCTATCATGCCTATCATGTTGCTGGCTAGAGTCAGAATACTGATCTTTATCTTCACGGTTATGATATCGGTTTGAATGACGTTCACGGGATCTAGATCTATCAGTTTTTCGACGACTTTGAACCGGCATGGCAGTAAACTTGTAACCCTGATCATTAAAAAATTAAAACACAACGGTTTTAAACATAAAGACAGCAACACATTGGATAGATTGACTCACCTCGAGTGAATTGACTCGGGTTTTAGATGAATCTTTTGATTGATTTACAGAGTTCTGATGACCCAATGCTTGAGAGACGGAGCTCCGCTGAATTCGTTCTTGTTCCATCTTTTCTCTTTTTAAAGAAAGATTTACAGCAAGTTTCTCATCTTGTTCCTATGAAAGCACGTAGATGAGCCAACACATGTTAGTACAAATACAATATGGAGTGTAGGGTATACACATACCCTTTTATTGCGAATCTCTTCGATTTTTGAATCTAAAAACTCTTTTGGAATACCAGTGGGAGACGACTGCGCACTCAGAAGCAACTTCCACAACTCTTCCATGAACGATAAAGTATGATGTTCTAAAAATCCAGTAAGTTTGATTTGAATCTGCCGAGGATCAGTCTAGAATGCACGACAAGCATGAAAGCAATCAAGTGGGTCAGCTTTTCTAGCAGTGAATCCATGCACGAATAGATATCAAAATGTAGACATCACCTCTTCGTCGAGCAGATTAAATATGAATTCCAAAACAACATCATCCTCGAACCCAAGTAGATCGCCCACTTTTTTTGCAATCCAAGGACGGATAGTCTTGAGTTGGACTTTTTTCATATCGACCTATGTTTATAGATATCCAAGCAGATTAAAACATGAGTTGAGTCTTGCCAATGACTTGCATGGACACTGCAGTGTGGAACACATGCACCTGAACAAATTGATGGACACGAGACTGGTATTTCCACAACAGAACATGAGCTGACAGGATGATTGATATACCTTTTTAGAGAAGCATTCAGGAAACAACAGAGTTTTGAGGAGTTTCTTATTCTTGTCACCAAACCGAGTATCCTGCACGGCACTTGAACCCTAGAGAATAACAAGGATTAAAACGTAGCAACAGACAGCAGTGAAAGACAAGATACTTGCTCTAAAGTTCATGATTATAAAGCAACCAAAACACAATAAAATGGAAAGAATACGAAATTGTTAATGGCAAGATGCACTCTTGAATGGCATGAATTCAGCAGTAAAGTCTAGATCCAAGTCATGTGTGCTTGTTCTTTTCTTGATAAATTCATGTCGACTGTTTTAAGAATGGCTCAACGTACTATTGCTCAAGCTGTTGTGTATGGCGTAAGTATGGATTGCTGTCATGTATCAAGTATTTCGCTTACATTTGACCATGAATTAGGCTCACGAAACTGCTAATGCTGCAGCTCCCACTGTGTTCTCTAAATCATTGCCTGCATCTGCACTGGCTGGAATTCAATCTCAATTGGCTGCGTCCAACTTTCTAGGAAAAGCTCAAGAAGTTCGTCTGTAAGTTACTTGATCATGTAATGAGATCTTGATGATAAACTGAATCCTGTGCAGACTGTTTGGTGTTCCAGGCATTGATGCTCCAATCGTTGGAGTGGTTGGTCTTGGCAAGCCTTGTACTGATGTTCAGGCTTCTGCTGAAACGGCCCGTTTGGCTGTAAGTCGATCGCATGTTTATTACTGTTTTCTACCATTTCATATTCAACATTTATCCAATGAAACCAGGCTGCATCTGCCATCAATGCCTTGCATCTGTTGGGCAAGAAACAGGATCTCAAAGTCAAGTTTGATCATCTTGGTCATGGTGTTGGTAAAGTAGTCGTTTGTTGGCTGGATCTAAAGGTTGCATAATATTCATTCTTGTTGCATAGGCACTTCTGAGGGTGCCCATTTATCCACTTATGCATACGACGAACTCAAGGGTGCAGACAACAAGGCTTCTCCTGTCACTGTTTCTGCCATGGAAGGTGCATTCGAAAAGGACGAATGGCACGTTGGCAGTGTTCTGGCTCAATGTAAGTGACCCGCATTTTGAATCCATGTTCTAGTCCATATCGACACGCTGAATCTTGTTCAATCCTAAATCGTTTAGCCCAAAACTATGCTCGCCATTTCATGGAAACACCTGCCAACTACATGACTCCCACCATTTTCTCCAACAATGCTGTCGAGATCTTCAAGGGAATTCCAAATGTTACTGTCACTGTGCGAAACTCTGACTTTATGGAAGAGAAAAAGATGGGATCGTTCCTGTCTGTTTCGCGTGGCTCAGAGCAACCTCCTAAACTCTTGGAAGTTCATTATAATGGCGGTGTTGCTGGTACAAAGCCTCTTGCCTTTGTGGGAAAGGGTAAGTAGACTCAAGTCTTGTTTTTGCTTGTTACGTTGGTGTCATTATGCTGCTCACTCTAGTACTGACTGTTTATTCAATTGTGCACACTCTTCTAATCTGGATACATTATCAAGGTGTTACCTTTGACTCGGGTGGTATCTCGTTGAAGCCCCCTACCGATATGGCTTTGATGAAGGGTGATATGGGCGGTGCTGCCTGTGTTCTTGGTGCCACGTGGGGCATTGCTAAACTCGGTGTGCCCATCAATCTCTGTACCGTTATTCCTTTGACCGAAAACATGCCTAGCGGCCGTGCTACTAAACCTGGCGACGTTGTGATTGCCATGAATGGAAAAACCATCGAGGTTGACAACACTGATGCCGAGGGTCGTCTGATCCTTGCAGATGCCATCTACTACGCATCCACTACTTTCAAACCCCACTCGCTCGTTGAACTGTCTACTCTGACTGGTGCTATGGTCGTTGCTCTTGGATTCCCCTTTGCTGGTGTGTTTTCAAGCTCTGACGATCTGTGGAAGAAACTCGAGGCTGCCGGTGAAAAGTCTGGCGATCCATTCTGGCGCATGCCTCTTTCTGAAAAGTATAAGAAGCAAATCTCTAGTCACGTTGCTGATCTCAAGAACGTTGGTGTAAGTTTACATTGTATTTGTGACAATTGATACCAAGTTGACTCGGATTAAACTGACGCATTGACTACACAGGGACGTACTGGTGGCTCGTGCACTGCTGCCATTTTCCTTAAAGAATTCGTGCCTACTATTCCTACTGCTGAAGGAAGTGACGAACCTGCAAAACTTGCTCTTGACTATGCGCACGTTGGTAAGTCATGTATCTGTTTTGGTTTGAGATACAACTTTGCTAATAAATTAATATTTTTTAGACATTGCTGGTGTTATGGAACAATCCGGAGCCTCTGGATATCTTGCCAAGGGTATGACTGGCCGTCCCACTCGTTCTCTGATTGCCTATGCTCAGAGCCTTTAAAATCATCACAACCTCTTGGTCGCGAATGTTTCAACTTTCACAAGAAATGCACTACATTAACATCTTGTATACTGATTTGAGCTGTGATATAACAAAACAACTGGATGTAAAAAGGGGGGAATAGTCGAGATTCAACAATAGTTTTATTGCCATGATACTCTAACATGGAGTCTTGCTCATTTCTGGCCGTGTAATTCATTCGACAGATGAAATTGTGATTATATAGAGCGATTGTATCAATGCAAGAAATCATGCCATTTGAATCCAGGTTAAATTCCTGAGGGTGAGAATTGGAAGCTGACGAACAAGTCATGTTTGATAGTCAACCTCAAAGTTGTCATGCATGGTTCAAGCCATAATACCAAAAACGAAAGCGATGCAAGTCGCACTGCATTGGCACTTGATGCCTCGGAAGAGTTAGATTTAAAAGAGTGGCCAGATTCCCTGACTCCTTTCAAGGCCATGGATGAATCCCTTCGGTGTCCGATATGCAAGGAACTTTTTGATGCTGCCATGATCTTGCCTTGCATCCATACATTCTGTTCACTGTGTATTCGTCAGAGTTTGCTTGTAAAGATGCAGTGTCCAAGTTGTGGAAAAGATGTTACTGGATTGCATGCCCTCAAAAACAATCGAGGTGTGGTGTAGTTTGTACTGGATATTGAATACTTTGACTATTGTCACAAACCGATCATCTGGATGTGCATTACTCTAATGATTTTAATTTTGAACTCGCTTATTCGAACCCAAGTTTTGGACGATCTTGTGTGGCAATACAAAGAGATTCGATCAAATTACATGATTCCGCTGATGCAGATCGATGCTGGTGAATGGGTTTTATCATCCGAACTGCCATTAAATGGCTCGAGCAATCAGTCGGTGTATACTTCCAACACTACTCAACTGGAACAATCATTGCATTTATCACAAAAAACAACACCATCTTTACCAGCATCGCCATGCAGTACACGAAGGCATTCAGCCCGTCAACTTCAAAAACAATCGACTTCTTTTGATGCAAGTGAATACAATGACGATATTGATTCCGATTTTACGTATACACCCAACTCAAAATCTAAGCGACAGAGATTGACACGGAGTTCTACGAGTAGTAATAAACTGTCAGACGATGAACTTCAGCAACCATCTTGTAAACTCAGCAAAGTCAAGGTAGCATCTCCAAACCAGACAGTTGCTCCAATTGAAGATTTTGATGGTGCTTCATCATCTATTTCAACTGAAGTTGTCAACCATTCTACCACACCAGAAACTACATCGACCACTAATATTTTGATATCCGGTACAGCAAATGTCAGCACGCTAGATAAATACCAACCACAAGGCAAGTCTTGGAATTGTATTCACGTAGATGGAACCCTTTCTGTACTATCTTGCAATGGCTGCTTCTATTTTGCTTTGGAGTATACAATAGTTGAATGTTTGATGGACTCTGCTGCTACAATCAGTAAACTTTGTCAAGGAATTCAGACAATGCAACATTGTTTAGTAATTTAGCGATACCAGTCATTTGATGAGATTGGCTGTTTATTAAACACCTTTAGTGTTTCATTTACATGAATGCGGCTGTAAATAGCACAGACAAATGTTCATTAAAACAAAATATTTAATGCATGAGATTGACTTGAAGCTAACTCGATTGTTTTTAGGAAATGATTTGGTGGTGTGTCCCATATGTTCGGATCGATTAAAAGTATGTCATCTCAATGCACATTTGGATAATGGCTGCAAGTCATCATTGCACCAGTCCAAGACTCTCACGTCACCAACACATTCTACGACTTCTCGTGTATTTCTATCCACTTCCAAAACAGCAAGTAAACTCTCATCACACACTGTTTATGGTGCTGCTCAACCAGCTGACAGTACGCCGTTTTTGAACACCAACACCCCTAAACGTCTTCCCAAGCCATATCATCCCTATAGTTTGCTAAGCGACGCAAAGATTAAAAAAATGCTCAAAGTAAATACTGCCATCATTATGCCATGTATAAACCTATATCACCATTTGACACACTCATTTGTCAATACGTTTAATTGTAGGACGATGGTTTGAATTCCACTGGACCACGCAAATTACTTATTGAACGACATACTGAATGGATTACTCGGTATAATGCAAATTTGGATTCACGGCATCCTTTGTCGGATGTAGCTCTAAGAGTAAAGTTGGTAGATTGGGAGCGTAGCAAGAAAAATAATTCACATTCTCATGCAACCCCGTTTAAAGCTCATGCGACGCATCATGCGACTACCCAGGATCAGATTGCTGTCGAGACACATTTGGAAAAATATTCTAGTGGGTTTGACTCACTCGTAGAGCAGATTCAAGCTCAGCGTGCACGAAAAAAGGCCAAAATCAAAGACATGGAAACTACTGACCATGAAAAAGTGGTAGATGAGAATGAAACCACAAACCAGGTTGCTCATACAAACAGTAGCAGTAATATGGAAGATACCGACATCAATTCCAAAGGTCTGCTTGTGGAAGACCCAACAAGGTGGAGCGACGAGCCATACAATGATGCCTACATAAGCACGTAGAAAAATGTATACATTATTCTACAATTGTATTCACATAAAATGGAACACTAAATAAAAGTCTCGGTACATAATAAGCATTCAATGTCTAGTATGAAAGCACACGAGCATTCAACGATTGCTTTAAAGCAAAATCAACAGTCATCGAGATCAATGTAGTTTGCTTTGCGTGAATACAGCGGCCAATGTGTAATAAAGCAGAAAGCTCTGCATGTTCGAACGGTAATGGATTGCATGACACGTGGATGGAAGGGACTGCCTGAGGGTTGGCTTGATTCTTCTTTTTATTTTTAGTTTGATGCTCAACAATTCTCGCAATAGTCTTGGCATTACAACATGACAGACTTTACTGGGTTGCGTCTTGGCTTTATTGGTGGAGGCAATATGGCTGGTGCAATTATTGGCGGACTGTTGAAATCCGGTCTTTCCGCATCCAATATTATCGTGTCAGAACCCTGGGACGAAGCTCGTGCTCGTCTAGTTTCACGGTTTAAAGTTCAGGTCACCACCTCAAACACTCAGGCAATTGCGTTTACCAATCAAAGCCAAACGACTCCTGTCGATGTTCTTATTCTTGCTGTCAAGCCTCAAGTCATGAGATCCGTTGCTGAAGGCATTTCGGACGCCGTCTTGACTCACAAGCCATTAATTGTGTCAATTGCTGCTGGAATTACCATTTCAAACTTGTTGAAGTGGTTGACATGTTCAGCCAAGAAAGGGATGACCGAGTCACCAGCAATTGTGCGATGCATGCCAAACACTCCTGCGTTGGTTGTCGAAGGAGCAACGGGTATGTATGCAGCTCCTTCAGTCACCACCAATCAAAAGGAAATTGTTTCTGCTGTGCTCAAGTCTGTATCGAAGCAAAACTACTGGGTCAAGGAGGAATCTCTGTTGGATGTCGTAACAGGCATATCTGGTAAGTTCATTTCAATGTATTGAACACTGATTTTGTGTAAAATATATTTGGTGATTGATCAACTGATGCTTTTTTGACCCATGTTAGGATCTGGTCCAGCTTATTTTTTCCTGTTGGTCGAGTGCCTCGAAGCCGCAGGAGTGAAATTGGGGCTTCCTGCAGATGTTGCTCGTGGACTTGCAGCACAGACTTGTTTAGGAGCGGGTCGCATGTTGACAGATACAGGCGAGGATCCAGCTGAATTAAGACGCAAAGTCACATCTCCAAATGGTACCACCGAGGCAGCACTCAACTCACTCGAAGGGAACAAGATTCGAGCCATCTTTGCTGAAGCCGTCCAGCGTGCTACCGAACGCAGCGCAGAGCTAGGATCGCTTTTAGCAAATAATTAACTCTAATAGCACATTGGTAGAGTACTGATGTGAGAATAAAGTCTTGGAAATACACAGATTAGCAAATAGCTATTTATTTAGATTGTACGTGTAGTGGATGAGCCAACTCATGCTCTGTTCAGTGCATGAATGCGTTGCTGGTATGCACTCCATCCGGCTTCTTTAAAGGCTTTGGCACGTTCAACCATGTTCTTGCTACCGTATATGCCACGGCCAACAATAATGACATCGCAATGGCTGTCCAAAATCACTTGCTGAGGAGTTCGATACTGCTGTCCAAGTTCATCGCCATCAATAGTGGAACTGCCAGATTCAGGCATTCCAACTCCAGGTGTCATGTAGATAAAGTCATCTAGACAACTCGATGTAGATTCCTTGTGATATCCAAGTCTATTCTGGCCAATAAAACCAAACACAAAGTCTCTGTGTCTGCAAGCCATTTGCACTGCAGCATCCGAATACAAGCCAGTAGCCAGCGATCCCTTGGATGACATCTCAGCAATCAGCAACAAACCTCTTGTCACTCCATTGGTCTCATCAGCCAGTCCAAGTCCAACTTCTTTTAATCCATGCACAACTCCCTCTCCAGGTAATGGATGAGCATTGGTGATATCAGCCCAATCAGCAATATGGTAAATCCCTTTGGAATACTGCAGCTTGACAGTATTGCCAATATCTGCAAACTTGCGATCTTCAAAAATCATAAACGAGTGCTTTTTCGACAGAGCGACAAGCTGGACAATGAGGTCCTGATCAAAGTCGGAGACAATATCAATATGTGTTTTGAGAATGCAAATGTATGGACCAAGAGTGTCTGCAATATGCAAGAGTTCGGCTTTTGTAGACACATCTGCTGCAATCGAAAGATTGGTCTGCTTCGAGTCCATAAGAAAAAGCAGACGCTTTGCTGCAGGATTGGAATGGTTGGCAATGCGCTGGGTGTAGGAGCTGCTCAAGAAAGACATTTTAGTTTAAATTATCAGCAAGTGTTCAAGACCTTCAATCGGCTCAATTGGCGCTAATGTGTTGTCGTATTCACGTAAAGTGGAAAAAAAATCATAGAATAAATCGGTCTCACGAAATGATAATTTTTACCAAATTTACTAATCCAAGTTCTGTTCTTTTAGTGATTGATATCAAACCAACAGTTGCATTCTTTGTTTTCTTGAACTATAACGTATCTGATATTAGAATACAGGAGTTTGATGGCAGTTGAACCCAACATTTGGATTGTAGTTGAATTGGGTGATTGTGCAGTGTAGAATTGTACCAAACAATCCAGTTTAAACTTATAGTTTGCATTATAAAATAGTCGTTGTTTGAAAGAATTGAAAGTACAACGAATACTCGGCCATTCCAAACCAATTATTTCGTTTTACATGAATACAATGGTAAATTCAAATGGCTATTCTTTTTTGTTGGTGGGCTTTCTATGTGAATTGAAAAACTAGTGATGGAGAATAAAATAGTCAGAATACCAAACACATCTGATAAACGCAGTCAAAAATATGGCTCATACCTTGCTAATCATGGCAATAGATGGCCCAAACTGATTCGGGAATGTCAAACCACAATTACGGATCCATTCCGGCAATTTAGCTACAATACGGTCTCGCTTGAACCGCATGTCTAGAAATATAATGACTGCATAGTCATTCTTGTGCCTGATTGCGCGACCTGTTACAAAGCACAATACGCCTGCAATGTTATTAAATAGTCAAGTATAGTAACACATCATACAAACTTGCCTACAGACTGATTGACTGCACGCATACAAATGTTTTCGTAGTACTCTTTACCAGTAATGCCCGATCCAGTTTCTTTTGCCTATGCGTGTTAAATCATGCAAATCAATAATATCTCCAATCAAAGCAATACAAACTACACTTTGTACAAAACATTTACCTGCACATCAAAAAAGCGCATCCGTTCTTGCAGTTCTATTGAAGCAATATTGGCAAATGGAATTCCAACCATAATCACTGCTCTATGTATCCATATATAGTGCATATATTGAAATAAATACAAGCCAGAAATCAACAAACATTCGCAGACTGTACTAATGCAATAAATACAACCACTTACCGTCCCATATCATCAGCAAAGTTGATTCCTTCGCTTAGCTTTCCTGATACCACAGCCAAAAGCATAGATCCGGTGAGTGTTGATGTGCTGAAATCTGTCTGACGAGATCTACTAATAGTGCTAGAGTAATCTTGCAGCACTTTATCAACCTCACCAACAGATGTGGGCTCAATGAAGATCTGTTCAGCGAACCAATCGCCAACAATTGAAAATATCAGTCCATCACATTTACATATTGACAAGACACCACACTAATGATTCAGTCAACCCACCTTCTTTTTTTTGGATATTCGGGTCCATATACCACCTGATTTCCACTGCTTTACTATGGCGTCCAAATAAGAATACGAAACAAAAAACACGACAATACCGCCCGAAATCACATTACTGTAATTGGCTATAGCTGCACCTGCCTCGTCCATCTAAAATGCACACCAATAGTAAAATATGCAAAATACAAATGCATTAGTGTTGAGATTGACTTTAAATGTGATATAAACGTAATAGTTGTAGATCTAGCTTACCATGTTTGTGTCAACTCGCTTCTCATGAGAAAAATTGAAATCCAATCCAGTTGGTCCTTGCGAGACACATATAGGCAGCAATGACGTAGAATTGATGACATGTCCACAAGAAAAAACATCAAGTCGATCATGTTGAACAGAAGGAAGCAGCTGCTCAATGAAATCATGGATAGGAGACATTGTTCCGCCAGTAAATACCACAGATCGAGCTTGCTTCAAAATAGGTGCAAAGCAATCGGCTGGATTTAGCAACAGATATTTAAACACGCAGTGGTGTGGATCTAATCCAAAATGCAACGGTTAGCCACAAAAATAAAATATATTATCCATTACAATGCTCAGATTCTTTATTTTGACTCGTATTGTTAATATACCTGTGCTGTAGTTGTATACAATACGTCCATTTACATCGGGATCGGTTAATGATGCCAAAAACGATTGCATAAATGACAGCGGAGATACACTTGTAGGAATAAAATTGGCAGTCTCGCTATTTTCTTTACGAGTTTCTGAAACAGCAAATCCCAAAAGCTAAGTATGTCAAACAATATAAGTAGACCGAATTCGCAATTTCTATAAACTTGATGGCTTTCTGCAGAATTATAAAAAGTACAAGTAAAACTCACTTTAAATGGTAAACGACTGTTTTCAAGATAAGTGAGAATTTTAAAGAGATTGAAATGATCAATTCCAGCCTTGTCCACAAACTCGCTTACAGACATGGCATGATTAGACTCTTGTGCTGACTTTGCTGCACTATAGGGCGTGTCTTGACTTTTGCAATGCAATGCATGGTCAAATTTTGTAGGCGATAGTTTTGCAAATAGTTGTTCAAACGCACCAAGTAGAACAAGTAATTGTTTGACATAAACCATGTTGCGACCAGCCAGTCTGTTTTTATACCTTTCAAAATATTTAGAAAGATGAGTCTTGCAATCGAGTATTTGATCAAGAGAGATGGTGTGACTGTATAATGAATTTACAGACTCAATAATGTTGTGCGCTTCATCTGTAATAATTTCCACGGTTAAATAAAAATCAACTAAAAGTCATTAGATTAAACATCATAAACAGCAAATTCCACTCAAACCTAACAGGCAAAAAAGTGTATACTTGCCTAGTATAATAATATTGTTTTTAAGGCGAAGTCCTATTGATTCTCTTGTCGATCGTTGAAGTAGCAAGTTGTACGGTATACAAATGATCTAGATATACAGTTTATAAGTGTTACACTGAAAAGTATTTTTTCATCTAAATGCAATTACCTCGGATGATTTGGCTGTATGCCGAGCACCATAGTATGGACAAGTAGCACTCTTTCTTCCTGCTTGAACAATTTCTTCGATATCACGAATACGCGCCTAAATTGAAGGTTACATTGATGTCGAGTCTAAAAACAACACAATGAATAAAACTCTGTGTCGCTTACGTGGATAGTGTCATCAAAAGTAACCATTTGCACTGGATCCTCGGTAAGGTAGGGACACCCGCCAGATGATTTGGACGATTTATCTGCAGATGTTTTTGCTTTATAAATTTACATTAATAAACGCAAATTACGTTTGTAGTGGGCTAAAAAACATCATGTAGCAAATAAACTGGGCTTAAAAATACCTTTTTGTAAATCCAGGCATTTGTCGTTAATTCTATGCAGTGATTGTAGTCTTGTCACACTCTGATTAATACAGAGATTTTTACGAGACCCAAGTGTAACACATTTGATATTTCCATACGCTGTTTTCTTGATTTCGTTTACAAACTGTGCAATTTGAGAATGCTTATGGATGGTGTTTCATGGTGTAATTAAGACATGATTAGTTTTTAAAAATACTACAATGGAAACAATCAATTGAACTTACTGTTCTGGCACAATAAATAATCTGAATCTCGAAAATTTCATCTAGATCCTTGTTTAAATCTTCCTCTTTTTCAATATACTGTAAAGACCTATACTCGCATGTCAGTTTTGCACGATTGTTCAAGGTGTAAACAAAACAACAACAGATTGAGATAAACTGACCATGGCTGGTTTAGTGAGTTGGACGATGGACTATTTTCGTCACTATCATACTCTTCAACAAGAAAGTTTTCTTTTTCTTGCAAGCCTAAATCTGATAAATTGGACTCTGCTTTTCGCTGTTGTATTCAATAAATATAGTTATGTGACTGATATACTATTGCAATGATTCAATAAAGCAATTGTAGTAATAGCAACCATGAACATACCTTGAAGGTAGATCGGGTAGATTCTATAGACTCGCGATTTCTGATTTGTTGCAGTCGAATCTCCCGTTGTTCTCTGGCATGTTTCTGCTTTTCAATCATGTCTGCAATCTCATTTCGTCTTCGTTCCCGATCATGGGCAATAACCCAATCTGGCTCATCTAAATGTAGCAAATATGATGCGGTAAATAATAAACTATTGACAGCATATTTAGTCATTGTTAGCCTCGATGTATTGTATCATTATACCTTTAATGCTTTTGTCAAGTAGATGCTGATCATCTTGCTCAGCAAGAAGGTCATTAATGGTTACAGTTTGTCGGTCTTTAAGCCATTTAAGCGCACTACAGATGATGCTCAGTGACTTTCCCTAGCATATTCAACTCGTTAGCATATTCGTATTGATAAACCATTCTAATCATTACTGTATTCACGTAAAATGGAACGCTAAATAGGAGTCAGAGTATAATAAACAGTTTCATGCCATGATTGCTAAGGAGTTTAATAGACAACACTGTGCCATCCAAGTGTTTTAGTTGGTTGGTCTCCTGGTGATTGGCATGGAAACAACAGTTGCATTCTTTGTTCTTCTGAACTAGATCGCGAATATATCTGATTTAGAATACACAAAGAGTTTGATAGCAGTTGAACCCAATATCTGGATTGCAATGAATAAATCTGGTGGATGTACAACGTATGGTTATACCAAAAAATCATTCCAGTTTAAAACTATAATTTGATTGTACTATACAATGGTCGTCGTTTGAAAGAATTGAGAATGGTAATAAAGCCAATTCCCAATAGAAAAGTACAACGAATACTGAACCATTATTTATTCTGAATCAGAATAGAAGCAGTGACTGCAAGATGAATACAAAGGCTCTGTTTTACATGAGTATGGCTGTAAAAGTACATTTGATGACCATACACTTACGGTTCCTGTGGGCGATTCATAGATTCCTACATGATTGTTATCCAGTGTTTTGTACAAACTATTTAATACCAAGTCAGTGATCTTCATGAAAACAACTATAAGGAGCAATCTTTAAGTAGCAACGCAGCTTGGATGAGCTGACTCTAATCGCCTATACTCTTGCAGATGACTGATTCCATTCAAAACACAATACTATCATGAGCTCTGACCTCTGCATGAATTTAGTTTGGATATCCCATGGCTGATATGGGAATGGAAACTCTTGCTCAATTGGTTTGGAAGGTGTCGCAGACATGCTATAGATTACAGTTGTATTCACGCAAAACAGAACACTTGAAGCGATTCCGGAATAAATAATGATTAATATTTGTTGCAGTTGCTAAAACCGGCTTTGATAAACATTGCCAATTTTCCAATATAAACACAATGTTCATCATATGATGCTCATGCAATCAAACTATAGTTTTAAATTGAGATTGTCCTCGTTTGGCATGTTCTTACATTGTACAATCACCAAGTGCTGTTTCTATACTGACCACGCAACATTTGGTTTGTAAAAGAGAGCTGGAGATTGACAAGTCAGGAATGAGATTGCTGGAACAAAGACGTGAATGCTGCTTGAGCATTTGTTTAGAAGACAATGTTCAATAAATCTGCTGTAAGTTTGGTACCAATCATTTCATGAGATTGACTATTTATTATGTACTTTGGTATCCTTATTTGGCGTTTTATTTCCGTAATGCGGCTGTAATTCTCAATCCATCACATTTGTTATTTGCTTTGACTTTAAAATCAGTATTGCGCCTCCGAGATCCAAGCACAGATTCAAATCTTCCGTTTGAACCGCTGGCTAATTTGCTCATATTGCAATTTGGTTAGTGACGTCGTTTTCAGATACTATTTTCGCATACCATTAAACTTTCTTGTTCTAGAGTGCGGTCAATTTATCCAAATTCCGCTATTTATTGCTGCATCGTTCATCTTTTTTAATTAAAAGGGCTGAATTCTATTCCACTCAGATTCAGGTTGTACAACTCGAGTAAGTGACTGGGGTTTATTTTAAAAGTACTTTAATTCATTTTTCCAACTCTTATTCCAGATAAGAGTTATGTGAAAGAGGACTCGATGTGTTTTCATTAAGCGACTCATTTATACGTATATTGTAGGGTTAGTAAAACTCGATAAAGAACTCTATCGCTGTTGTCACAAAGTCAGCCAAAAATTGGTTTAACGAAACTCGAGCCGTAAATAGTAAGCAGTCTCACGCTCTGTCAGTCTACTTGTGTTTTCAACACACCAAATATTGACCTTTGTAAGATTCAGTCGCCTATTAACCAGATCAACATGTCGCCACTAGCTGGAACACCTGGACAAGCATGCTCAACTCTTTTTTGCAAAACTGGACTATCGACACAATCTGATCATAACCACATATCTTGCCAGTTAGATCTGAACACAGACCGTATTGAAACTCATGCCAACTCCAATTACTGTAGCAAGGTAAATTCGAGCATCAGATTTAGCAACTCTATTTCACGTGCTACACTTGCAGCAACCAAAGCATCTCAAGTCAATGAGGAAGAACCAAATCAGATCAGTAGCAACTATAGAAAAAAACCATTATGCATGAAACTTACTGTTCCGATGCCAACTTCATATACTCAACGATCTAGCCTAATGAAAACAACACTTGCTCCACTCCTGGAAAAGTCAGTCGTAGAAGAAAACAGCAGCAATGGAAAGCTCTACAGTACTCAAAGAAAAGACATGACCAAAGCACTATCAACAAACGATGAAGCCAATTTCAGCATAGTTGATATTGATACATTGGAAAAAACGCCAGATTCAGCAGTTGTTGTAAACCATGAAAACTTGAAAAAAGCTTTTTCAGTGCTGCAACCGATCCATAACATCAAGGCTGTATCGAAAGCAACAGAACATATTAACCCATCGATTACAACATCATCACCACATGAACTTTCTTCCGACAAACACTGTGCATTGAATCAGTCAGACGCGACCGACGCGTCAGTGGCACTAGACGTTACCCTGGCTGCCACCCAGCCCATGCACAAGCCACTTATCTATTCATCACAAGAACATCTACAATTGCAACCTTTATTAAAATATCATCAGCCAATGCTCAAACAGCATGAACAAACTTCTTATTCACAACCGAATCTATCAACCAAATCTACTACTGTCAACCGTCCACAACTGACTCATTCTTTATCACAGGGTAAGCCGAGTCACTCGGTCTACTTGAAACACCAGGTAATTATATCTACTCTTATTTTATACTCGAGTAGTTTGCATCCCTTTTACCAATCTTGAAGTCTTTATTCTTCAAGTGTCTCTTTAATCAACGTGACCTTGAAATATACAAACTACAAGACTATCGTTTTCAAATGGCATCTATATTTCCTTGAGTTTAGATTTCATTTACTCTACTTTGATTAATTCAGTTGTACTATTCAACCAAATTTTGCGTACGTTACACAACTATATGTCATGATTGTTTAATCATGTATTTTAAAGTCCAATGCGCGCCTCGCAAGGGCTGCTTTGACCTGTGATAAGCAGTCTTTTCATCACCAAATATACTCATTTCGGCTGAATTTTAATCAGTGCACAGCAACAGTTCCAAAAAACAAAAATAGTTGGACTTTGTTGCCGAAATGGAATTCTTTGTTTTGATCAATCCGAGTCATGTTAGCATTGATTTGCTTACTCTACAATGCTCAAAATAGTCACATGTAAACACTGAAACTGTATAAATCAGGACAATACAACTATACTCGTTGTCTTTCTCAAATCTCAAACCACTATTTTCTACTGCCATACCTAATCCTAATCATGCCAACTTCTTTGGCACGCACTGTGTCCTATCCATCAACTGAATTTGCTCACACTTATCACTGTTTTTCACAGATGCCATCTGTCCCCATACCTCCACTACCTAAATCCGGTACATTATATAGAGCTACTCCCGAAAAAGCAAGTTCCATTTCGGCACAGGTGCAGGATAATCAAACCCAGCCTTCAATGGCAGAAAAGCAACTAGCAGGACATACGCTTCTTAAAGAGTTTGCCGACCGATTTGAGCTTATTTCTGAACTTGGATCAGGCGGTTTTGGGTTTGTTTTAGGCGCATTGGATCGCCATACAGGAAAAGAAGTAGCAGCCAAGTTTATTCTCAAATCTCGCGTAGCCTCGGATGGATGGGTACGAGATCCTCAATTAGGTGTGATTCCAATAGAGGTTTATTTTCTTCGCCATTGTCGCCACACAAACATCATTTCGTATGTCGCAGTATATTCGGACCACAAGTTTGTATACTTTGTCACTGAGCTACATGGATCGCAATGGGTGGCATCAAAAGATCAAATTCAATCAAGACTAACTCAATCCAGTGTGGCACAAGTGGTAAGTTGAGTTGAGCTGTTTTGTGTGCTTTTTTAAAAGGCTCAAATTATACATTAAATATGATTTGAATTTGGTATCTCAATTACATATTCAATGCAACATCAACATTGTTGGCAAAAAACTTGATTATGAAGCCAAAGCACCAATCTTCAAGTGTGGCACATATGATTAGTCATGCATTATGCACATAACCGAGTCTATCTATTAAAGTCTAGTTACTAACATGATGTGTTAAACATACTGTAGCCTGTTTTTCCTGTATCGGCTGAGCCTGTTCTTCATTCTCCATACGTCACACCTAACAACAGCACTTTGGATTTAAAGCAACCTATATTTCAAAGATCCGTTACTTGCCCCTTTCCAGCAAAACTTGCTCGCAGACCATCAATGGATCTTTTTGAGTAAGTTTAACCGTCTTGACAAACTTGCTTAATTTCTACTATCCAAATGCAATCATTACTTTAATTTACAAATAATTCCAAGCGTGTTTTTTCACATTGT
>JEL423-FLL_URA3_locus_allele_2
CCGAGATAGAAGAGCGTTTCAAAAAAGAAAAAATGGATATGGAAAACCGATACAGGCTGGAAAAAACAAAACTGGTAACCGATGTTGAAAGAGCTCGCAAGGATTTTGAAACATTCAAGGCTGAATCGGTCAAAAAATATGAAAAAGAAATTATTCAAAAAGCTGAAGAAGCATTCAAAGCACAACAGAAACTCAAGCTTATTGAAACCGAACTGTCCACTATCAAAGCTGAATCGTCCAAAGTGGTAGAAAGTTTGAATGCCAAAGTAGCAGATTTGACCAAGCAAATGACTAGTCAATACGCTGATTCTGACAGGATTAAACAAGAAGAGAATACACTCACTGAAAAACTGCACTGTTTGACTGAACAACAGAGTGAACTTCAGTCCAAATATGATATTCTATCTCAAGAGCTCGAGGTTGCACGAGCCTCTAATGAAAGATCATCAAAATCGTTGCTTGAGCGGGATGAGATCCATAAAAAGATCAAGGCACGCAATGACGAGTTGATACACGCGGAAGCTGTTTTTAAAAGATCAATCAATAGATTAGAAAAGGAACGTGATGAAGCAATTTCCCAAGCAACAAAACTTGCTGCTTGTCAAGCTGAACAAGATGCACTTGTCCAAACCCATAAAGCAGAGTGGGATGCTGCTAAATCTACCAATGGATCAACTATTACCGAACTGCAGTCCAAGGTCGCTAAATTGATGCAAGATAACGATATAATATCCAAGAAACTAGCAGAGACCGAGAATGAAATGAAAATAGTCGAACGCAAGAGTGCACAACTTGTCAAGGACATTCAAAAGCAGCTTATCAAGGAACGCAAGCAACGCGAGGAAGATGACACGTTGGGCCAGTTGCAGAATCTATCATTAAAAACATCTGGATCTACCATTCTTGGTACAAGTGCGTCACATGGACAGCTCAACGAATCTTTGCAAAGTAACCCGAAAATGGAACGACTCACTGGCGACTTGCTGTCCCTCGCGCAAGAAAATGAAGTTCTCAATCGTCGTGTGCGGCATGCCGAGGACGAGCTTAAAAGTGCATCTGATCGAATCAACAGTATAACAAACGAGTTAGACCACAAAGAAAAGGAACTAGGCCAAAAATCAAAGATTATCCAGCAGTATATCCTCCAAGACCATGCATCAATGCTTCAGCCAGATACCAAACTCAAACCCACCCACACATTCAATATGAATATTTTATCTTCTGTCACTGCCATGAGCAAGGTTGATCCAGCAATTCTAGCCAACATCAATTTGAAAATGCAAAAGCTATTAGAGGAACTAACAGGGAAAATGCTTAAAATGGAAACAGCACTTGAGAAAAACGGCATCACAATATCATGATTTAGTTTAAAAATAAAATCTTGTGCCTGTAGTCGCAATTGCATTTAGAAAAAGCATCATATATACATCAGTGTATTATAGTTCATTGTGATTTGAAAAACAGGTTCAAACATCTTGGCTAATGCAACAGTATCAAGATAGAATGCCACAAAAAAGCTGATGGTGTACTTTTGAATTTGCAATGCCATGTATTCGATTGAATTGATGTTTATCTAGCCTCGAATTGAACCACTTGCAAATAAAATGTTAGTTTAGTCAAAATGCCATCAACAGTGCAACTCAAGACCATCAATGCATACTTCTTTTTGTGCGCTTCTTGTACATAATGCGATATCCACAGTCTTTGCATCGGATAGGCTCTCTGGGTTTGATCTGGTTCAATGCCGTGCATTCTATAATTACATTCAAAACAATGTCAATATCTCTAACAAGAATATATCAATAGCTTCAACAAAACCAAGAGACATGGCAATAAAGTCTCACCACCACATGTGTATTCAACATCAACTCTGGGCTGGCGCTGATGAGTTGCTTCGTGAGCACCTCCAGACGCAGTAGTATTATTGTGGGCTGCAGAACCACCGTTCTGTGAAGCACCACCAGCACCCCATCCTGTTCCATTTCCAGCACCGTTACTAGTATTTTGGAATCCCCAATTGTCCTGTGAAGCCATTGTAATAGTTGTAAAGATTGGAAAAAAGAAACTGGTTTAAAAAAATACTTTTACAGCGTATTCATGTAAAACGAAACAATTGGTTTGAAATGGCCGAGTATTCGTTGTACTTTCAATTCTTTCAAACAACGACTATTTTATAATGCAAACTATAGTTTTAAACTGGAATGATTGGTACAATTCTACACTGCACAATCACCCAATTCGACTACAATCCAAATGTTGGATTCAACTGCCATCAAACTCCTGTATTCTAATATCAGATACGTTATAGTTCAAGAAAACAAAGAATGCAACTGTTGGTTTGATATCAATCACTAAAAGAGCAGTCAATTAAAAAGTTTAAAAAACACAATGTTGGCCAGTAAACTGACACCCATCATTCCATGAAACTGACTGTTTAGTATACATTTTGGCATTCTTGTTCAATGGTATTTTACATGAACACAATAATTTAAATTCAATCACCCATTGATGATTTTATAAACCATGCTACAAATTAGTTTTTAGGAAAGCCAACTACAATCAAAGTTTTGAGAGCTTTTTCATTCTCATGCAATTCAAAGGTCTTGTTTGCTTTTACCACGTCCAACAGGCGAGGACGATCTTGAAGATTGGGAAGATGGACGCCTGGATTTTAAATCATGATGAGCGTTTGGGCTACGATTGCGATGATAATAATCAGAATGCTCATGCCGCTCGCGCCTGGATGATCTGCTTTGTTGATCTCTAGAATTTTGTATAGCACGACTTGATGATACACTTTTATCATTTTTATGTCGAATGTTTTGATGATTGCTGCTTGTAGTATTGACGCTACTCTGACTACTAATAGATGACTCACTACGACGCCTTGATCTCTTGTGGGAGCTTGGACTGCGGCTAGAAGAGCGTCTTGATATTTTTCTGGACTTGTGCGATTTTCTCTCGCGACTACTATCATGGTGTCGATGTCTTGCAGCCCTTTCAGAGTCTCTATCAGATCTACTTTGAGAATGACTATCATGGTGTCGAGAATGAGCAGCACGGCCATTACTACGACTGGATTCACCTCGTGGTCGTTGCTCGTTTTCCGAGTCTACAGCTTCGATAGAATCGTTAGTTTTCAACGAATTCGAACCAGGTCGATCACGACTGCGTCTTGAATCAACGTGTTTTGAGTCGCGTGTGTCGTCTCGACTACGACGACGATCCCTGTCTCTATCATGCCTATCATGTTGCTGGCTAGAGTCAGAATACTGATCTTTATCTTCACGGTTATGATATCGGTTTGAATGACGTTCACGGGATCTAGATCTATCAGTTTTTCGACGACTTTGAACCGGCATGGCAGTAAACTTGTAACCCTGATCATTAAAAAATTAAAACACAACGGTTTTAAACATAAAGACAGCAACACATTGGATAGATTGACTCACCTCGAGTGAATTGACTCGGGTTTTAGATGAATCTTTTGATTGATTTACAGAGTTCTGATGACCCAATGCTTGAGAGACGGAGCTCCGCTGAATTCGTTCTTGTTCCATCTTTTCTCTTTTTAAAGAAAGATTTACAGCAAGTTTCTCATCTTGTTCCTATGAAAGCACGTAGATGAGCCAACACATGTTAGTACAAATACAATATGGAGTGTAGGGTATACACATACCCTTTTATTGCGAATCTCTTCGATTTTTGAATCTAAAAACTCTTTTGGAATACCAGTGGGAGACGACTGCGCACTCAGAAGCAACTTCCACAACTCTTCCATGAACGATAAAGTATGATGTTCTAAAAATCCAGTAAGTTTGATTTGAATCTGCCGAGGATCAGTCTAGAATGCACGACAAGCATGAAAGCAATCAAGTGGGTCAGCTTTTCTAGCAGTGAATCCATGCACGAATAGATATCAAAATGTAGACATCACCTCTTCGTCGAGCAGATTAAATATGAATTCCAAAACAACATCATCCTCGAACCCAAGTAGATCGCCCACTTTTTTTGCAATCCAAGGACGGATAGTCTTGAGTTGGACTTTTTTCATATCGACCTATGTTTATAGATATCCAAGCAGATTAAAACATGAGTTGAGTCTTGCCAATGACTTGCATGGACACTGCAGTGTGGAACACATGCACCTGAACAAATTGATGGACACGAGACTGGTATTTCCACAACAGAACATGAGCTGACAGGATGATTGATATACCTTTTTAGAGAAGCATTCAGGAAACAACAGAGTTTTGAGCAGTTTCTTATTCTTGTCACCAAACCGAGTATCCTGCACGGCACTTGAACCCTAGAGAATAACAAGGATTAAAACGTAGCAACAGACAGCAGTGAAAGACAAGAAACTTGCTCTAAAGTTCATGATTATAAAGCAACCAAAACACAATAAAATGGAAAGAATACGAAATTGTTAATGGCAAGATGCACTCTTGAATGGCATGAATTCAGCAGTAAAGTCTAGATCCAAGTCATGTGTGCTTGTTCTTTTCTTGATAAATTCATGTCGACTGTTTTAAGAATGGCTCAACGTACTATTGCTCAAGCTGTTGTGTATGGCGTAAGTATGGATTGCTGTCATGTATCAAGTATTTCGCTTACATTTGACCATGAATTAGGCTCACGAAACTGCTAATGCTGCAGCTCCCACTGTGTTCTCTAAATCATTGCCTGCGTCTGCACTGGCTGGAATTCAATCTCAATTGGCTGCGTCCAACTTTCTAGGAAAAGCTCAAGAAGTTCGTCTGTAAGTTACTTGATCATGTAATGAGATCTTGATGATAAACTGAATCCTGTGCAGACTGTTTGGTGTTCCAGGCATTGATGCTCCAATCGTTGGAGTGGTTGGTCTTGGCAAGCCTTGTACTGATGTTCAGGCTTCTGCTGAAACGGCCCGTTTGGCTGTAAGTCGATCGCATGTTTATTACTGTTTTCTACCATTTCATATTCAACATTTATCCAATGAAACCAGGCTGCATCTGCCATCAATGCCTTGCATCTGTTGGGCAAGAAACAGGATCTCAAAGTCAAGTTTGATCATCTTGGTCATGGTGTTGGTAAAGTAGTCGTTTGTTGGCTGGATCTAAAGGTTGCATAATATTCATTCTTGTTGCATAGGCACTTCTGAGGGTGCCCATTTATCCACTTATGCATACGACGAACTCAAGGGTGCAGACAACAAGGCTTCTCCTGTCACTGTTTCTGCCATGGAAGGTGCATTCGAAAAGGACGAATGGCACGTTGGCAGTGTTCTGGCTCAATGTAAGTGACCCGCATTTTGAATCCATGTTCTAGTCCATATCGACACGCTGAATCTTGTTCAATCCTAAATCGTTTAGCCCAAAACTATGCTCGCCATTTCATGGAAACACCTGCCAATTACATGACTCCCACCATTTTCTCCAACAATGCTGTCGAGATCTTCAAGGGAATTCCAAATGTTACTGTCACTGTGCGAAACTCTGACTTTATGGAAGAGAAAAAGATGGGATCGTTCCTGTCTGTTTCGCGTGGCTCAGAGCAACCTCCTAAACTCTTGGAAGTTCATTATAATGGCGGTGTTGCTGGTACAAAGCCTCTTGCCTTTGTGGGAAAGGGTAAGTAGACTCAAGTCTTGTTTTTGCTTGTTACGTTGGTGTCATTATGCTGCTCACTCTAGTACTGACTGTTTATTGTTTCAATTGTGCACACTCTTCTAATCTGGATACATTGTCAAGGTGTTACCTTTGACTCGGGTGGTATCTCGTTGAAGCCCCCTACCGATATGGCTTTGATGAAGGGTGATATGGGCGGTGCTGCCTGTGTTCTTGGTGCCACGTGGGGCATTGCTAAACTCGGTGTGCCCATCAATCTCTGTACCGTTATTCCTTTGACCGAAAACATGCCTAGCGGCCGTGCTACTAAACCTGGCGACGTTGTGATTGCCATGAATGGAAAAACCATCGAGGTTGACAACACTGATGCCGAGGGTCGTCTGATCCTTGCAGATGCCATCTACTACGCATCCACTACTTTCAAACCCCACTCACTCGTTGAACTGTCTACTCTGACTGGTGCTATGGTCGTTGCTCTTGGATTCCCCTTTGCTGGTGTGTTTTCAAGCTCTGACGATCTGTGGAAGAAACTCGAGGCTGCCGGTGAAAAGTCTGGCGATCCATTCTGGCGCATGCCTCTTTCTGAAAAGTATAAGAAGCAAATCTCTAGTCACGTTGCTGATCTCAAGAACGTTGGTGTAAGTTTACATTGTATTTGTGACAATTGATACCAAGTTGACTCGGATTAAACTGATGCATTGACTACACAGGGACGTACTGGTGGCTCGTGCACTGCTGCCATTTTCCTTAAAGAATTCGTGCCTACTATTCCTACTGCTGAAGGAAGTGACGAACCTGCAAAACTTGCTCTTGATTATGCGCACGTTGGTAAGTCATGTATCTGTTTTGGTTTGAGATACAACTTTGCTAATAAATTAATATTTTTAGACATTGCTGGTGTTATGGAACAATCTGGAGCCTCTGGATATCTTGCCAAGGGTATGACTGGCCGTCCCACTCGTTCTCTGATTGCCTATGCTCAGAGCCTTTAAAATCATCACAACCTCTTGGTCGCGAATGTTTCAACTTTCACAAGAAATGCACTACATTAACATCTTGTATACTGATTTGAGCTGTGATATAACAAAACAACTGGATGTAAAAAGGGGGGAATAGTCGAGATTCAACAATAGTTTTATTGCCATGATACTCTAACATGGAGTCTTGCTCATTTCTGGCCGTGTAATTCATTCGACAGATGAAATTGTGATTATATAGAGCGATTGTATCAATGCAAGAAATCATGCCATTTGAATCCAGGTTAAATTCCTGAGGGTGAGAATTGGAAGCTGACGAACAAGTCATGTTTGATAGTCAACCTCAAAGTTGTCATGCATGGTTCAAGCCATAATACCAAAAACGAAAGCGATGCAAGTCGCACTGCATTGGCACTTGATGCCTCGGAAGAGTTAGATTTAAAAGAGTGGCCAGATTCCTTGACTCCTTTCAAGGCCATGGATGAATCCCTTCGGTGTCCGATATGCAAGGAACTTTTTGATGCTGCCATGATCTTGCCTTGCATCCATACATTCTGTTCACTGTGTATTCGTCAGAGTTTGCTTGTAAAGATGCAGTGTCCAAGTTGTGGAAAAGATGTTACTGGATTGCATGCCCTCAAAAACAATCGAGGTGTGGTGTAGTTTGTACTGGATATTGAATACTTTGACTATTGTCACAAACCGATCATCTGGATGTGCATTACTCTAATGATTTTAATTTTGAACTCGCTTATTCGAACCCAAGTTTTGGACGATCTTGTGTGGCAATACAAAGAGATTCGATCAAATTACATGATTCCGCTGATGCAGATCGATGCTGGTGAATGGGTTTTATCATCCGAACTGCCATTAAATGGCTCGAGCAATCAGTCGGTGTATACTTCCAACACTACTCAACTGGAACAATCATTGCATTTATCACAAAAAACAACACCATCTTTACCAGCATCGCCATGCAGTACACGAAGGCATTCAGCCCGTCAACTTCAAAAACAATCGACTTCTTTTGATGCAAGTGAATACAATGACGATATTGATTCCGATTTTACGTATACACCCAACTCAAAATCTAAGCGACAGAGATTGACACGGAGTTCTACGAGTAGTAATAAACTGTCAGACGATGAACTTCAGCAACCATCTTGTAAATTCAGCAAAGTCAAGGTAGCATCTCCAAACCAGACAGTTGCTCCAATTGAAGATTTTGATGGTGCTCCATCATCTATTTCAACTGAAGTTGTCAACCATTCTACCACATCAGAAACTACATCGACCACTAATATTTTGATATCCGGTACAGCAAATGTCAGCACGCTAGATAAATACCAACCACAAGGCAAGTCTTGGAATTGTATTCACGTAGATGGAACCCTTTCTGTACTATCTTGCAATGGCTGCTTCTATTTTGCTTTGGAGTATACAATAGTTGAATGTTTGATGGACTCTGCTGCTACAATCAGTAAACTTTGTCAAGGAATTCAGAGAATGCAATATTGTTTAGTAATTTAGCGATACCAGTCATTTGATGAGATTGGCTGTTTATTAAACACCTTTAGTGTTTCATTTACATGAATGCGGCTGTAAATAGCACAGACAAATGTTCATTAAAACAAAATATTTAATGCATGAGATTGACTTGAAGCTAACTCGATTGTTTTTAGGAAATGATTTGGTGGTGTGTCCCATATGTTCGGATCGATTAAAAGTATGTCATCTCAATGCACATTTGGATAATGGCTGCAAGTCATCATTGCACCAGTCCAAGACTCTCACGTCACCAACACATTCTACGACTTCTCGTGTATTTCTATCCACTTCCAAAACAGCAAGTAAACTCTCATCACACACTGTTTATGGTGCTGCTCAACCAGCTGACAGTGCGCCGTTTTTGAACACCAACACCCCTAAACGTCTTCCCAAGCCATATCATCCCTATAGTTTGCTAAGCGACGCAAAGATTAAAAAAATGCTCAAAGTAAATACTGCCATCATTATGCCATGTATAAACCTATATCACCATTTGACACACTCATTTGTCAATACGTTTAATTGTAGGACGATGGTTTGAATTCCACTGGACCACGCAAATTACTTATTGAACGACATACTGAATGGATTACTCGGTATAATGCAAATTTGGATTCACGGCATCCTTTGTCGGATGTAGCTCTAAGAGCAAAGTTGGTAGATTGGGAGCGTAGCAAGAAAAATAATTCACATTCTCATGCAACCCCGTTTAAAGCTCATGCGACGCATCATGCGACTACCCAGGATCAGATTGCTGTCGAGACACATTTGGAAAAATATTCTAGTGGGTTTGACTCACTCGTAGAGCAGATTCAAGCTCAGCGTGCACGAAAAAAGGCCAAAATCAAAGACATGGAAACTACTGACCATGAAAAAGTGGTAGATGAGAATGAAACCACAAACCAGGTTGCTCATACAAACAGTAGCAGTAATATGGAAGATACCGACATCAATTCCAAAGATCTGCTTGTGGAAGACCCAACAAGGTGGAGCGACGAGCCATACAATGATGCCTACATAAGCACGTAGAAAAATGTATACATTATTCTACAATTGTATTCACATAAAATGGAACACTAAATAAAAGTCTCGGTACATAATAAGCATTCAATGTCTAGTATGAAAGCACACGAGCATTCAACGATTGCTTTAAAGCAAAATCAACAGTCATCGAGATCAATGTAGTTTGCTTTGCGTGAATACAGCGGCCAATGTGTAATAAAGCAGAAAGCTCTGCATGTTCGAACGGTAATGGATTGCATGACACGTGGATGGAAGGGACTGCCTGAGGGTTGGCTTGATTCTTCTTTTTATTTTTAGTTTGATGCTCAACAATTCTCGCAAATAGTCTTGGCATTACAACATGACAGACTTTACTGGGTTGCGTCTTGGCTTTATTGGTGGAGGCAATATGGCTGGTGCAATTATTGGCGGACTGTTGAAATCCGGTCTTTCCGCATCCAATATTATCGTGTCAGAACCCTGGGACGAAGCTCGTGCTCGTCTAGTTTCACGGTTTAAAGTTCAGGTCACCACCTCAAACACTCAGGCAATTGCGTTTACCAATCAAAGCCAAACGACTCCTGTCGATGTTCTTATTCTTGCTGTCAAGCCTCAAGTCATGAGATCCGTTGCTGAAGGCATTTCGGACGCCGTCTTGACTCACAAGCCATTAATTGTGTCAATTGCTGCTGGAATTACCATTTCAAACTTGTTGAAGTGGTTGACATGTTCAGCCAAGAAAGGGATGACCGAGTCACCAGCAATTGTGCGATGCATGCCAAACACTCCTGCGTTGGTTGTCGAAGGAGCAACGGGTATGTATGCAGCTCCTTCAGTCACCACCAATCAAAAGGAAATTGTTTCTGTTGTGCTCAAGTCTGTATCGAAGCAAAACTACTGGGTCAAGGAGGAATCTCTGTTGGATGTCGTAACAGGCATATCTGGTAAGTTCATTTCAATGTATTGAACACTGATTTTGTGTAAAATATATTTGGTGATTGATCAACTGATGCTTTTTTGACCCATGTTAGGATCTGGTCCAGCTTATTTTTTCCTGTTGGTCGAGTGCCTCGAAGCCGCAGGAGTGAAATTGGGGCTTCCTGCAGATGTTGCTCGTGGACTTGCAGCACAGACTTGTTTAGGAGCGGGTCGCATGTTGACAGATACAGGCGAGGATCCAGCTGAATTAAGACGCAAAGTCACATCTCCAAATGGTACCACCGAGGCAGCACTCAACTCACTCGAAGGGAACAAGATTCGAGCCATCTTTGCTGAAGCCGTCCAGCGTGCTACCGAACGCAGCGCAGAGCTAGGATCGCTTTTAGCAAATAATTAACTCTAATAGCACATTGGTAGAGTACTGATGTGAGAATAAAGTCTTGGAAATACACAGATTAGCAAATAGCTATTTATTTAGATTGTACGTGTAGTGGATGAGCCAACTCATGCTCTGCTCATGCTCTGTTCAGTGCATGAATGCGTTGCTGGTATGCACTCCATCCGGCTTCTTTAAAGGCTTTGGCACGTTCAACCATGTTCTTGCTACCGTATATGCCACGGCCAACAATAATGACATCGCAATGGCTGTCCAAAATCACTTGCTGAGGAGTTCGATACTGCTGTCCAAGTCCATCGCCATCAATAGTGGAACTGCCAGATTCAGGCATTCCAACTCCAGGTGTCATGTAGATAAAGTCATCTAGACAACTCGATGTAGATTCCTTGTGATATCCAAGTCTATTCTGGCCAATAAAACCAAACACAAAGTCTCTGTGTCTGCAAGCCATCTGCACTGCAGCATCCGAATACAAGCCAGTAGCCAGCGATCCCTTGGATGACATTTCAGCAATCAGCAACAAACCTCTTGTCACTCCATTGGTCTCATCAGCCAGTCCAAGTCCAACTTCTTTTAATCCATGCACAACTCCCTCTCCAGGTAATGGATGAGCATTGGTGATATCAGCCCAATCAGCAATATGGTAAATCCCTTTGGAATACTGCAGCTTGACAGTATTGCCAATATCTGCAAACTTGCGATCTTCAAAAATCATAAACGAGTGCTTTTTCGACAGAGCGACAAGCTGGACAATGAGGTCCTGATCAAAGTCGGAGACAATATCAATATGTGTTTTGAGAATGCAAATGTATGGACCAAGAGTGTCTGCAATATGCAAGAGTTCGGCTTTTGTAGACACATCTGCTGCAATCGAAAGATTGGTCTGCTTCGAGTCCATAAGAAAAAGCAGACGCTTTGCTGCAGGATTGGAATGGTTGGCAATGCGCTGGGTGTAGGAGCTGCTCAAGAAAGACATTTTAGTTTAAATTATCAGCAAGTGTTCAAGACCTTCAATCGGCTCAATTGGCGTAATGTGTTGTCGTATTCACGTAAAGTGGAAAAAAATCGTAGAATAAATCGGTCTCACGAAATGATAATTTTTACCAAATTTACTAGTCCAAGTTCTGTTCTTTTAGTGATTGATATCAAACCAACAGTTGCATTCTTTGTTTTCTTGAACTATAACGTATCTGATATTAGAATACAGGAGTTTGATGGCAGTTGAATCCAACATTTGGATTGTAGTCGAATTGGGTGATTGTGCAGTGTAGAATTGTACCAAACAATTATTCCAGTTTAAAACTATAGTTTGCATTATAAAATAGTCGTTGTTTGAAAGAATTGAAAGTACAACGAATACTCGGCCATTCCAAACCAATTGTTTCGTTTTACATGAATACGATGGTAAATTCAAATGGCTATTCTTTTTTGTTGGTGGGCTTTCTATGTGAATTGAAAAACTAGTGATGGAGAATAAAATAGTCAGAATACCAAACACATCTGATAAACGCAGTCAAAAATATGGCTCATGCCTTGCTAATCATGGCAATAGATGGCCCAAACTGATTCGGGAATGCCAAACCACAATTACGGATCCATTCCGGCAATTTAGCTACAATACGGTCTCGCTTGAACCGCATGTCTAGAAATATAATGACTGCATAGTCATTCTTGTGCCTGATTGCGCGACCTGTTACAAAGCACAATACGCCTGCAATGTTATTAAATAGTCAAGTATAGTACCACATCATATAAACTTGCCTACAGACTGATTGACTGCACGCATACAAATGTTTTCGTAGTACTCTTTACCAGTAATGCCCGATCCAGTTTCTTTTGCCTATGCGTGTTAAATCATGCAAATCAATAATATCTCCAATCAAAGCAATACAAACTACACTTTGTACAAAACATTTACCTGCACATCAAAAAAGCGCATCCGTTCTTGCAGTTCTATTGAAGCAATATTGGCAAATGGAATTCCAACCATAATCACTGCTCTATGTATCCATATATAGTGCATATATTGAAATAAATAAACCCAGAAATCAACAAACATTTGCAGACTGTACTAATGCAATAAATACAACCACTTACCGTCCCATATCATCAGCAAAGTTGATTCCTTCGCTTAGCTTTCCTGATACCACAGCCAAAAGCATAGATCCGGTGAGTGTTGATGTGCTGAAATCTGTCTGACGAGATCTACTAATAGTGCTAGAGTAATCTTGCAGCACTTTATCAACCTCACCAACAGATGTGGGCTCAATGAAGATCTGTTCAGCGAACCAATCGCCAACAATTGAAAATATCAGTCCATCACATTTACATATTGACAAGATACCACACTAATGATTCAGTCAACCCACCTTCTTTTTTTTGGATATTCGGGTCCATATACCACCTGATTTCCACTGCTTTACTATGGCGTCCAAATAAGAATACGAAACAAAAAACACGACAATACCGCCCGAAATCACATTACTGTAATTGGCTATAGCTGCACCTGCCTCGTCCATCTAAAATGCACACCAATAGTAAAATATGCAAAATACAAATGCATTAGTGTTGAGATTGACTTTAAATGTGATATAAACGTAATAGTTGTAGATTTAGTTTACCATGTTTGTGTCAACTCGCTTCTCATGAGAAAAATTGAAATCCAATCCAGTTGGTCCTTGCGAGACACATATAGGCAGCAATGACGTAGAATTGATGACATGTCCACAAGAAAAAACATCAAGTCGATCATGTTGAACAGAAGGAAGCAGCTGCTCAATGAAATCATGGATAGGAGACATTGTTCCGCCAGTAAATACCACAGATCGAGCTTGCTTCAAAATAGGTGCAAAGCAATCGGCTGGATTTAGCAACAGATATTTAAACACGCAGTGGTGTGGATCTAATCCAAAATGCAACGGTTAGCCACAAAAATAAAATATATTATCCATTACAATGCTCAGATTCTTTATTTTGACTCGTATTGTTAATATACCTGTGCTGTAGTTGTATACAATACGTCCATTTACATCGGGATCGGTTAATGATGCCAAAAACGACTGCATAAATGACAGCGGAGATACACTTGTAGGAATAAAATTGGCAGTCTCGCTATTTTCTTTACGAGTTTCTGAAACAGCAAATCCCAAAAGCTAAGTATGTCAAACAATATAAGTAGACCGAATTCGCAATTTCTATAAACTTGATGGCTTTCTGCAGAATTATAAAAAGTACAAGTAAAACTCACTTTAAATGGTAAACGACTGTTTTCAAGATAAGTGAGAATTTTAAAGAGATTGAAATGATCAATTCCAGCCTTGTCCACAAACTCGCTTACAGACATGGCATGATTAGACTCTTGTGTTGACTTTGCTGCACTATAGGGCGTGTCTTGACTTTTGCAATGCAATGCATGGTCAAATTTTGTAGGCGATAGTTTTGCAAATAGTTGTTCAAACGCACCAAGTAGAACAAGTAATTGTTTGACATAAACCATGTTGCGACCAGCCAGTCTGTTTTTATACCTTTCAAAATATTTAGAAAGATGAGTCTTGCAATCGAGTATTTGATCAAGAGAGATGGTGTGACTGTATAATGAATTTACAGACTCAATAATGTTGTGCGCTTCATCTGTAATAATTTCCACGGTTAAATAAAAATCAACTAAAAGTCATTAGATTAAACATCATAAACAGCAAATTCCACTCAAACCTAACAGGCAAAAAAGTGTATACTTGCCTAGTATAATAATATTGTTTTTAAGGCGAAGTCCTATTGATTCTCTTGTCGATCGTTGAAGTAGCAAGTTGTACGGTATACAAATGATCTAGATATACAGTTTATAAGTGTTACACTGAAAAGTATTTTTTCATCTAAATGCAATTACCTCGGATGATTTGGCTGTATGCCGAGCACCATAGTATGGACAAGTAGCACTCTTTCTTCCTGCTTGAACAATTTCTTCGATATCACGAATACGCGCCTAAATTGAAGGTTACATTGATGTCGAGTCTAAAAACAACACAATGAATAAAACTCTGTGTCGCTTACGTGGATAGTGTCATCAAAAGTAACCATTTGCACTGGATCCTCGGTAAGGTAGGGACATCCGCCAGATGATTTGGACGATTTATCTGCAGATGTTTTTGCTTTATAAATTTACATTAATAAACGCAAATTACGTTTGTAGTGGGCTAAAAAACATCATGTAGCAAATAAACTGGGCTTAAAAATACCTTTTTGTAAATCCAGGCATTTGTCGTTAATTCTATGCAGTGATTGTAGTCTTGTCACACTCTGATTAATACAGAGATTTTTACGAGACCCAAGTGTAACACATTTGATATTTCCATACGCTGTTTTCTTGATTTCGTTTACAAACTGTGCAATTTGAGAATGCTTATGGATGGTGTTTCATGGTGTAATTAAGACATGATTAGTTTTTAAAAATACTACAATGGAAACAATCAATTGAACTTACTGTTCTGGCACAATAAATAATCTGAATCTCGAAAATTTCATCTAGATCCTTGTTTAAATCTTCCTCTTTTTCAGTATACTGTAAAGACCTATACTCGCATGTCAGTTTTGCACGATTGTTCAAGGTGTAAACAAAACAACAACAGATTGAGATAAACTGACCATGGCTGGTTTAGTGAGTTGGACGATGGACTATTTTCGTCACTATCATACTCTTCAACAAGAAAGTTTTCTTTTTCTTGCAAGCCTAGATCTGATAAATTGGACTCTGCTTTTCGCTGTTGTATTCAATAAATATAGTTATGTGACTGATATACTATTGCAATGATTCAATAAAACAATTGCAGTAATAGCAACCATGAGCATACCTTGAAGGTAGATCGGGTAGATTCTATAGACTCGCGATTTCTGATTTGTTGCAGTCGAATCTCCCGTTGTTCTCTGGCCTGTTTCTGCTTTTCAATCATGTCTGCAATCTCATTTCGTCTTCGTTCCCGATCATGGGCAATAACCCAATCTGGCTCATCTAAATGTAGCAAATATGATGCGGTAAATAATAAACTATTGACAGCATATTTAGTCATTGTTAGCCTCGATGTATTGTATCATTATACCTTTAATGCTTTTGTCAAGTAGATGCTGATCATCTTGCTCAGCAAGAAGGTCATTAATGGTTACAGTTTGTCGGTCTTTAAGCCATTTAAGCGCACTACAGATGATGCTCAGTGACTTTCCCTAGCATATTCAACTCGTTAGCATATTCGTATTGATAAACCATTCTAATCATTACTGTATTCACGTAAAATGGAACGCTAAATAGGAGTCAGAGTATAATAAACAGTTTCATGCCATGATTGCTGAGTAGTTTAATAGACAACACTGTGCCATCCAAGTGTTTTAGTTGGTTGGTCTCCTGGTGATTGGCATGGAAACAACAGTTGCATTCTTTGTTCTTCTGAACTAGATCGCGAATATATCTGATTTAGAATACACAAAGAGTTTGATAGCAGTTGAACCCAATATCTGGATTGCAATGAATAAATCTGGTGGATGTACAACGTATGGTTATACCAAAAAATCATTCCAGTTTAAAACTATAATTTGATTGTACTATACAATGGTCGTCGTTTGAAAGAATTGAGAATGGTAATAAAGCCAATTCCCAATAGAAAAGTACAACGAATACTGAACCATTATTTATTCTGAATCAGAATAGAAGCAGTGACTGCAAGATGAATACAAAGGCTCTGTTTTACATGAGTATGGCTGTAAAAGCACATTTGATGACCATACACTTACGGTTCCCGTGGGCGATTCATAGATTCCTACATGATTGTTATCCAATGTTTTGTACAAACTATTTAATACCAAGTCAGTGATCTTCATGAAAACAACCATAAGGAGCAATCTTTAAGTAGCAACGCAGCTTGGATGAGCTGACTCTAATCGCCTATACTCTTGCAGATGACTGATTCCATCCAAAACACAATACTATCATGAGCTCTGACCTCTGCATGAATTTAGTTTGGATATCCCATGGCTGATATGGGAATGGAAACTCTTGCTCAATTGGTTTGGAAGGTGTCGCAGACATGCTATAGATTACAGTTGTATTCACGCAAAACAGAACACTTGAAGCGATTCCGGAATAAATAATGATTAATATTTGTTGCAATTGCTAAAACCGGCTTTGATAAACATTGCCAATTTTCCAATATAAACACAATGTTCATCATATGATGCTCATGCAATCAAACTATAGTTTTAAATTGAGATTGTCCTCGTTTGGCATGTTCTTACATTGTACAGTCACCAAGTGCTGTTTCTATACTGACCACGCAACATTTGGTTTGTAAAAGAGAGCTGGAGATTGACAAGTCAGGAATGAGATTGCTGGAACAAAGACGTGAATGCTGCTTGAGCATTTGTTTAGAAGACAATGTTCAATAAATCTGCTGTAAGTTTGGTACCAATCATTTCATGAGATTGACTATTTATTATGTACTTTGGTATCCTTATTTGGCGTTTTATTTCCGTAATGCGGCTGTAATTCTCAATCCATCACATTTGTTATTTGCTTTGACTTTAAAATCAGTATTGCGCCTCCGAGATCCAAGCACAGATTCAAATCTTCCGTTTGAACCGCTGGCTAATTTGCTCATATTGCAATTTGGTTAGTGACGTCGTTTTCAGATACTATTTTCGCATACCATTAAACTTTCTTGTTCTAGAGTGCGGTCAATTTATCCAAATTCCGCTATTTATTGCTGCATCGTTCATCTTTTTTAATTAAAAGGGCTGAATTCTATTCCACTCAGATTCAGGTTGTACAACTCGAGTAAGTGACTGGGGTTTATTTTAAAAGTACTTTAATTCATTTTTCCAACTCTTATTCCAGATAAGAGTTATGTGAAAGAGGACTCGATGTGTTTTCATTAAGCGACTCATTTATACGTATATTGTAGGGTTAGTAAAACTCGATAAAGAACTCTATCGCTGTTGTCACAAAGTCAGCCAAAAATTGGTTTAACGAAACTCGAGCCGTAAATAGTAAGCAGTCTCACGCTCTGTCAGTCTACTTGTGTTTTCAACACACCAAATATTGACCTTTGTAAGATTCAGTCGCCTATTAACCAGATCAACATGTCGCCACTAGCTGGAACACCTGGACAAGCATGCTCAACTCTTTTTTGCAAAACTGGACTATCGACACAATCTGATCATAACCACATATCTTGCCAGTTAGATCTGAACACAGACCGTATTGAAACTCATGCCAACTCCAATTACTGTAGCAAGGTAAATTCGAGCATCAGATTTAGCAACTCTATTTCACGTGCTACACTTGCAGCAACCAAAGCATCTCAAGTCAATGAGGAAGAACCAAATCAGATCAGTAGCAACTATAGAAAAAAACCATTATGCATGAAACTTACTGTTCCGATGCCAACTTCATATACTCAACGATCTAGCCTAATGAAAACAACACTTGCTCCACTCCTGGAAAAGTCAGTCGTAGAAGAAAACAGCAGCAATGGAAAGCTCTACAGTACTCAAAGAAAAGACATGACCAAAGCACTATCAACAAACGATGAAGCCAATTTCAGCATAGTTGATATTGATACATTGGAAAAAACGCCAGATTCAGCAGTTGTTGTAAACCATGAAAACTTGAAAAAAGCTTTTTCAGTGCTGCAACCGATCCATAACATCAAGGCTGTATCGAAAGCAACAGAACATATTAACCCATCGATTACAACATCATCACCACATGAACTTTCTTCCGACAAACACTGTGCATTGAATCAGTCAGACGCGACCGACGCGTCAGTGGCACTAGACGTTACCCTGGCTGCCACCCAGCCCATGCACAAGCCACTTATCTATTCATCACAAGAACATCTACAATTGCAACCTTTATTAAAATATCATCAGCCAATGCTCAAACAGCATGAACAAACTTCTTATTCACAACCGAATCTATCAACCAAATCTACTACTGTCAACCGTCCACAACTGACTCATTCTTTATCACAGGGTAAGCCGAGTCACTCGGTCTACTTGAAACACCAGGTAATTATATCTACTCTTATTTTATACTCGAGTAGTTTGCATCCCTTTTACCAATCTTGAAGTCTTTATTCTTCAAGTGTCTCTTTAATCAACGTGACCTTGAAATATACAAACTACAAGACTATCGTTTTCAAATGGCATCTATATTTCCTTGAGTTTAGATTTCATTTACTCTACTTTGATTAATTCAGTTGTACTATTCAACCAAATTTTGCGTACGTTACACAACTATATGTCATGATTGTTTAATCATGTATTTTAAAGTCCAATGCGCGCCTCGCAAGGGCTGCTTTGACCTGTGATAAGCAGTCTTTTCATCACCAAATATACTCATTTCGGCTGAATTTTAATCAGTGCACAGCAACAGTTCCAAAAAACAAAAATAGCTGGACTTTGTTGCCGAAATGGAATTCTTTGTTTTGATCAATCCGAGTCATGTTAGCATTGATTTGCTTACTCTACAATGCTCAAAATAGTCACATGTAAACACTGAAACTGTATAAATCAGGACAATACAACTATACTCGTTGTCTTTCTCAAATCTCAAACCATTATTTTCTACTGCCATACCTAATCCTAATCATGCCAACTTCTTTGGCACGCACTGTGTCCTATCCATCAACTGAATTTGCTCACACTTATCACTGTTTTTCACAGATGCCATCTGTCCCCATACCTCCACTACCTAAATCCGGTACATTATATAGAGCTACTCCCGAAAAAGCAAGTTCCATTTCGGCACAGGTGCAGGATAATCAAACCCAGCCTTCAATGGCAGAAAAGCAACTAGCAGGACATACGCTTCTTAAAGAGTTTGCCGACCGATTTGAGCTTATTTCTGAACTTGGATCAGGCGGTTTTGGGTTTGTTTTAGGCGCATTGGATCGCCATACAGGAAAAGAAGTAGCAGCCAAGTTTATTCTCAAATCTCGCGTAGCCTCGGATGGATGGGTACGAGATCCTCAATTAGGTGTGATTCCAATAGAGGTTTATTTTCTTCGCCATTGTCGCCACACAAACATCATTTCGTATGTCGCAGTATATTCGGACCACAAGTTTGTATACTTTGTCACTGAGCTACATGGATCGCAATGGGTGGCATCAAAAGATCAAATTCAATCAAGACTAACTCAATCCAGTGTGGCACAAGTGGTAAGTTGAGTTGAGCTGTTTTGTGTGCTTTTTTAAAAGGCTCAAATTATACATTAAATATGATTTGAATTTGGTATCTCAATTACATATTCAATGCAACATCAACATTGTTGGCAAAAAACTTGATTATGAAGCCAAAGCACCAATCTTCAAGTGTGGCACATATGATTAGTCATGCATTATGCACATAACCGAGTCTATCTATTAAAGTCTAGTTACTAACATGATGTGTTAAACATACTGTAGCCTGTTTTTCCTGTATCGGCTGAGCCTGTTCTTCATTCTCCATACGTCACACCTAACAACAGCACTTTGGATTTAAAGCAACCTATATTTCAAAGATCCGTTACTTGTCCCTTTCCAGCAAAACTTGCTCGCAGACCATCAATGGATCTTTTTGAGTAAGTTTAACCGTCTTGACAAACTTGCTTGATTTCTACTATCCAAATGCAATCATTACTTTAATTTACAAATAATTCCAAGCGTGTTTTTTCACATTGTTGTACCTTTATTTATATTTACTGATGCATTTTCATTGTAGGTGCATTGAGCAATATGATAGAATTCCAGAAGAAAGCGCCAAAGGTATATTTTTTCAAGTGGTTCAAGCAATACGGTATCTTCATTGCAAAGGAGTTGTTCATCGAGATATCAAGGATGAGAATATTGTCATTGATGGCAGTTTCCATGTCAAAATCATTGATTTTGGGTCTGCA
>Bd-EK48-2_Myo17D_locus_allele_1
ACGCTGGTAAACACTATCCCATCCAGCAGGAAGTCTCATATTTGGACAGTATTTTTGTGGAAGGTTAGCGGGATAAAACATTGCGCTGACATCTCTTCCAAGTACAGTGCTCTAAACACAATAAAAACAAAAATCACACAAGTCAGATTAAAATCAATCATTAACATAATAGCTCACATGGGTATACTTGCAAACCAAAAATTTCAAAAATAAATATTTCGAATCAATCCACTTACAACAAATGCGGCACTTCCAATAAAAGAGCTACTAGTTTGTACATGCGATTTGACAATGTCTTTGATATCATAATAATTTCCATTGATGATTACATATGCATCGGTTAAGCTATTATGAGTGCTTACTTCACCCTCGGAAAGTATATTTTGTTTAGGACATAAAACCTGTCCAAGACCAACAATTAAAAACAGCATTGTGGCACACATGAGAAATATCAAAGTACACAGAGCAACTTTTTCACGCCATGCAATTTGTACATCGGGCCGACGTTTCCCAAATAAACATGAAATCAGACATGTAGGAATCCACCATGTTAAACTCCATGTACAACACAGCCAAGATTTTCGAGCAAATGTGCGAGGTTTAGGTGGAGTCAAACTGTTCTTGTTTTCTGTTTTGTGGGTTTTTTTGATCGCACCAACAGAGCCAGCTTTAGCAGATCGCTCCTTTGTATCCACGAGCGGATCATTCAGATGTCCAAGCACAGTGTCGGAATTAGTAAAGGATCTGCGCACTGTCTCGTGAGAAATAGATCCCATTTTGTCCTTTTCATTCGCTGCATAGGTAAAATCATACATTGATTCAATTTCATATGGATCATCTTCTGTTGGTTGCATAGAAGTGGTTGATACGGCCATGGAAGCAGTTTTACGATATCTCCATTTTTTCTGCTGGTGTTTGTTATCCGAGGTTTTTTGAATGAGTTTTTCTGTAGGGTTGTTTTCATAATTTCCATCGTCAGAAACATCACCCAACGGCTGCTGATTAGACTCGACAGAAATGATGTGTGAGTTTTTAGCAAGAGATGCTCCATTATTTTCAGTTGTTTCATGTGTCAAAGGCATGCCTACAGCACTTTGCTCAAGCAACAAGTATCCTGAATTGATGGCACTGTAAAATCGGCGTGATCCTAGTTCTGTAAAAAATACATGATGATCTCCAACAAAAAACAAATCGTCCGTTATACCAATGTAACGCAATGAATTTAGTAATTCATGAACAGAATCTTTGGCGTGGGTTGTAAGCCTGCTATCAGAAACAGCGTGACGAGAGTTTGGAATATTCAAAGATTCTATTTTGGACCAGAGAGTTTCAAACGGCATGACACATGTGTATAGAGTGCACATGGAATTAGCAATGGCGTCCAATTGAAGAGCTTGAACTTGTCGAGTAACTTCATCCACGTCAATACCAGTTGATCGCGCATTGGAATTTGGACAAATATGCATAGCAAACCACAGATTTGTATCTAAAAAACTGTCCAAAAGATCATCCATTGTTAGTTGGGTTTGAGACAGCAAAAAGTTTTGTTGTGAATCAAGAGATGCAGCTCCATCAGCCAAGGTGGATGGGTTCATCGAGGCAACTAAACTATTGGGGCGAGAGACTAAATGAGATTGTCGGTTTGCCATTGACATATCAGCGTTCAATATACTAGGTTCCATCATAAATGACATGGTTTCATTAGTCGCGTCTTTGTCATGACCAGTGTGAGAAGATACTGTATGAGGTGCACCAAGTCGAATCGTGTTACGTTTTCGAAGCGTAGATGGACGTCTAGATGTCATTAAACTCAATCGCGCACGCAAAAGGGTAATTCGGTTTTTAGGATGGAGATCTACAGCAATAGAACGCTTGGAAAACAACTGTCTGACAAGAGAAAATTGAGCAGCTGGTTGGTCCATGGATCCACAAAATAGTGAAATAAAATCAGTCGAGATATTGGTACTTGCTGACAAGTCATTATAGCCCACACTAGTAGCAATAGAACCATGTGTATAAGACCCAGCTGTTGTGGGTTGAAACACCTCGTAGTTTACAACACCATTGTAATGGCGAATACCAAACTGTTTTCGTGGCGAGGTGTAGGTGATTAGTTTTGGATCTTCACAGCTCACACTAGCAATGCGTTCCAAGATGTTAATACTGTTGGCAGTAGATGAACCTGCTCCAGGCAATCCAGAGGTTTCTCGTCGAATATATTCGTTTTGAAGAATAGAGATGACACCAGTGGCTGGTGCAGCTAAAAGATGTAACACGTCGCTATTGGAAACCAAAGATAATGCCGAGTTAGTGCGCGATCTTGGTGGTATCTTGATGGCATGTTCAGCCACAAGCCTATCGGTAGCGGCTGTAAGTTGTGACACCACAAATCCTTGAACACGTTCGGCAGCATAGTTGGATACCAAGCGAGCCAGGCATTTTCCAAGTCCAGGCGAAGATGTTTGGATGCCTTGAAAATCGACAACAGAAATATAACGTGTCCATTCAGACTCCTCTTTGCAATACTTGGTATTGATTTGCTCAATAATCCATTGAAAAAGCAGCGAATAAAGAAGTTGTGCAAGTGTATCCCTTTGACGAATAGCTCCATCGACATCAAGAATCATGGTGCAAAGTTCACGGCCAACTGCTCTAGTTTCAAATGTAAGTGTTGATAACAAATGCTCAGGCTTGAGACCGAGTAACGTGGCAGCAATCTGAACATGTTGGTAGTTTTTGGCCTCGCATGCTTGATTTGCATAGTCAGAAGTACGAACAAAATTGATGTTGCCAAGATGCAAGATACCAGCCAAAAGCTGGAATATATCCATATGAGCCTTTTTAGGAATTCCCAATGCTTTGAGGTGATCTACCAGTCGATTAAGATTTTCAGGATCAAAGTGATGCTGATGTGAGAGAATGGCCGGTTTGGACTGTACACGATTTAGGAAATAAAAATGAGATGCTTCTGCCAAATGAAATTTGGTTCGCATATCTTGATCGGCACCAGACAGGAGATAATAAAACACGTTAAAGTTGGCATGAGTATGGCTTGCATCAGTAACTCGCTGTTTTTGCAGGTTGTACGCGAGCAGTTTAACGCCCACCATACTGCCATCATCATTAAACTGATACTCTGTATATCTTGAAAAATGTGAGCCGTTAATGTTCTGCGGAGAAACAGCATTGCCAAATACTGACAAGACATGGTCCAGCTTGATTGCAGCCGAATGAACTTTTGGCTTTTTAGTAGCCACAGTATTTCTTGAAAGATCGCTCAGATGACGAGCAATCAGTCGTCCCGATTCAGATTTACCACTATTGGAATTACCACTAAATTGATATTACACACATGGCTGGTCGGTTAGTACGGATGGAGTATGCAACAAGACTTTGCTCACATGCATCTAGTCTGGTCTTCATCATTGCTATGGTTGACCCATTCCTGCACAACTGTCTGCTTACCAAAGAAAAATGCATTGATCTTGCTTGTCATTCAGGAGATGTACAAATGCCGAGCCAGCCAAATCAAAAAGGTGAGGTTCGACCACAGGAGTAGACAATGATGGGATTAGCTCAGGAGGTGAAGTAGATGGTTTATTCAGCAGTGTGAACCCAAGAGACTTTGTTTTTGCCGCTCGGTCTTTGGACAGCTGTTCAACGATGGTATCTGTAGTAACGGCAGTGAGTACAGGAACAATAGGTCGAGCAGCTACTAGAACGCTGTCCCCAATCCAAGTGTAGGATGCTTTGTCACTGTGTAGCTTCTGAACAAGAATGTGACTGATACTGTCTGTATCTACTATTGGTTTTGAATTCGCTTCATTCGGCGGAATACGATGTAATGACAGATCACACACAGTATTCGACATGGATTTATTGCTATTAGCAACCGGATCTGAATCAATTCATTACAATAATATGATACATTATTAGTTGATATGGATTTCACTGGATTGGAGATGCATTGCAAGCATATTGGATGGTAGCAACCCATTGATTGATATAGAGTGAGGGATTTGGATAAATCTAGGTTTATCTATCGCTCTAGCATTTGAGGGTAACAAAGGGATCTTACACTTTCCAACCGGCGGTTTACGTCCAGGTCTCGTCATACTATGCAACAAGTTTAGTTTATCTTTGAATTATAAACGACTGTTGATAATTTATGGTTGCCGGACTGAATTAGATGAATACAAATTGCGATGGCTTGAGGATGACGAATTGCACTTTTGATAGATTTAAGCGGGGAAATGTAGAGGCCAAGTGGAAGCTTCGTTGGGTAAGAGATGGATAAAAGTAAATATCATGCAGCTAAAGCTGCTTTATTGCTTAATGAAGAACTTGAGCGTTGTAATGATCCCATTAATTCATTGCTAAATATCAGTAATTGTCGGAGTCGACGGAACGCGACTGAAGTTGTGGCACTTGCGGTTGGCTCTACAGCATCAACTCCGCTCTTCAAACTTATTATTCAAAGTGTTACCAATCATTTTGGTCATAGAATGTTCTATCAATAAAATCACAGACGTTTTTTTGGAGTAACAGCAGCCAATATTTAGCTCAAATAGTCGCGGGTTTATTATGCAATATTGATTGGGTTTATCTAAAACAATGGCGAGATACTAGTACTTGAGCATGTACATTCAATCAACTCATTTTGTTTTAAAAGCTTGTATGTCTTGAACAACAAGCAGCAAGAACTCGTATTAAAATGAACCATACACATCAATGATGTGAATAAAATTAATTGATTTCAGTCCATGCACATTATTAGACCACGGTATCACTTGATATGTTTAATAATAAGTCATATTTAAACATGAGATTAAATGCAAAGGGTGCAGTACTAGGGGCTTAGAGCGTCGATTACTCATTCTGATTTCAAGATAATTGGTGCCTATATATCTAAATATAACAATTGATTTTTCCAGCACCTCATTCAAAAGCAAATACAGTATTCCCTGAACATGCATTAGCATGTGATTTTATGATTTAGATGGTTTTCAGACTTTAGCAACCATCACATGCTTTTTGTACTAGCGTATTGAGTATACTTGATAATACTCCACATGTTTTAGTATTGCAGTTGTTTTTACATGGCCATCAATGATATCACTATTAGAGCAACCTTGACATGAACGTATTGTGCAGCATTAAAGCGGAGTTTAAACATGCTATTTATTGGATGTAAAAGTTGTCGATATCTTGCAAAAATTGATTATATTCGATTTGGGTTATACACAAATCGAGTTAACCCAATCTGACACAGTTTGGTATTTTATTGCAGTAGATATTTAGTTTCGAGTACATTCTTCAAGTTTTGATTTTCTGTATTGACAGCCGTATTCACGTAGAATGAAACACCTGTATCTTGCATTGGAATAGACTGGTCGAGTATTCAGTTTTTGTATTATAAATTGACCTTTGAGATTTTCAGTTCTTGACAATAACGTCCATGAAACTAGCTGTTTAATAGTTTATTTTCGTGGTACTGCACACAAGAATCGGTCTATACATACAAGTCAATAAAATTTATTTGCCATTGCTTGGGTGTAGTAAACAAGATTCAATTACTGGTGTTGGGTCTATGTCAAGACTGTTGATCCAGAAAGAAATCGATGGATCCAACAAAAACAATTAGAGATGAATGAAATAACTAAACAGTCTAAAGAAAGAGAAGAGAAGAAAACAGCGAAGACAGTACGATGGAGCTCAATGTTGCGGTATATATGGACACGGCAGAAGAACGAGTTTGTTTGGGAACAGTTGTACCCGAGTTTGCAGGTGGGTTTGCAGTAGAGGATGGACTGACAGGAATACTGTTTGCATTGACGGTGACATTGAAGATGGAAGCAATGTCAACAGCAGTTGAAGCCATGGCACCAGTGAAGCAATCCTGCTTGAGTTTGAAAAACAATTTGGTAGCAGGAGAAGTGGGATCAGTGGTTTGAATGCAGATGGAACAAGTGTCCGAGTTGGCAGATGCAAAGACGGGACAGATGCAAGCAGCTAGTTTAGTAGCAGTATCGACCCACTACAATGCAAGTTAGTATCCAGTAGCAATCGTAGCAATCGCAGCAACAACGCATTCAAACTTACTTGAGCTTCAGAAGCAGGAGCAGCAGTAGTCTTGCAAGTCTGCATTTGTCCAATAAACGTATTACAAACTTCGCATCCTTTTGGAGGAGCCGTGGATCCAGACAGACTCTGAGCGTTGGACAGAGCAGCAGCCAGAACAAGTAGGAATGTAGCAATGAGTTGCATGAGTGATTGCTGGCTTGAGTCTACAAGAGTCTAGACAACTCTCTTGCCACTTTTAAGGGTAATTTGGTGCTATCGTTTCTAGCCACTCGTTTCAACGCCACCACTGTTGGTTTGAAAGCTTCGTTTTACTCTTAAATTGGTTAATTCTGACGAGAATGCACAAAATCATTTTATAGTTGAATCCAGTTTTAATCATATTCTGATGGTATTTATCAGGTTACTGATGTTGTATTTCATGCATTCTTCGTTGGTAAAACTACACGATTGCTCAAGGTTAACCTAGACTTCAAGTAGAATACCAAGGATCGTGTTTGAACAAAACCAAACGACATGTTTTTATATCAACTTGATCAGTAGATCGTTTAGTAAACTCTTGTGTTAAACATCGAGTTGTTGCCTTGGTACAGAAATCACAATGGATGATCTGGTCATTCACATCAACTGATGGAACAATTTACCGATATTTGCAAAACACTCCAAAAAAGGCTGCCAAACAATAACAAACTCGACCACATAAAAGCGTGTCAAATCAATTTATGCAAGTACCACCCCAAACACATGACACACTGATGGTGGTGGTTACTGATGACTTTTTATTTTATCTCTCCATTCTCATGCTTTTTGTCACCAGCCGTGATTCTCGAGTTATTCCTTTGCCCTCGGACGAGTGCTGGGGCGTCGGTTTCCACTATCGGCGAGTACTTCTACACAGCCATCGGTCCAGACGGCCGCGCTTCTGCGGGCGATTTGTGTACGCCCGACAGTCCCGGCTCCGGATCGGACGATTGCGTCGCATCGACCCTGCGCCCAAGCTGCATCATCGAAATTGCCGTCAACCAAGCTCTGATAGAGTTGGTCAAGACCAATGCGGAGCATATACGCCCGGAGCCGCGGCGATCCTGCAAGCTCCGGATGCCTCCGCTCGAAGTAGCGCGTCTGCTGCTCCATACAAGCCAACCACGGCCTCCAGAAGAAGATGTTGGCGACCTCGTATTGGGAATCCCCGAACATCGCCTCGCTCCAGTCAATGACCGCTGTTATGCGGCCATTGTCCGTCAGGACATTGTTGGAGCCGAAATCCGCGTGCACGAGGTGCCGGACTTCGGGGCAGTCCTCGGCCCAAAGCATCAGCTCATCGAGAGCCTGCGCGACGGACGCACTGACGGTGTCGTCCATCACAGTTTGCCAGTGATACACATGGGGATCAGCAATCGCGCATATGAAATCACGCCATGTAGTGTATTGACCGATTCCTTGCGGTCCGAATGGGCCGAACCCGCTCGTCTGGCTAAGATCGGCCGCAGCGATCGCATCCATGGCCTCCGCGACCGGCTGCAGAACAGCGGGCAGTTCGGTTTCAGGCAGGTCTTGCAACGTGACACCCTGTGCACGGCGGGAGATGCAATAGGTCAGGCTCTCGCTGAATTCCCCAATGTCAAGCACTTCCGGAATCGGGAGCGCGGCCGATGCAAAGTGCCGATAAACATAACGATCTTTGTAGAAACCATCGGCGCAGCTATTTACCCGCAGGACATATCCACGCCCTCCTACATCGAAGCTGAAAGCACGAGATTCTTCGCCCTCCGAGAGCTGCATCAGGTCGGAGACGCTGTCGAACTTTTCGATCAGAAACTTCTCGACAGACGTCGCGGTGAGTTCAGGCTTTTTACCCATTAATTAATTTGTGTGTGTGATGGATGAGAGTGGTGCGGGTGAAAGGTCTTGGTCAAGTCGCAAAGTGTTTGTGAAAAAGACGTAGCGGGGGAAGCGCACACACGCCCGCCTTTTATAGACGAAGCTTCGAGCAGGTCATTTAACGATGCTTAGTAGCAATATACAATAAAGCCTAATTGGGACTAATTACGGTCACGTGAAAAACTCACCATGTAGCCTTTTATGGAAATATTGTACACGCTACTAAGCCACTGTAATATCGGCCTCATCGTCTCCGCTTGGAGCATAAAAGGCGCGCCCCGGTAGAGGTGTGGTCAATAAGAGCGACCTCATACTATACCTGAGAAAGCAACCTGACCTACAGGAAAGAGTTACTCAAGAATAAGAATTTTCGTTTTAAAACCTAAGAGTCACTTTAAAATTTGTATACACTTATTTTTTTTATAACTTATTTAATAATAAAAATCATAAATCATAAGAAATTCGCGTCGACTTATTTGTACAGCTCGTCCATTCCGCCCCCCAGATTGCTGTATTTGGCCACGGCCACTTCCCTCTGCACCACGTATGTTTCATTGTCGGATTCTTCGATCCTTTCCAGCCTGTGATCCACGGCATGCACGCCGGGCATTTTAATGTTCCCCACTGTCTTTTTGCTTCTATAGGTTGTCACGAAATTGCAGTGCAGGTGGCCTCCTCCATCCACCTTCAGGGCGATATCGGTGTAGCCTCTCAGGCCGCCATCGGCGGGATACATCATCTCAGTATTAGGCTCCCATCCTTTGGTTTTCTTCTGCATCACAGGTCCATTAGATGGAAAGTTCACGCCTCTCACCTTCACGTTGTACACCAGTTCGCCGTCCTCCAGGCTAGTATCCTGAGTCACGGTCACCACCCCTCCATCCTCATACCGAGTCACCCGCTCCCATGTGAATCCCTCGGGAAAGCTCTGTTTGAAAAAGTCAGGGATGTCGGCAGGGTACTTGATAAAGGTCCTGGAGCCATACATGAAAGAAGTGGCCAGAATGTCGAAGGCAAAGGGCAGTGGGCCCCCCTCAATCACCTTGATTCTCATGGTCTGCACGCCCTCGTAAGGCCTTCCTTCCCCCTCCCCTGTACATTTGAACTGGTGGCCATTCACAGAGCCTTCCATCACCACCTTCATTCTCATGTTTTCCTTAATCAGTTCCTCTCCTTTAGACACCATGGATCCTCCTCCTCCAAGCCGTCCTTGAAGCACTTCATCAATCATTCGATTGATTGTTTCTTTGCGTGGTCGCAAATCTACTCCAAATCGTTGTCCCAAATCATCTCGTATCTGTTTCTTGGTCAGTGTCATCAAATCGCCTGATGATAATATTTGTCGAATATCTGCTAAAATCTGTTCATCCGTTGGTCCAGTTTGTACAGGAACCTGTTGCGACGTATTAGAAAGCATTGAATATCTATTCGTTTGTTGTGATGGGAAAGGTCCTGGAACAAGCGATGCTGATGAATTGCGTGCATTCTGCATCTCATTAGTTTGTGTTGGATAGGCTCCAAACGATATCATTGAAAATCGTTGTGGATCTGCCGCTTGTCCTGGTGTCAGATCGTGTGTATTGTATCTTGCCGGCACTGTAGATTGAGCAATCACTGGTAATCCGCCATGGTAGCTACCTGAAATAGATGGGGCTGGTCCCCCATACGCCGACCCTGCATAGTTGGATGCTGCTGAACCGCGATGGTAGACACCACCACCTGGTGATGAATACTCGGATCCTGCATATCCAGCTGCCTTATTACGGTGTGCTCCTGCTTGCACTATGGATCCCGATGCTTGTGATCCATGTTCCCACGCATCTACACCACCTCGACTGTCTACACTTCCTGCTCCACCACTTCCTTCAAAGTCCTTCCATCGCTTCAGTGGAATCGATCTGATATCAAATGGCTCGGCATCCGCCACATATACCGTTTTCTTACCCTCTCCAACCACCACACGCGTATTGCCCCATGAAAAGTCATCGAAATGCCAGAATGAATAGCATGGAATCCAGAATGAAAACACTGGAATGGCAAGCAGGTAGATAATCATCCACGCAATATGCTGCCATTCTCGCTTGATCAAAAATATAATCACTTGGAACCCATAGATGCATCCAATCAGAATAATCGATAAAAGAGGGAATGTATCTGTTGAAGTGGAAACAGAGTAGATTAGATATACAATATAAATAACGATTGCTGGCTGCACAAATGTAGCAAATAGATCCAAAAACACTACAAATCTCATAGAGAAACAACATAGTCCACACAGTTGATCCAGAAACACCAATTCAAACAGATTGTGTACTGTAGAATTAATCCAACGACGACGCTGCGAAAGTAGCACAGACCATTTGTCTGGTACAACTGTTGAGCAACGCGCCTCGCCAGCAAACTTGGTACGCATCGTAGGAAAATGCTTCAACATCAGTGTAGTCAGGTATCGATCTTCTCCCAAATGCAGTAAATTCTTCATGTGCAATGTGTCTACACTGTTCTCCGAGTATTCTGTCAATAGAGCCGGTGAAACAAGCAAAGGCACGTTTTTAGATGCCGACCTAATACGATACATACTAAAGCAGCCAGGAAGACATGTGACAGTGCCAAACAGTGACTCGAACGCTTTGGATAAGTGATGCGAAATAAAGTACTCGTACACCTGTACCATGGTAACCCACGACTCCTTTTCGTTTGAAATCCTAGTTTCTCCACAGAGACCCATGACCTTGACGTCGTGTACCATCACAGACACCATACGGTTCAGTGCATTGGGTTCAACTTCCGTGTCGGCATCAATCATAAGAATAAACTCGTAAAAGCTAGGCGACACTCCAATGATGTTCTTCATATGATGATATATATCCAACTCCATTGGTGCAAATTCAGCATTGAAGTGAACACGATTGAGGAATCTCATAAGAACCAACTGAGAATCACGCTTGCCGCGATTACCCGGCTTGACCCGCTCCGTAGGTGAACCCACCTTGGCAACAACAATAAATGGCACAGAACGACCACGAATCTCGTACAAGCCTGAATATATTTTTCCCATGTTGTACTGACGATTGCCTTCGCCCAGCGACTGGAATGCCATGGGCTCAGGATCAATATCTGGATCAACTCCAAATATATCAAGAACAAGTCGTGGTGTGGGTCGATCATTTCCAGAACCAATAATCATGCCATCACAAATAACAAACAAAAGTTTGCGCTTGTCATCATAATTCAACGTCGCCAAAGAATCCAACGTCTTCAGTAAACTCTCTGTGCCTTCGGTGTAACAAGGTACCATGCAAATTACAAACTTGTCACCTGCCTCGGGCTCTTTTCGTGATGAAAACTGCAGCGCTGCCAAAAACTTGAACCCAACAACACACACGAGAACAATCGAAGTGGATAAAAGTAAACCGCCAGTGAGACGACATTGAAAAGTGTCGCGACGATCCACCGTTCCAACATAGAAGATATTGTTTAAACAGGTCAATGCAGTATCAAGTTCTTGTTGAAGTTCCCCAGACTGAGCACGGGTAGCTTTCCATGCTGCAGTGACATCACTTCCCGGAGTTGGGCTTAGTAGATTACGCACCGTCAACGAAAACGTAGCGTTTTGTAAAGCGTCAATAGGCGACACATAGTATACGTTATCAAAAATAATGATAAATCGTTTCGTGTTGGACGACATGCCATTGACAGCTTGCTCAGTCCATCCAATACGTCCTTTGGCAAAACGATCTAGACTCTCGGAAAACGGCTGGGGCTGACCTGAAGGGTCTGTCGATCGATGCATTGCCATGGGAGTTGCTGCTTGAATATCGGAACGCTTCATCCATGGAATACTGGGATCAAGGTAGTCCCAACCCTGCTGAGGTGCAGCGAGACCAGGACAGTATACACTCCAACGATCTTGCTTGAAAAATAAATTGGACACGTCATTGCCGTAAAATTGTTGAAATTGATACAAGGCAAGTGAGCCTTGACCTGTACCCGGTCCATAATCACGAATATGCTGTGACATAAGATCTTCTGCAAAGTAATATCTACCATGGGCAGCAAACCAGGGAACGGTTTGTTGTCCAAGTCGAAATGCCTTTTGTAGCACTTCGCTTTGCGACTTTATAGGAACTGTAGGACAGATAATATACCGCAGACCAATGATAAAGAACATAAGAAACATACATAACCCAAAAATAATCACACATAGAGCAACTTTTTCACGCCATGCCATGCGAATATCAGGTCGCTTCATCTTGCCACAGCAAGAAAGAAATGGACCAGGTATCCACCAGGTTAAAGTCCATGTACAGCAAACCCAGCATTTACGTAAGCGAGTTACAGGAGTGACGCTGTCGACAATTTCACGCTTGCTGCCCAAAACAGGTGACATGGGCGAAGCCATATTAGTGCGATTCATATTACCCATTTCCATATCCGTAGATTTTCCAGGGAAACGATTATCATTGTCATTGTAACCGTATTCCGATTCGTAATTGGATTCAACATCGGATCGATCATCCTCAGTAAGAGGTCCAGTTTGTCGAGAAGTCAACCATGGCTGAGCGTTAGGAACGGGCTGAGAGGGTAAAGTCATCATCGAGTTAGTCTTGTTGTTGTTTAAAAGTAAATTGTCATTTTCATCTGTCGATTCCAAGCGTTTCATGGCAGCATGAATCCATCTCCATCTGGAAACCGACAAAAACACCATCGTGTTACCAAGTGAAACTTCACGTGTAGACCAGTATTGGGCAGCAACAAACTGTTTGACGAGATTGCGAGGAGAACCTGCCGAGTGCGACAGTCCCTTTGTGGCCAAAAGCGACGCATACTTTTCAGTAAAGACATTGTATTTAAGACCATGCGAGGCATCCACATCACAAACAGATCGGAATTGGCACAGCTCAGAAATGTTGAATTGTGACAGCTGCCACTTGATATGAGATGCAGAGTATGAGGAGCTTGCAGGCTCAGACAATGAAAATGAAATCACAGACCAATGACGTGTGGATTTGAGTGTATCCATCAATTCGTCAATACTTTCTGCAGCAGGTGTAAACGGCGACACTCTTTTACTTTTGGGTGCAATAGACGCATTGTCCTTGCCCGTTTCTTTGGTTTCAGCAGGTGAATCTGTAGTGACATCTGTCACAGGCTTCTTCTTGCGCTTTAGAGATGGCTTGCGTAATGGACCTTGAGCTTTTTGTGCACCAATTGCTGCACCACGTCCAGACCGAATAGTCTTTAAACCAGTGCGATTAGAAAACAAGCCAGCAATAAATGTGACATTGGGCTCTTTGCTTGGTATATCGCTCTCGGCCACTCCTGCAGAGCCACGGAAAAGCGCAACAAAGTCACTCATGCAAATATCTTGATCCAAGAAAGAGTCAAGATCGTATTGCACCACAGACTCGGTATTGTAATGGCGAATTCCAAACATATTTTTGACTGTTGCAGAAGTAGTGGCCACGGAATGACTGGCAGTTGCAACGGTAGAGCACTGGAAAGAAGCAATGTAATGAGGGTTTGACTTGAGCCCGTTATCCAAATGGGTAAGCAAGTTTTGATTGCGATTTAAACTGAAATCCTCGCCCGATTCCGGCTCTTCGTCAAGCAGTGCCAAAAGTCCTTTTTGACGAGATGTGCCACGAAACACATCTACTGTCCATTGATTGTCACGATAAGAAGGAAGGGTAACAGACAGACCGTCTGTTTTAAAAATAAAATCAATATCATCGTAGTAACAGTTTTGTGTATACTGAATAAGACGCTCCTGAGTATAGTTGCCAATAAAAATGGAAAAGTTGGTAGCAGAGCCAGTGTACTGTGAACGAAACCAAGGAAAATCCACCAATCCGACAAAACTGTTGACCTCTTCCTCAGATTTACAAAGACGAGTGTTGAGATGCTCCACAAGCCATGAGAACAGTAAAGAATACAAAGTTTCTGCAAGAGCATCTCGTTGCAGCAAAGCTCCTTCAGGCTGTAGATAGATGGAACACAGCTCACGACCAACAAGTTTGGAACGATACGTGAGACTGTCAGCCAATGATTTAGAACTTAGACCTAAAAGGGCAGCAGCAATGTTGAGTGTTTCGGTGCTGCGAACTACAGTAGATTCATCCTCTTTCAAATTGGGATCAACACCAAAAACAATGTTTCCAAGATGTAGAATGGCGGCCAGAATCTGATAGATTTGGCTCTGGGTACGACGGCCAATACCGAGAGATTTCAAATGTTCGCGAAGTTCTTGGAAATTTTTGGCATCCTTGGCGGTTGGAATGGCATCTTCTGGTGAAGACGACGGATGGGCAGATGTGGATGACGCAGCCATTGGGGATGCAACAGGAGTATTTCCATCTTTTTTAGAAGTAGTTCCAGAACGACCTAGCGTAGGGAAGCGACGACTCAATGTGCCAGATCGAGTGATGGTATTGGCACGAGCAAGTTTAGTGCCTTTTAAATATGCAAAGGAAGCTGCTTCTGAAATATGTAAAGTTTCTTTTTCTTCCTTTGTAGCACCAGCAAGCAACTGATAAAAGATATTAAAGGTGCGTTCACCATCATCCATTGATGAGCCAGCTGTCACACGAGCAGTGTCCAAAGTGTAGTCGAGTAGTTTAACTCCGACCATACGGCCAGTGGAAGAATATTGATATTCGGTATATCTACCGTAACAAGCAGCATCAACAGCATGCGGTGATTTAGCCATGCCAAACGAATCCAGAGCATATTCCATTTTGACTGCACCGGACAACACACGAGACTTTTTTTTACCATTTTTACTCAAATCAACGAGTTGCTGAGAAAAAATTCTGCGATCAATAGACTGACCAGCACTAGGCATACCGCTGTATAGGGAGGTTGAAGGCAGTACAATTAGTCAGTTTAATAATAATTCAAATGAAATACAAGAATGTCATTCTTGGATATTTAGAATTTGAAATGAATGATGGATGACCGCACATCCGAGTTAAAAAGTCAAACGGTTGCTTACCAAAAGACAACACTTTGATTCTCTTGATGCACCAACATCTGATAAAAAACAGTGGATGCTAGCTGCATGGTGTGAGGTGGAAGTGGAGAGAGAGTATCATCATCAGTGGTAGAAATGGCAGTTTCAGCAGCCCGGTCGTACTGAGCAGATAGACTACCCACTCCACCGACAGCATTGTTACTGCCCGCAGCAGCACCAACGGAGAGAAGCACATTGGCACCAACATAAGTGTAAGGTCTCTGAAGCAAACAACGCTGTTCAAGAGTATGAACAATGAGGGTTTCTGCAGCAGGAGGACTGGAGTTGTTTGCTACAGCAGAAGTGGTTTCCTGAGCCAAGAGAGCGGCAAGGTCATCCGACTGAGTTGCCCAATCCATGCAAAGATGCTAATGACAGATTATGTGCTGTGATTAAAGAGCTGGTATATGAAGACAGATGAGCAGCAGTGATTAATACAATTAATAAAAACAATGAATTAAAGTAGCGGATTGATGCAAACAGGATAATATAAGACAGGATTGTTGCAAAGCAACAAATACACCAGAAACTCGACAGAAAGCAACAAGCAATTGTTAATAAAACAGTCCAACACAGCACTCACAGCAATCTATGTCAATAGTCAGGAGTATCAGTTTGTAACATAAGCGTGTCCGTCGAAATCCATCAACCAGATGAGCATTTCCAAGAATCAAATCGATAATCATGAACATCGCAGTGATAGAGCCATCCATAAATTGTCATGAATTGATTTGGATGTCATCCAACCCACAGCAGGTTGCGATATAAGCCAGATATTGAGACCATGGTTACATATCCAAGTGCGAGTTGTTATACACGCAGGGGTCATATTGTTGGTGCGCCACGACACACGAGCAACGTCATATACAAAGCAATTTTATTGGCCAAGTCATCAAGTAGATTGGAATAAATTACAATTGTATATGGTAGATGTGTTTAAAATGTAATGTCCAGATTGTTCAGCGTGGATATGATTTTGTCGTACAGGTCCCAGTCAAATCAGATAATCATATGGAAAAGACCATTTGTACCAGATACAGCAGTCACAATCAAGACATTCCATTAGCGATACCATTGCAATGCCATCGTGTGCCAATGGCATAGAATTGCATATTTAGAGAATTATCAACAAATACAAATTATACACTTGGTAAGTAAAAAGTTGCTTGGTATTAAGTGTGATAAATCTAGTTGCTGCTATATCATTATAACTCTATCTTGAGCAAAACACCATGATGGTTTTTGAGGCGTTGACTAGGAAACTGTGCTACAATCAAATACAAGGAGACTAGGATACATACATTATTCTAACTATAAGATTAGGTGAGCTCCACTATACACTTGACCAGATACAGTGAATATCGGCTTGTGATTTCAGATGTCAATAAAGTTGGATAGAAGCAATTTTACAGCCGTATTCACGTAAAATGGATCACTTTTGTATTTATCTTGCAGTGATTTTGCTTGGAAATAAAAAATGGTCAAATATTTATTGCGCTTTCTTATTGGAAATTCACTGCTTATTCATTTGACATTCTCAATTCTTCTGTATCTGGAATCACACCGCATAAAATCATTTTTATTATGCTATAACAATTTCCAACAGGGTCTAGGAATGTGCAGTATGGAGCTGTGTAATGAAGCTTTAGGCCCCGCGACATGGCTGTTGGAAATCGGCAAGCCATTTTAGTGAGCAAATGTGTAGCAGTGTGGAATGATATGCTGTCCAGAATCAAATGAATTAGGAGATGTTCTTTCAACGCCATTGTCTAAAAGTACCAGTATCTGTAGTTCTCTTAATCAACCTCGACAACTTCATTATGTAATGAAGTTGAATTCAAACCGTCTTTTTGAACTTTTCTTTTTTACATAGCCATGCATTATACGATCAAAAAAATGGACCCAGATTCATATGTTGCAACCTAGATATTGGACTCGATTGTTTTGATGTTGTCGATTAAACACTGCAAACTCATGTGCTGTATCTTGAGCTTGAAAACCAAAGGCGGTGCATCTCAGGAATGCAACTATACAGACCAATAACTAGGAAAAAGCCAGCCAATGAAAGAGTTTAGGACACAATGTTGAGTAAACCCAACCATTCCATGACTATTTATTATACACGGACTCTTATTTAGTGCTGCATTTACGTGAATACAGCGATGAATAAGCTTAAATATACATTGCTAGATTGAATCAAAATGTTTGATGTATATTGGAGACGCATTTGAACACCAATGGGGCTGATTCCAATCAAGAAAGCCATACCCTGCTTGATTTAATCAGTTTATCGCATAAATAGCTACAACTCATGCATAGCGTAGAAACTTTAGCTTGTAAGAGATACAAGAGATTACAAGACAAAATCAGGGTGAACACTCTAGTCAGTGCAAGGTGCACTGGGATACTTTGAAAAGCTTATTGACCCAATAAAACATGGAGTTATAAGAACAAAAACAATCCAAGTGGCTATCTATCAAGCGTACAAATAAGCTTGTATTTGCGTAAAAAGCAACCTGATAGACTTTCAGATCTGCTGTCGGGTAGCAGCCACCGCCACTGAGCAATCGAGCGTACAATCAGAAAGTGGCCGATAAAACAATATTTTGGTTGCCATAGCAATAAAGATAACAAATAGTATCAAGTTAAAAGAATGAGGCGCATCGCTTCAACTTTTCATTCATTCGTTGATATTGCTGTTATAGGCTTCTGTAATCCTTTGTAATTAACTTTTCGCATATTCACCACTCTTACTACTCAAAATAATGGCATCTAGTCTTGCGGCCATCTGTCCTATTACTGAACTTGCTTCTAAACGCTTGAACCCTAGCACTCACCATACCGATTCTTTGAATGATGCTCTGTCCGCAGACTCTAATCATTGCCATGCTTCAATGACTAAAGCCAAGTCTGAAGCCATTCACTCTACTGTTCCAGTTAAACGGAAAATGCCTACAAAGCAGGGCAGACCCAGTTGGATGTATCCACAAGACAAGGATCTACCATGGCATTTTTCTTGGATTGACGATGGCATGATGGGTGGTATGAGTGCTCCTACTGAACGCAATCACTACCCTGCTTTAGCTCAGGCTGGTGTTGGCTTGATTGTAAATGTTACCGAGGACTATATTGGTCGAATTTCCGAGACCGGTCCAGATGATTGCGCCATTGGATGTGCTGACTGTACGTTATTGTTTGGCCATGTGGTGATGTTTGCATAGATTGTTTATCCCATAACAGCCGCTTCTATTTTGTGCATCGCTAACTTTCCACTTGCATTCAATGTTTTACTGCCTTACAATACCTGTGCATGCGTTTTGGCTTCTGTAATGTGCTCCTGGTGTTTTGCATGATATTATCGTCACGCCTCCGCATGGCTTATTCTTGAAACTGGTGTTGATGCGAATCTATTTTGTTGCCGTTGGCCCGTGACCCCATCTCCATGTATGGACTATTTGTTGAATCCCCTCAATTCTCGATTTTCACAGGTACATTCAGCAGCTCTATCGAGTGCGATTTAAATCTGCTTAGTGATGTAAAGCCCCACCATGGTCTCGACTCGCTGTTTATTCCTGTTCATGATGGCTGTGTTCCATCCTACGAACAGTTGCAGACTTTTCTCAATCATGCGCGAGACTATATCTCGCGCGGAAAGAAGGTTGTTGTGCATTGTCAGGCTGGTGTGGGTCGCACTGGTGTGTTTCTTGCCATCTACTTGCTGGAGAAATACGGCTTAACACCCCAAGAAGCTATCGATTGGCTCCGTTATGAACGTCCGCAGTCAATGCAGTTCAACCCTGAAGACTGGTACACTGAGCCATTTAGGCTTTGGGACCAATCTGTCTTTCGCCGCAACTTTATTCAAGAACGATTCATTTATCGTTATAGTGAGATGGTAATGTGCTCTGGAAGTGCTACTGCTGCCACACAAACTACTCAACCCAGTTGCTCCAATCAGGATACAAAAGGCAATATGGAAGAATATCAAATGAGCTTGTACTCGGACTGCGACATAAAACAAGATTCACTCACTGAAAGCCAATCCTTGAGTGACATTGAACATGATGAAAATATCGAATCAGATCAAGACGATGTTTTGTGCTCACCCGTTTTGCGTTCCCCTGTTAGGTCATCTTCGCTGTCAACAATTGTAGCGGACGATGAAGTAATTGATCAAACTGTATCACCAAACAAAGTTGTCGAGTCTCGACTCTCAGTTGCGTCATTGAGCTCCGATTCTTCCGAGGCCACTGATATGAACACTGAGCCATCAGAGATGGACAACTTTAACCAAGCTCGACAAGGTCATTTCATTCCAGAATCAATTGACATGGATTTAGTAGATGCTGAACTTGATTTGATACTGGATCATCTTTTTGAAAAGCGTTCTCGCCAAGAAGAGTTTGTTCTTCATCCGAATATTTACGATGCCGATACACTATGCCATTTGTGCCGTGGTGTGGTTTCGATTGGGCCATTTCGTCTTGGGGAGTTTGAATCAGACCCATCACAGGATAAGCCTTTATCATCACAATCCAAAGCCGAGACCGAATTAGACACAATATCTTTGGACCGTGTATCAACTGCTGAAAGCTCGGCCATGAATATCACTGTAGATATCTCAAACACCACATTTATGTTAGATTCGCTACCTTTACTTTCAGAATTGCATATATGATCAACGGATTAACTGAACAGAGGTTTTTGCTTTGGTGGTTTCTTGATGTATATTACAGCACCAAGCCAATATCTTTTGAATATCTACATACTTTGATTTTCTCCCATCAATACCCCCTTCTGTGTGAGATGGTTCATTACAGCCGTATTCACGTAAAATAAAACAGTTCTGTACTCATCCTGGTGACTGACTTTGGAATAAACTAGTTTTGAACTGGAATCAATCACTTTTTTACATGGCCATGCATTGTACAATGACTCGACTATTTTAATGTAAATTGACTGAAACTATGATGTAAATCTTTAGTTTTTATGCAGAACAAGCACAGAAGCAGCCAATTTTGCCGAGCTTGAAAAACAATTATTAGCAAATTCGGTAGAAATTATTTTCATGAAACTGATTTTCGTGCATTCTGATTTTTTTATTTAGCATTTTTCTATAAAAGTACAATTGTAGAGTCTGATGGATCAACTGTTGGATCGTATTGCACTCTTGCAAGATATCTGTCGAAAGGACAATATCATCATTTCTCAATATGAAAAACAGCTTGCCAGTCAGTCAAACCATATTGCTTATTTGGAATCCCGACTGCGTTCTTACTCGAGCACTCCTCACTCGTCGTCTGCAACAACAGAGCATATCAATAACAATCCGCATCATACATACCGTCCTTCGCCTACAGTCTCTAATACTGAAAATCGTATACAGACTCATCAGCTGTATAATTAC
>Bd-EK42-1_GAPDH_locus_allele_1
GCATCTTCGTTGGCTTTGATCAAGCTTATGTATATCAACAAGTCTGTTCAAGAAGAGCTTCTAAAAAGCGATAAAATACTCGACTTTTTTGCACAAATACTCAAAGATGAAACCAAATCCAGTCTGCGATGTCGGGAAATGGCAATCGAGGCATTTTCATACCTTTCCGCTATTCCAAATATTAAAGAGAAGCTTTCCACCAATACTGAGATACTCAAGCTGTTGAGTAGCCGTAGTATAGTGGATCAGGGTCGTGCTATTCAGTACGGCATTGCAACCATTTTGGCAAACATCACAGCATACCGCAAGCAACTTACTGCCGAGCAAAAACATGCGCAAAAGCTACACGAGTTGGCCAATGCACAAGCAAAGCAACCTACGCAAAATATATCCAACAATGATCCATTGGATGAAGATACTGCAGTTGCTGCGCGGGTCAAGCGAGTTGCTACTGCTGGAACACTTAATACATTGGGCACACTTTCAGGCTCAGATAGCATCAATGTACGTGATGCTGTGTCCCAAACTTATCTTTCGATTGCAACAGATCAAAGTATACGTGGATTGGTGATTCAACAAGGAGGGTGTCGTTCCTTGATTGAACTGGCAACATTAGGATCCGATACAGGAAAAACCAATGCTGCCCAGGCTCTTGCAAAAATTGCCATTACGAGTGATCCCAACCTTGCGTTCAAAGGGCAGATGGTGTTTGAACTAGTACGTCCCTTGCTTATTCTTTGCAAAGGATCGTCGCAACTCTGCCAATTTGAGGCATTAATGGCCTTGACCAACATTGCAAGTGTTGGGGATGAAGTACGAGCACATATTTTTACCAACAACGGTATAAAAATAATGGAGGAACTTCAGTTTGCTGATCACATTGCGGTTCGTCGAGCAGCAACCGAATCCCTATGCAACATGATGTATTACTATAAAGTGATGGAAATGTATACTGACTTTGGTAGCTCACCGCGTCTCAAGATCATGGTTGCGTTGTCGGATTCAGAAGATTTTGCTACACGTCGAGCTGCCTCGGGAGCTATTGCAGTGCTTTCAAGTGATGAAAAGGCAGTGAATAGCATCGTAAAACAGAATCGAGTATTTGAAATTCTGGTAGATTTGGCCAAGGAAGAAAGTCCAGAGTTGAAGCATCGTGCGATAGAGTCCATAAAAAACATAGCCATGGCTAGCAAGGAAAATGCGCAGATGTTTATAAATGCAGGTGTAGTGCAAATTCTGACACAACTTGCAAAGGGAAATGACCCGAGTATTGCTGAAGCGGCCGTTTACGCTTTGAAATATGTGGTATAATTTTCGATCATGTAAAAAATCTACATTGGGATATATGAATACTAGAAAGGCCAAGGGGAACATGGCTTGATTTTAACCATCTCTAATGTGAATTTTAATGAATGCGTTCTTTTTGATTTACTGAACATGGGTAGTGTAATTGAACAAATAAATCTGTTTTTGAAAACAAATTCATTATTACCAGTCATACCATTTAAAGGGTTGTGAGTAAAACCAGTCATACATTTGATGTGAAATACTGTCAGCATATTGATAATTTGGAACTGTCCAACTAGGTTAGTCACCAAAGTTTGAAACGCCAGTTTGTTCACACCTTTTCCAAATCCCACCAACGGCATATATTCAACTCCGACACATATCTACGCTTTTGCATAACGTATCCTATGAATTCTAACGAAGAAGAAGATGTTCATGGTATGATACAACAGACTATTCAATAGTGTTCAACTCATTTTCATATCCTATATATCCAAAACATAGATATGCTTGGCAGCCATCCAATTGGAGGGGTGTTTAGCGAGGAACCTGTACTGCCTTTGTATATTATAATGTTGGATATTTAGATGCAGGGTATTTCATTCGATATCAGCCAGCCATAGATGTATCTACTTGGTAGATGGAGATGCGAGATAATAGTTTACACCCCTCGACCATCAAACATTTAAATTTGTCGAGCCAATACTTGATACCCGAATCCAATCTTACTCGACCACTAATGCATCTTTTTAAAACCAATTATCCCTTCGTGTTCATCCATCTATCCATTCATGCTTCTTGATAGCTGCGACATATTGTCGCGTGCCAACATACTTTATGCCCACGCCACTTTGTTTGTTTAAAATGTGCTGCTAGATTTACCAACCAGGCCAGTGTTATTGGGTTACCTGAGGCATGGTGTTTGACCACAAATACTCGATTCATCAGCCTATTTGATGACCAGCTAATCCATCTCATTTTAAAACTTATCAACTAACTCGACAATGACCGTTTCTCTGTTGAATAACCTGGGGTTGACTATAGGTGTTCATGGTCGACATAAATTAAAAAAACACAATGAAGATCAAGCCGATGGTGGATGGATCGAAAAAGAACGTAAACGTATTCAAGCATACGATTATCTTTGTCATATTGGTGAAGCTAAAGAGTATGTCATGTTGCCTTGTAGTTTGGAAAAATTTCAATATTTAGCAAGTTGCGTAGCAATAAGTAAATCTAACTTAGCATACATGTATTTGAAGATGGATCGAGGCTTGCATTGGACAGATTATTCCTCCTATTGATCAGCTGGAAGAATATCTTCGTAACGGTGTTGTGCTGGCTCATTTAGCAAAGGCATTTGAGCCCAATGCGGTCAAGCGTATTTTTGAGGTAATACCATGTTATTGTTTCATATTCTGTAGACTATGCAGACTGCAGGGTCAGCAGAGCTGATGTACTGTAAACGTATCGTGTTGGACGTGTCGATTTACTAAAACTTTGCATTACATTCGAATAACAGGATACATCCAAGTTGCAATTCAAGCACTCTGATAATATCAACTATCTTTTCACGGCAATGCACAATGTTGGACTTCCAGATGTGTTTTTTTTCGAACTTACTGACTTGTATGATAAAAAGAACATTCCCAAAGTGATTTACTGTATCCATGCGCTTAGGTAACTATAGATTGAAATCAACGGTGTTTTTAGTAGGTGGATGAGTCTTTTATTTAGTTTTAACTTTGCGTTTTGGCAGTCATCTTCTTGCCAAGAAAGGATTAACTCCTCATATCAAGAATCTTGTTGGAAAGCTTGAATTTACAGGTATATGGCTGTATGGTTAGATCAGATCTATAACTAATGTAGACACTAACAGTTTCTTATTGTATCTCTAGACGAAGTTTTACATGCCACAGCACAAGGTTTAGAAGATGCAGCCGTTTCCATGCCTGCCTTTGGAAACATTCAAAGCGCTCTTGCTGCCGAGTTAGAAGAAGAGATATCTCCTGAAGAAAGTAGGTCAAGGATTGCACTTGTTATAGTTTTTTAAATTGATAAGCATGTAGTAATTCTCGGTACTGTTATTTATTTGAAATTGGCGTTTATTATAGTCCGAAGACAGTTTTTGGAGAGTCACGAAAAGGACATTATTAAAGTACAAGCTATTGCTCGAAGAAGAGCTGCTCGTAAAGCGCATGTTAAACGTCTTGCTCATTTCTCTGCGCATGAAAAAGATGCTGTACGTATTCAAGCGGCATGGAAAGGCAAGGTGCAGCGTCGTGAGTACATGCAACAGCTGCAGCACTACAAAAGCCACGAATCACTTTTTGTCAAGGTATGAGTAACTTTATGCTAAATTGGTTTTCCGGGTATTGTGTTGTGATTTACGCCATGCTCAACTCCTGATGATGCTAGTTACAAGCTCGTCGTAAAGGCAAATTGGCGCGTCAAAGTTATTTGGAACGTCTAAAGTTTCTCAATGCCAATGTGGAATCAGCAATTAAAATTCAAGCATGGTTCAAAGGAAATCAAGCCAGACGCCAGTTTCTTGCACTTTGTAAGAATCATAAGCAGCTCAACTATTTTGTAGTATTTAATCATGTGGCTAAATCATCTATTATTGTAGTGCATGGCAAAAATGGCACTGATCCCAAAACACTTCAATCGTATATTCATCTTCTTGATGATGGCGTCAACGATTTTGACGAAGAGCTAGGTAACCTATATTTTATTGCTATTACATTTAGCCATCAATTGCAACTGCTCTATACTGATTAATGTTTATAAATACTTTTGACTAATGGTCAGAGCTCCAAAAGCTACGTCGTCAGGTGATTAAAGGAATCCGTGAGAATCTCCAAGCTGAACAAGAAGTGACTGAGCTTGATATGAAGATTGCTCTCCTTGTCAAAAACCGGATTTCGCTTGAAGAAGTGATTCACTATACCTCAAAAAAAATGCGTCAAGCACTTGCTGCTGAACATGTTTCTCAAGAAAAGGAATCAACTTGGACTCTCAAGGGAAATGATAAGGAAACCAAAGATCGTAGGCGTCGATACGAGCAACTCTTTTATCTGCTGCAGACCCAACCTACGTACCTTTCAAGACTGATGTTTACCATGAACAAAAAGCACGGTGCAAGTGTAACCAAGTTCCTTGAGCAAGTTGTTCTCACATTATATGGTTACGCACAAAATACTCGTGAGGAGTACCTGTTTCTAAACCTAATCGATGTACGTTAGATATGTATTTTCCTCACGGTATACCTTAATTTCTTTAAATTACTGATCGATTTACACTTTAATTTTTGTTTTGGCACGAATAGTCTGCTATTGGGGTTGAGCTGAACGATATTAACAAACTAGAAGAATTTTGGCGCGACAATCCATTCTTTATCAAACTGGTTCTTCAATACACTCGGTATAGTTTTATTGTTGGATTGACTTGATGGGTAAACCGTTTAATGTACCAACATTCTCTATTTTTTGGTATGATGCATTTAGTGGTGCCAAGGAACGCCAATTTCTGCGTGAACTGCTGCAACCTGTTTTGAGCATTGTTTTAAACGACAATCAACTTGAACTTGAAAGTGATCCCATTGCAGTATGTAGATTTTATCTGGTTGAAAAGTGTGATGGATTGCACAGCACTCAAGTTATTGTGTGTATATAGATTTACAAGGCACAAATTCGTGAGGAGGAATCTCGAACTGGTGAAAAATCCAGCAAGCCATACGATGTGACTGCTCAGCAGGCTAGCCAGGATGTTGACGTAAAGGAAGCTCAGATTAAAGGTAAGATTGGGATTCTGAAGCAAGTTTGAGCGCACATGGATTGCTCATCTGGTTTACACTTGTCAAACTAGTGTTGTCCAAACAGAAAAGCATTACGGATAAATTTCTTACTGCAATCATTGGATCTCTCAAGAAAATGCCATTTGGTATTCGTTATATTGCCATGAAGATGCGCGAGCATATGAAGGTCGGTTATGTTACTGCTTGGCATAATTTCAGTTGTTTATTTCAACAATGTAAACTAACTTTGCACATGCATTCAACAGAAAAAATTCCCTGGTGAAGAAAATGAAGAGGAAATCAACAAGATTGTTGGAAGCTTGATATACTACCGTTACATGAATCCCGCCATTGTGTAAGTTTTTGTTTGAATTTTAAAATAGATGGTACAATGTCGTTGCATACTGAAATGAGTTCTTGATTGCTTTTACAGTGCCCCTGAAGCATTTGACGTTATTGATGTAGCCATCTCTGTTACGCAGAGAAAGAATCTTGCCGAGGTATGTTGATTATATTTGCCAGTCGAGTCAATAGGTTTATGGTGATTTTTAACACCAATCCACATTTTTACAGATTGCAAAAACTCTGCATCAGATTTCGCTTAATAGAAGTATTGCTACCACTGAAAGCGATTACAACACCCAATTGAGTGCTTACATTAAAGTTTCAGGCAAGCGCTTTGCAAACTTTCTTCGCGAAGCTGTGACAGTAGTTTCAGCAGAAGAGCATTTTAACATGGATGAGTTTGTTGAGCTCAGTCGTCAAGAAAAAGCCATCATTTATATCAGTCCAGATGAAGTCATTCAAGTCCATCACAACATTATTGACAATATCGACAGCTTAACTACGACTAAAGATGACCCACTTCGTATTATTTTGAACGATTTAGGTCCTGTTCCCCCTGCCGATGTGGGTGCTAAAGGGCCTGGCACAGAAATCACTTTGTCTTTGACCAATCGGTTTGCTAAAACCGAAGATGAAAAAGAAGCCAAACTGCGACTTCTTATCAACGAAACAAAACGCTTGATTCTTGCAGTGATTCGCATCAATGTGGGTAAAAGTTTGTTGGATATTCTGGAAGCTGCATCAACAGAGCAACAAGAGCAGCAGTTTGCAGAATATCTCAAGCAGGAATCAGCCAAAGGTTCGCGTAGTTCTACATGTTCAAGTATGCTCAAGGGCAGTGATAATGCAATCAACAACAGTTCTCCAGCAACTAATTCTCCAAACACTCCAGAGTCGCATACCGTCAATGACAAACTGTCTAATGCCAATATTGTTGGTATTTTAAAAAACGCGGATGGGTCAGCTATGACGTTTTCACAGCTTAAAGTCAAAGCTCTTGAGAATATGGCACAGATTGAAATGGCTGGCCAGGCACAAAAGGCAGATGGCTATCAAACCATGTTGAACTCGATTGTTGCTGATATGCTGAACAAGCAACGCCAGCGTGCTCAACGACGTCGTGAAGCCCAGTCATTACAGACCACGCTCACCAATTTGGATGAAAAATCCAAGTTTTTAGCTGACCAGAACAAGAGCTATCATGATTATATTGATGCATGCATGAGCCAACTGTCCAACAAAAAAGGGTAGGTGATTGAGTTGGATATGCAGTCATGAGTGGATTGGATCCTCACTGTTGAACCTTATTTATGATACAGAAAGCCAAAAAAGGCACCGCTGTTCAGCAAGCAGTATTACCATCTACGCGATCTAAAAAAGGAAGGCAAGGTTCCTCAGTTTGGGTCGTACAAGTATTCTGCTGCTGAACTGCACAAAAAGGGCGTGCTCATTTCAATTGACGACTACAGTCCTAAACAGTAAGTAGACAACTGACACGTTTATAGTATGCTTTGTGGGTGTACTCATTTTCTGTTATCCATCATGTAGATACGGCCAAATTTCCCTTATTCTTTCTTCGGATGAGGCTGGAGTATTTAATGTCGAAGCATCTTTCCTGGGGGTTAAGCTGCCAGAAAAGATGGAACTTAGACTAGAGGATCTGCTGCAAGACCAGTACAACAAGGTGGATGTGGTAACACTATTTGACATGGCCAAGGTCAATCTCAATCTGCTAATTTTCTTGATCAACAAAAAGTAAGTTTTCATTTGAATGTCGAGTGGTTGAAGATATACTTACTTTTGGTTGGAACACATTGATGATAGGTTTTACGTTTAATTTATATTTTGAAGTTTCAACTATTTTCAATCTTTGAGAATGCCGCCATGTGTGGTGCAGTTTATCTATGCGCTCTACCTTGGGGCTATCCAAATCTATTTCTGAAATCAGCATCTATTGCACTTTCAAATAAATGTTTTGCCAAAAACAAATCATGATCAAGCTCAGTTTAGGTTTACTTGACAAGTTGAATGGAATACTGACTAATATGTCAAGCCAATTAGAGTTGGAGATGAACCCCAGAGATTGAAGGAGTAATAATAATGCTAGGACAATTTTTTATTCATTTGAAGCATTCAATAAAAAATACCGGTTTATTCCTTTGCCCTCGGACGAGTGCTGGGGCGTCGGTTTCCACTATCGGCGAGTACTTCTACACAGCCATCGGTCCAGACGGCCGCGCTTCTGCGGGCGATTTGTGTACGCCCGACAGTCCCGGCTCCGGATCGGACGATTGCGTCGCATCGACCCTGCGCCCAAGCTGCATCATCGAAATTGCCGTCAACCAAGCTCTGATAGAGTTGGTCAAGACCAATGCGGAGCATATACGCCCGGAGCCGCGGCGATCCTGCAAGCTCCGGATGCCTCCGCTCGAAGTAGCGCGTCTGCTGCTCCATACAAGCCAACCACGGCCTCCAGAAGAAGATGTTGGCGACCTCGTATTGGGAATCCCCGAACATCGCCTCGCTCCAGTCAATGACCGCTGTTATGCGGCCATTGTCCGTCAGGACATTGTTGGAGCCGAAATCCGCGTGCACGAGGTGCCGGACTTCGGGGCAGTCCTCGGCCCAAAGCATCAGCTCATCGAGAGCCTGCGCGACGGACGCACTGACGGTGTCGTCCATCACAGTTTGCCAGTGATACACATGGGGATCAGCAATCGCGCATATGAAATCACGCCATGTAGTGTATTGACCGATTCCTTGCGGTCCGAATGGGCCGAACCCGCTCGTCTGGCTAAGATCGGCCGCAGCGATCGCATCCATGGCCTCCGCGACCGGCTGCAGAACAGCGGGCAGTTCGGTTTCAGGCAGGTCTTGCAACGTGACACCCTGTGCACGGCGGGAGATGCAATAGGTCAGGCTCTCGCTGAATTCCCCAATGTCAAGCACTTCCGGAATCGGGAGCGCGGCCGATGCAAAGTGCCGATAAACATAACGATCTTTGTAGAAACCATCGGCGCAGCTATTTACCCGCAGGACATATCCACGCCCTCCTACATCGAAGCTGAAAGCACGAGATTCTTCGCCCTCCGAGAGCTGCATCAGGTCGGAGACGCTGTCGAACTTTTCGATCAGAAACTTCTCGACAGACGTCGCGGTGAGTTCAGGCTTTTTACCCATTAATTAATTTGTGTGTGTGATGGATGAGAGTGGTGCGGGTGAAAGGTCTTGGTCAAGTCGCAAAGTGTTTGTGAAAAAGACGTAGCGGGGGAAGCGCACACACGCCCGCCTTTTATAGACGAAGCTTCGAGCAGGTCATTTAACGATGCTTAGTAGCAATATACAATAAAGCCTAATTGGGACTAATTACGGTCACGTGAAAAACTCACCATGTAGCCTTTTATGGAAATATTGTACACGCTACTAAGCCACTGTAATATCGGCCTCATCGTCTCCGCTTGGAGCATAAAAGGCGCGCCCCGGTAGAGGTGTGGTCAATAAGAGCGACCTCATACTATACCTGAGAAAGCAACCTGACCTACAGGAAAGAGTTACTCAAGAATAAGAATTTTCGTTTTAAAACCTAAGAGTCACTTTAAAATTTGTATACACTTATTTTTTTTATAACTTATTTAATAATAAAAATCATAAATCATAAGAAATTCGCGTCGACTTATTTGTACAGCTCGTCCATTCCGCCCCCCAGATTGCTGTATTTGGCCACGGCCACTTCCCTCTGCACCACGTATGTTTCATTGTCGGATTCTTCGATCCTTTCCAGCCTGTGATCCACGGCATGCACGCCGGGCATTTTAATGTTCCCCACTGTCTTTTTGCTTCTATAGGTTGTCACGAAATTGCAGTGCAGGTGGCCTCCTCCATCCACCTTCAGGGCGATATCGGTGTAGCCTCTCAGGCCGCCATCGGCGGGATACATCATCTCAGTATTAGGCTCCCATCCTTTGGTTTTCTTCTGCATCACAGGTCCATTAGATGGAAAGTTCACGCCTCTCACCTTCACGTTGTACACCAGTTCGCCGTCCTCCAGGCTAGTATCCTGAGTCACGGTCACCACCCCTCCATCCTCATACCGAGTCACCCGCTCCCATGTGAATCCCTCGGGAAAGCTCTGTTTGAAAAAGTCAGGGATGTCGGCAGGGTACTTGATAAAGGTCCTGGAGCCATACATGAAAGAAGTGGCCAGAATGTCGAAGGCAAAGGGCAGTGGGCCCCCCTCAATCACCTTGATTCTCATGGTCTGCACGCCCTCGTAAGGCCTTCCTTCCCCCTCCCCTGTACATTTGAACTGGTGGCCATTCACAGAGCCTTCCATCACCACCTTCATTCTCATGTTTTCCTTAATCAGTTCCTCTCCTTTAGACACCATGGATCCTCCTCCTCCGTGAGCAGCAGCATCGCGACCGGCAATGTAAAGTACAAGGTCAATGACACGGTGAGAGTAACCGTACTCGTTATCGTACCATGCAACAAGCTTGACAAAGGTATCGTTAAGAGCAATGCCAGCCTTGACGTCAAAGATGGAGCTGCGAGTGTCAGAGATGAAGTCGGACGAGACAGCCTCCTCGGTGGTGTAGCCAAGAATGCCCTTGAGATCACCATCAGCGTGTTTCTTGATGGTAGCGACAATCTCTTCGTACTTGGCAGGCTTGGCAAGCTTGACAGTCAAATCAACGACAGAGACATCGGGAGTGGAGACACGGAAAGCCATACCAGTGATCTTGCCATTGAGACTAGGAAGAACCTTGCCAACAGCCTTGGCAGCACCAGTGGAGGCAGGAATGATGTTCTGACTGGCACCACGACCAGCACGCCAGTCCTTACCAGAAGGACCATCGACAGTTTTCTGGGTAGCAGTAACAGAGTGAACAGTGGTCATGAGACCCTCGACAATACCGTACTCGGCATCGATGACCTTGGCGAGAGGAGCAAGACAGTTGGTGGTGCACGAAGCATTGGACAAGACCTTGATGGATGGATCATACTTTTCCTGGTTGACACCTAGCAGATTGAAAACCATTCAGATCTGGAATGAATCAAGACACTGAGACAAGATCAAAACATACCCATGACAAACATAGGAGCATCATTGGAAGGAGCAGAGATGATGACCTTTTTAGCACCACCAGCAAAGTGAGCAGAAGCCTTCTCAGTAGTGGTAAAGACACCAGTGGACTCGACAACGTAGTCGGCCTTGGCAACACCCCATGGGATCTCTTTGGGATCCTTGCAGGCAGAGATGGAGACTGCCTGACCATTGACAACGAGTTTGCCATCTTTAGCCTCGACTTGACCCTTGAAGCGACCGTGAGTAGAGTCGAACTTCAAAAGGTAAACCTAGTTGATAGTAACATGGGTTAGGGCTACTTGGACTGACAGATGATCACAATGCATTGATTGTAACCAATAATTTCACCGCACAGATCAGAAACAACAAGTTGAAGCTAGGGTTGAAAAGAAAGCAACCAACTGCTCTTGAAGTGCAACTCATTGCTGACATTCATAGATCATGAGAGATGCAGACAAGTGATGTGCAGACAAGGGAGATCAGACAAGGGTGTTTGGATACATGGAAAGATCAGTCAAGATACGATTATAATACATACCATGTAGTCCAGGTCGATGAAAGGATCGTTGATGTGAGTGACCTGAACAAGAGAAGACTTTTCAAGCGAAGCACGGAAGACTAGACGTCCAATACGACCGAAACCATTGATACCGACTTGAACGACCAAGGTCAGGCGGAATGGCACTTCCTTATTCCAGATGCGTGCGGATTATGCATGACTGGCCGTCGTTTTACAACGTCGTGACTGGGAAAACCCTGGCGCTTGTGGTGGATCACAGTTATTGGAGACTTCCTTGGCCGTACGATGGGTTTTGTTTCAGGTATCTGGCACTTTTCGGGGAAATGTGCGCGGAACCCCTATTTGTTTATTTTTCTAAATACATTCAAATATGTATCCGCTCATGAGACAATAACCCTGATAAATGCTTCAATAATATTGAAAAAGGAAGAGTATGAGTATTCAACATTTCCGTGTCGCCCTTATTCCCTTTTTTGCGGCATTTTGCCTTCCTGTTTTTGCTCACCCAGAAACGCTGGTGAAAGTAAAAGATGCTGAAGATCAGTTGGGTGCACGAGTGGGTTACATCGAACTGGATCTCAACAGCGGTAAGATCCTTGAGAGTTTTCGCCCCGAAGAACGTTTTCCAATGATGAGCACTTTTAAAGTTCTGCTATGTGGCGCGGTATTATCCCGTATTGACGCCGGGCAAGAGCAACTCGGTCGCCGCATACACTATTCTCAGAATGACTTGGTTGAGTACTCACCAGTCACAGAAAAGCATCTTACGGATGGCATGACAGTAAGAGAATTATGCAGTGCTGCCATAACCATGAGTGATAACACTGCGGCCAACTTACTTCTGACAACGATCGGAGGACCGAAGGAGCTAACCGCTTTTTTGCACAACATGGGGGATCATGTAACTCGCCTTGATCGTTGGGAACCGGAGCTGAATGAAGCCATACCAAACGACGAGCGTGACACCACGATGCCTGTAGCAATGGCAACAACGTTGCGCAAACTATTAACTGGCGAACTACTTACTCTAGCTTCCCGGCAACAATTAATAGACTGGATGGAGGCGGATAAAGTTGCAGGACCACTTCTGCGCTCGGCCCTTCCGGCTGGCTGGTTTATTGCTGATAAATCTGGAGCCGGTGAGCGTGGCTCTCGCGGTATCATTGCAGCACTGGGGCCAGATGGTAAGCCCTCCCGTATCGTAGTTATCTACACGACGGGGAGTCAGGCAACTATGGATGAACGAAATAGACAGATCGCTGAGATAGGTGCCTCACTGATTAAGCATTGGTAACTGTCAGACCAAGTTTACTCATATATACTTTAGATTGATTTAAAACTTCATTTTTAATTTAAAAGGATCTAGGTGAAGATCCTTGAATTGCCATTATCAACAAGTTTGTACAAAAAAGCAGGCTCCGAATTGGTATCACGAGGACGATTTGAAGCCCCCTACCCATTTACGCTGACTTGACGGGACGGCGGCTTTGTTGAATAGAGCGTCAGACCCCGTAGAAAAGATCAAAGGATCTTCTTGAGATCCTTTTTTTCTGCGCGTAATCTGCTGCTTGCAAACAAAAAAACCACCGCTACCAGCGGTGGTTTGTTTGCCGGATCAAGAGCTACCAACTCTTTTTCCGAAGGTAACTGGCTTCAGCAGAGCGCAGATACCAAATACTGTTCTTCTAGTGTAGCCGTAGTTAGGCCACCACTTCAAGAACTCTGTAGCACCGCCTACATACCTCGCTCTGCTAATCCTGTTACCAGTGGCTGCTGCCAGTGGCGATAAGTCGTGTCTTACCGGGTTGGACTCAAGACGATAGTTACCGGATAAGGCGCAGCGGTCGGGCTGAACGGGGGGTTCGTGCACACAGCCCAGCTTGGAGCGAACGACCTACACCGAACTGAGATACCTACAGCGTGAGCTATGAGAAAGCGCCACGCTTCCCGAAGGGAGAAAGGCGGACAGGTATCCGGTAAGCGGCAGGGTCGGAACAGGAGAGCGCACGAGGGAGCTTCCAGGGGGAAACGCCTGGTATCTTTATAGTCCTGTCGGGTTTCGCCACCTCTGACTTGAGCGTCGATTTTTGTGATGCTCGTCAGGGGGGCGGAGCCTATGGAAAAACGCCAGCAACGCGGCCTTTTTACGGTTCCTGGCCTTTTGCTGGCCTTTTGCTCACATGTTCTTTCCAGCGACATATGCCATACGCCGAACTGAACTCCACCTAATGTCTTGGAGATTGTCGGATAGCGCGGAATAGGATTGTGCCCTCTGAGCGGATAACAATTTCACACAGGAAACAGCTATGACCATGACACATGCATCCACCATCGCAGACTTATCATCACTGAGCCTCCACCTAGCCTAAAGGTTCGCGTAGTTCTACATGTTCAAGTATGCTCAAGGGCAGTGATAATGCAATCAACAACAGTTCTCCAGCAACTAATTCTCCAAACACTCCAGAGTCGCATACCGTCAATGACAAACTGTCTAATGCCAATATTGTTGGTATTTTAAAAAACGCGGATGGGTCAGCTATGACGTTTTCACAGCTTAAAGTCAAAGCTCTTGAGAATATGGCACAGATTGAAATGGCTGGCCAGGCACAAAAGGCAGATGGCTATCAAACCATGTTGAACTCGATTGTTGCTGATATGCTGAACAAGCAACGCCAGCGTGCTCAACGACGTCGTGAAGCCCAGTCATTACAGACCACGCTCACCAATTTGGATGAAAAATCCAAGTTTTTAGCTGACCAGAACAAGAGCTATCATGATTATATTGATGCATGCATGAGCCAACTGTCCAACAAAAAAGGGTAGGTGATTGAGTTGGATATGCAGTCATGAGTGGATTGGATCCTCACTGTTGAACCTTATTTATGATACAGAAAGCCAAAAAAGGCACCGCTGTTCAGCAAGCAGTATTACCATCTACGCGATCTAAAAAAGGAAGGCAAGGTTCCTCAGTTTGGGTCGTACAAGTATTCTGCTGCTGAACTGCACAAAAAGGGCGTGCTCATTTCAATTGACGACTACAGTCCTAAACAGTAAGTAGACAACTGACACGTTTATAGTATGCTTTGTGGGTGTACTCATTTTCTGTTATCCATCATGTAGATACGGCCAAATTTCCCTTATTCTTTCTTCGGATGAGGCTGGAGTATTTAATGTCGAAGCATCTTTCCTGGGGGTTAAGCTGCCAGAAAAGATGGAACTTAGACTAGAGGATCTGCTGCAAGACCAGTACAACAAGGTGGATGTGGTAACACTATTTGACATGGCCAAGGTCAATCTCAATCTGCTAATTTTCTTGATCAACAAAAAGTAAGTTTTCATTTGAATGTCGAGTGGTTGAAGATATACTTACTTTTGGTTGGAACACATTGATGATAGGTTTTACGTTTAATTTATATTTTGAAGTTTCAACTATTTTCAATCTTTGAGAATGCCGCCATGTGTGGTGCAGTTTATCTATGCGCTCTACCTTGGGGCTATCCAAATCTATTTCTGAAATCAGCATCTATTGCACTTTCAAATAAATGTTTTGCCAAAAACAAATCATGATCAAGCTCAGTTTAGGTTTACTTGACAAGTTGAATGGAATACTGACTAATATGTCAAGCCAATTAGAGTTGGAGATGAACCCCAGAGATTGAAGGAGTAATAATAATGCTAGGACAATTTTTTATTCATTTGAAGCATTCAATAAAAAATTTAGTGAGCAGCAGCATCGCGACCGGCAATGTAAAGTACAAGGTCAATGACACGGTGAGAGTAACCGTACTCGTTATCGTACCATGCAACAAGCTTGACAAAGGTATCGTTAAGAGCAATGCCAGCCTTGACGTCAAAGATGGAGCTGCGAGTGTCAGAGATGAAGTCGGACGAGACAGCCTCCTCGGTGGTGTAGCCAAGAATGCCCTTGAGATCACCATCAGCGTGTTTCTTGATGGTAGCGACAATCTCTTCGTACTTGGCAGGCTTGGCAAGCTTGACAGTCAAATCAACGACAGAGACATCGGGAGTGGAGACACGGAAAGCCATACCAGTGATCTTGCCATTGAGACTAGGAAGAACCTTGCCAACAGCCTTGGCAGCACCAGTGGAGGCAGGAATGATGTTCTGACTGGCACCACGACCAGCACGCCAGTCCTTACCAGAAGGACCATCGACAGTTTTCTGGGTAGCAGTAACAGAGTGAACAGTGGTCATGAGACCCTCGACAATACCGTACTCGGCATCGATGACCTTGGCGAGAGGAGCAAGACAGTTGGTGGTGCACGAAGCATTGGACAAGACCTTGATGGATGGATCATACTTTTCCTGGTTGACACCTAGCAGATTGAAAACCATTCAGATCTGGAATGAATCAAGACACTGAGACAAGATCAAAACATACCCATGACAAACATAGGAGCATCATTGGAAGGAGCAGAGATGATGACCTTTTTAGCACCACCAGCAAAGTGAGCAGAAGCCTTCTCAGTAGTGGTAAAGACACCAGTGGACTCGACAACGTAGTCGGCCTTGGCAACACCCCATGGGATCTCTTTGGGATCCTTGCAGGCAGAGATGGAGACTGCCTGACCATTGACAACGAGTTTGCCATCTTTAGCCTCGACTTGACCCTTGAAGCGACCGTGAGTAGAGTCGAACTTCAAAAGGTAAACCTAGTTGATAGTAACATGGGTTAGGGCTACTTGGACTGACAGATGATCACAATGCATTGATTGTAACCAATAATTTCACCGCACAGATCAGAAACAACAAGTTGAAGCTAGGGTTGAAAAGAAGAAAGCAGCCAACTGCTCTTGAAGTGCAACTCATTGCTGACATTCATAGATCATGAGAGATGCAGACAAGTGATGTGCAGACAAGGGAGATCAGACAAGGGTATTTGGATACATGGAAAGATCAGTCAAGATACGATTATAATACATACCATGTAGTCCAGGTCGATGAAAGGATCGTTGATGTGAGTGACCTGAACAAGAGAAGACTTTTCAAGCGAAGCACGGAAGACTAGACGTCCAATACGACCGAAACCATTGATACCGACTTGAACGACCATTGCGATGTTGGGTAATAATAGAATTGTGAGCGAGTTGGAAAGAATGGAATTTGTTGGATTGACAGTTGATTGCTGCTGCCCGCACGCAACCCTGAATGCTTCAGCCACATTATTGATGCTTGTTTCTGTTGTTGATGGATTAGCCAGAATGCATTTAGACTCTAGAATTAGATCTAATCTTGAATGTTATTCTTGGTGTTCTAATTCTTATCATTCTTAAATTCCTTGTCAATAAACTCGACTTTGTAATCATCTTCATTTATACACTACTATGCTTTACGCTCTGCTCATCATCAGCAAGGCTGGTGGTCTGATATACAACAAAGATTACGGTACTGGTTTATCTAAACTCACCATCAATGAATATCTGGTATTGGCTGGAACCGTTCATGGGTAAGACTGTCTTGTTCCAATCAAACCTATAAACACCTGGATACCAGAATCACACCAATAACTCGGTTCATCCTCTGTCTAGTGTTCATGCTATTACCTCTCAGCTATCCCCTGTTCATGGATCCTCTGGCTTTGAACTGCTAGAATCTGAAGCTCTTAAAATGTACTGCCATCAAACTCAGACAGGTATGGTCTTCAATGCAAACTCGGTCTATTCATGTATTACTCCTGTCATTGATCGTCTCTTCATGATGGAAACTATATAATATATTCTGACATTTGAACACCTTTGAATGTTATAATGCAGGTATCAAGATTGTCATCATCACAGATGCGGCTCATACCCAGTACGAACCCGTTTGCCGTAGAATATATGAACTGTATGCTGATTATGCTATGAAAAACCCATTCCATACACCGGAAATGCCTATTCGAGCTGATCTGTTTGACCTGAGCATGTCTAAATTAATAAAAACAATTAATGCATAATCTTGCCTTGTCAAATAAACTCTAAACTATGATTCCTCAAAAATAGTTGCTGTAGTAATGTTTTGAATTTTATTTGCTTGGAATATGCGTGTATTCCAATACACTCCTACCATGATGGCCTGTGCGATTCGGCCAGCAAAAACGGTGCTAAACACCAGATCTGCGATGTAATTTTAGATGGATCGTCCGTGACTTCAAATCCGGGCATACCTGCCTATTAAACAGAAATATAAATGCATAACCATCAAAATTCAATGCCATGAAATCCCTTTTAAACATACATTGCACTGACCTGTTGCATTAAAGCCTGCTGTTTCCGTCGAGTCTCTTCCATCCTTCGAAATACTCCTGCGTCAAATTTACGCAGCTCCTGTACAAATACAGCCTCCTTATCTTTGATTTCCTTTTCAGTGATTTTTCCAATAATCTCTTGTGCGTCAAGCTCTCGTCGTTTATTCTCCTGCATCTCAATATACTTTGCTCGCTCTTCTAACAATGCCCGTTCTGTTTCACTCTATATGTCATATTGTAGAATTGAAATACAGACACGCCATGTTGTATGGGATCATAGCAGTGAATTAGATATTCAGATTGATTCCTTGCTCCAAAAAAACTACAAATATAAAAGAATGCCTACTTGTTTATAACGTAAATCATTCACAAGATCTTGAAATTTAGAATAGGGTGGATACTTTTCAGACCCATTTTGATGCTGATTGGAATAGCCATTTTGATATGATTGACCTGGTTGGTCCTGTTGCGCAGGTTGTTGGCCAAACTGTTGAAAAAACGAGTCAAGACCGGGTAGATTAAGGTGCTGATTGCTAGCTTGTCCTTGCGTAGAATACAATTGTGGTTGCTGAAACTGCTGATTTAGAAATGTACGTCGCACATCCTCGACCATGTTTGGAGTAAAGGCACCCAATCCCAAATCAACAGTGTTGGATTGAGGTTGTGATGGAGGACTCGGCTGGGATTGAGTCGGTACACTAATGGTAGAAAGCATTGACAGCAACGATGTCACTGTATGTTCCTGTTTTGATGGCTCCATGCTTAATAACTACTAAAATTCAAGACTCGAGTCTATCCTCAGTTTGAATGCAATAGTCTGATAACCTGATGATAAACTGAAACAAACTTTTAGAACTTGAACTACTATTCTGTCCAAATGCCACTATTATTCATCCACTCTTTGATCGGACCCGACTTTGACAATAGTTGTACTGGTGTTTTTACTCTATTCACAAGTGTATCAACTAATGATTAATACAAACGACAAACGACATGAGAACCAAATATAAAATATTTATATTTCAACGGTCGATTCCATCATATTTTCAAAACATTCTGATAACACAAACAAGCAACTGTTGCGACACTGGAAACGTGAATTATCCATTCGTAAAATTGTACGATTGTTTCAGACTAATGTGGACTCTAAATAAAACACCGAAACCTTGGTGTCGGAACAAGACAAAATGAGTGACGTTATTTATATTGAATCGCAAGGGACAGCAGACTGTTCAACAAGTCAAATTGTCACCTCGATATATGAGATACAATCAATAAACGTCCCTGCTATTTGAATCAACAGACAAATAATGTACCGACATTTGAAAAATAGGAAATCTGACCACACTTTTGTGATCGAGTTTAAATACATGATATACATTGATGGTTGCTGGAAATCTCTCATTTTATTTTATATATCCATTTTCATCCCCTTGTTGGTAGCCTTGGTTGCAGGGTAATTTCAAATCGTTTGGATAAATTACTCCAATGGGATATCGGGCTCAACCCATGCAAATTGTCGCTTGTCAACCCGTGGACTTAAACTTTGCCTTTTAACTGATTCATTCGAGACTGCATCGATACACACGAGCGTGTCTTCACTTGTAAAGTCCATGTGTTCGTCAGTAGGTTTTAGTGCATCAGATACAACGCCTGCTGCATCCGTATTGGCTAGAGAGTCGTCACAAACTGCAAGATTGATTTCCTCCAGATCCACACATTCTTCAATGAGGGGCTTACAAACGGTTGCAATTTCGCCAACGGGCTCATGCTCTTTTAGCGTAGTATGTGCAAGCTGATTCATCAAGCATACACTAGAACATTGCTGTTCAACTGGTTCGATTTTTACGTGCATATCGTGAGATGTGTCAATCTCGGACGAGTTCCGAGCATCAGAATCACAAATCTCTTGAATCAATACTCGGGAAGGTAAGCAACCAATTATAGACTCGCTCAAATCAATGTTTTGATGCTTGTTTTCTAAAATTGGAAGACTGCATTCCACTGGGTAGATGCTTTCCTCAATGGTCTGCTCAACCTCCTCAAGTATATTAGCCGAGTGATCAATCAACACAGGAGTTGCAACTTGGTCAGACATTTGATCATTCATCTCGTCAGTATGATTGTGAACTACAGTTGTAATTGTAGGAACAGTATCTTCAGTGGAAGATGTATCATCAATTATATTGAGCATGTCATCTCGCATTTTTTCCAAAAGTGGTGGAAAAGAAGGATCAGACGTTTCGGGTCCGTATGCTTCGAGCCTTTTTTGCTGGCCACGGAGTTTCATTTGTTGCATTGCTGTTCAATAGACAAATGTATAATTTAGCAGATTTTTAGGATGAAATGATAATTGGCTTAGCTTGGTGGGCAGTATACCTTCAAAGTTGCGGTTTTGGGCTTCGATTTCTTCTTGACGCTGCCTTTCGCGCTCAGCACGCTCGGCATCTACACCTCCAATAGCCCTAAAGCAATAACCATGTGTTGGTAAATTCTTAAACAAACCATTCCTTGAGTAGATATCAGTCATCCACAAAGCAGACTATACCAGGCTTCAGTTGAAAGACGCTCCTTGGCAAACACCGGGCGATCATCTAAATATGTTAGACTCTTGCATCGGGAAATCATGGTACGACGATAGCTTTGGATGGATCGAATAACTGGGTTTGCCATAAGATTAAGCACAGCCTGTAGGATAGTTGTACATGAACAATTAGTTGTGTTTCTATTTTTAAAGCAATGCACGCTCGGACTGACAAATAAAAAATAAACTTGCCAGGTTAGGCATCTGTTCCAAAATATCCACAATGGCTACATCTTCCAGCTTATTATTGCTTAAATCTAAAACACTACCATGATTTGCAGGTCAATTCAAACGCTTTGTTATTCAAATCCACAACGTATACATTCATTGAAAGCAGTTATGGATGGTAATAAATACATACGTCAACGAAGGACAATGAGCCAAAATCTCAATGTTTTGAGCGCTTTGTAAAAAGTTGTGTGACACTTGAAGGGTTTTTAATGCACGTAGCATATCAAGATTGGATAAATTTTTAATCAGATTGTTGGATAGATTCAAAGTGTCGAGTCTTTGCAACTGGTCAAGATTCTCAATGCAATCGATGCAGTTTTGTTGTAAAAATCTAATTGAAATCAAACATAATTCAGGTTATAGAAGCCAAATCGTGTTTGGACTGTATAATTACAAAAAAGTGATGAGCACTTACAGACATCGAAGTTCGGTAAGCTTATCTGTATGTAAACAAGGTAAAATTCAGCAAGACATGAAAAAATCAGTATACTAGAGATACTCTTCTGAAATGACAAATACAATGCTGAGCTGCGTTACCGATATTTTCAATTTTTCCAATGCCATTTCCTTCTAACCATAGACTTTTGAGACCATAGTAGGCATTTAGATTCTCGATTTTAGCGAATCCTAGATTAAAGATCAAGAAAATATAAAATTGAAACAAGGATATGAGCAGAATTAGTACCGCGAATGCACGAATGGAAATCCAAAACATTAAATACCTTTAAAGTGCAAGTAAATGATATCATTAAGCTCTGGTGTCTGATAAAGTTTTTGTTCCTTGCATAACTGTTTGAGATAGCGAGGGGTCATGAGAGTATTTCTGAGTAAGCAGTTGGATGAACAGAGGCATAGTATTATGGTTTGATAGCATAATTAGTTGACATGGTAAATTTTATGGCTATTCACATTAAACCAAGAGTCTACAATACAGCAGACGACGGTTGGTTGAAAACATACCCCTGCTCGTCAATCTCTTTAGCATCTTTACGCAACCGCCTAGAAGCAAGGGCAGCATTGAGGGATTGGTGCTCACTGAGCATTTTCAAAAGTCGAGGTAAGTCAAATTAGCCTACTGGCGGAGTTTCGGGGCTACGGCTGAAGACAGGACATGAGAATCAAGTACTCGCGTAAATCTAATTAACCACTTTTGTGTGGTCGGATTTATTTGTCGCTTCTGCAACTCGCACCGCCAAACTCAGTGCCTTTTTAGAACTTGAGAGATTTTAAGAGCAGGCTTACAATATTGTGGATTGCAAGTTCGCGTCGCCATTAAAAATGAGATGAAAGGTTTCGCATGCATCCCAGATTCGTGCATAATGCAGCAGTGCAGTCAAACATACACGGAAAGCATTTGGATGCTGATATACGATCTTTTGGACAAGCAGCGAAATGAGTTGTTTCTTGAGACTGACCATCTCGATTTATTCAATGAATTGTCTGCTCTCACAACTGCATCACCATCTTTATTAATGGTGTCAGATCTTGGATTTTGCAGTTGCTAACAGCTCCTCGTATGATCCTGCAATATCACTTGTGATAAATGATAAAATATTACTGTTCAAGCCTTGGCATTGTGCTCATAACTTTGACAATAGTTGTACTGGTGTTTTTACTCTATTCACAAGTGTATCAACTAATGATTAATACAAACGACATGAGAACCAAATATAAAATATTTATATTTCAACGGTCAATTCCATCATATTTTCAAAACATTCTGATAACACAAACAAGCAACTGTTGCGACACTGGAAACGTGAATTATCCATTCGTAAAATTGTACGATTGTTTCAGACTAATGTGGACTCTAAATAAAACACCGAAACCTTGGTGTCGGAACAAGACAAAATGAGTGACGTTATTTTATATTGAATCGCAAGGGACAGCAGACTGTTCAATAAACAGGCCGTGTCAACAATCTAGATTATCGTCACGAGACACGATCGATGGATACTAATGTCATTCAAATCAACAGATGAACAATATACCGATAGTTGCAAAAGAACATCAAACATAAACCCAATCACACACAAAAGTATAGTGAATGAATTTTACGTAGCTGTATTCCAGTAAGCAACACTTTTAAAGTGATCAAGTGGGGAATAATGCCACAAGGACTGTTTCCTCCCCCTTGTTGCTAGCCGTGACGAACACTAATGTTTATTGGATAATTATTTGCATTGATGGCATTTCTAAACAATTATAAAGCGCGTGCATCAGCATTGAAACCATGAAAGTCAGGTAGAATCCAGCTTGAGTGGCACGAGGTAAGACGTTTATTTATTACCTCGAGTATTATGGAGACTATTTACAAGATTAATAAACAACTCGAAACAATCAACAATGACATGAGAGTTAGATTTGAAACATAAGCTATTAGACACGAATTGAAAGTGATAGCAAGACATGATAGACCTGTAGGATGGAGTGATGAACGATGCAGTTGATTACTTTCAGCAGAGAATACGATAATAAGAAACAGTTGATTGCATTTGAAAGCACGCAGCAGCTGAGCAAGAATGAACTTGCTGCAGATGGAAGTGGCGCAACAACCAGAACGAATCAACCCGATACTTGTGGCTCTGAAACGACCGCTGAAATGTGAGTAACGCCTCAAATGCAATACAATAAAATGGGTCCATCAAAGTATTATAATAGACGGCAGACAGAACGGTTGAACCAGTTATATAAACCCTATAGTAGTCGGATATTCGATTGATTTAGCAAGCCTGTACATTTATCTTGTAACTACTATACCAAGTGACTCAACAAGCCAAATATATATATTAGCCGGCTTCCATTGATCATAATACTTGAACCATCACACTAATGACAACCACCGCTACCGCAAGAGGTTCTACTTCCATGTTGACAGACACAACAATGTCCGCCCCCACGTACATGGCTGCTAATGGTCCTCTCGTGTTAAATCATCCAACTATGCAGAATGTTCAAACTGACCAGCAGCGTCGACACTCTCTACAACAGCTGCAACTGCAGTTTCATCAGCAGCTGATGAACTCGTCTGTATCCCATCCGTCACTTCAGCAGTCTGCTGCTACTGGAACTACTACAGTGTCCACCACCACTGTACCCGAGTTCAGGAGTTTTAGTAAGTGGTCTTTATTTTTATTTGATTTGTAGACCAATACACATCCAGTGTGTTGGGTTTACTGTTGTATTCACGTAGAATAGAACACTTGTGTGTCTTGCAACTATTGCTTATTCTAAAGCAGTGGTTAAATACCCATCGCACAATCCAACTAGAAATTGATTGATTGCTCGATTAGCCTTCTCAATTCTTTAGTAGACAACACGTTCATGTCATGAGACTGTTATGCACTCGACACTCTTGATGCTTCGTTTTACGTGAATACATCCGTAAATTACTTGATATTTATTGCTGAGCTATAGCCAAGCAGATGTATTATATAATATACTTTCTACAATGCTTATCTAATACTATCAATCATCTTTTAACTCGATACTTTTAATACGACTCCTTGCTACGACTCGACTTGAATCAGATCGTAAGCCCAGTATGGAACTATCTCCTTTGGATTTTCCTACTGGCACTTCACCTTCACCACTGCCTACTATTGAACAAACCCCAAATAGGTTTTTGGCCTCCTTATCGAAACTGGACCTCGAGGTTAATCCATTCGAGGCTTCTTTGCAGAACTCTGCCATAAGTTCATCTATCGACTTGCCTGATTCTCAGATCGCATCGCAACAATTGCATCCTCACGCTGGGTCGACCAATATCGACCCACATCTAGCACATTTGAAGCTAGAACATGGTCATTCTTACATTAACGGTTCTACTGGATTCCCTTTTAACAGTACATTGTCTGCTACCACTCCAGCTTCTACTCATACCGCTCGTTTCTCTCCATTAGAAATTCGCCGTCTTAGTAGTCCTGTTTTACGCACCATTGCTGAAGTCAAAGAACATGCTTCGACTGCCCAACAACCGCCAGCTCACGGTGCCTGTGTATCCAACTTTTCTTATGAAGCCCCCACATTGCGCGATGATATGCAGGTATCTCTAGGTGGACGTCGAGCATCATTTCCTGCTCGACAAGTACCACAACTCTCCTCGCAACATCTTAGTGGTCAACAGTTGGGCTCACATTACCAACAGAATACACTCTCTGGGCAGTCGCTTCAGCATATGCATTCCAAGTCGATGCAGCATTTCCCTCAAAATCAATATTCGCAGCATTTGAGCGATTTACAGATTCAGGCAGTATCCTCTCCTACCAATGTAGATGCTTCTGCAAGACCTGTAAAAAGACAGCGACAACTATCAAATGGATCTCAATTGTCGCTTGTACCCAATTCAAACATGGCTTCAAATGGAAACCACTGTATGGATATTTCTTTAGGAGCTGGCTCTATCTCTACTGCTATGCCTATATCGTGGCCTTCGTCTGCCACCTCGTCACCCCAAAACACACCCCATCATATTTTAACATCGTTTGCTCCTAATACCGACAAAAATGCTCACATGCGATCGGCATCACAGGATGTCTACGAAGCTCCTACCACTGTAAGACGATCCTCTGAGATTTCGTCGTTTGATGGTTCAGAATATGATACAACCTTGGTCGATGCAAACCCTGACCATCAGTCCTCGGAGCAGTCTGTCGAAGAGGCAAATCCTGACAAGAAACGTCGCAACTTTTTGGAACGCAATCGCAGAGGTGAGTCGGAGTTGTTTAACCCACACACTACACATTACTAACCTTGGCATATTTTTACCATTGTATCTATAGCTGCTCTAAAATGCCGTCAGAAGAAGAAGGAGTATATTGCTTCATTGGAGGATAGCGTGGTACGACTTTCTTCGGAAAACGAGCGACTGCATGCCCAGATCCAGAAAATGAATCAAATGTCACAGATGCCTGCTATTATGCCTGCTTACAAAGATGGTATGTCTTTCCAATCACTTGAATCGTGTATTCAGAGCATCAGCTAATTTCAAATCATTCTCTAATTCTCTCATCCAACCAGCCATAATCCCGGCCAATTTACAACTGTAACAAAATTGAACATCATTTTATGATTCACCCTCTTGTGATTTTGTATTTATGTTTCTTGTTGAAGCAATGGTGGTGCTTTCCGTGAATGGGTATGGATCACATGCTGGCATAGACGTCCCGCCACTGTCAGCAGAGGCTGAGTCGGAAATATTACTTTTAACATGAAACAATGAAGTCCGCTGTTGGATCATACTTTGCAAAAATGACAATATATCATTGTGCGTCCTCTGTTCGTCGCTGTCTTTTAGACGGTACAGGGGTCGTGCGTTGACTTTTCGTTTGCTTTTCTGAGACTGGGAATTCTGCAAGGTGGTTGCAGAGTCATCTTGATTACCATTACTGTGAGTCTCACTCCAATCCGTGGAGGGTCGTTGCGATTGGGTACTGTGTGAAAGGTCAACGTCAAAGTTACTGTGTGGCATAGATTCTAGATTGATGCATCGACGTTTGTCAGCCATAAGACTTTCCAACAATTCATCCTCGGCAGAAATGGCCTGAGATGATGTGGAGTGGCCAGAAAGCTTTCCTTTTTTAAGATGATAGGCTGAAACCGTTTCAATTACAATGAGTGACTTGCAACGAGATTTAAACTGGAAGATGATAATAAATAGCATTGTATTCTTACCGAGTCCATTCACAGTCTTGTATTGTTTATTGCAGTCAGCATGTGGACAAACAAGCATACGTTCAGACGAGTCTTTAGTATCCAGTTGTCGTTTTCTTGATGATTCTTTAGGAATTGGGTCGGAGAACAGTCCAGGAAAATGACCATTTTCAAGATGGTAGGCTTAAGGCAGTCACCATGATATACACCCATAGTTAGTACAAACGCAACAAGATGGAAAGTATGCGTACATGGATGCATAGTTGGGTATTCCTATTTGAATCCGACTCTATTCATGCTAAAGGATGGTTTATGGTTGCATTCAGGTTATCCATGTATGATTTGGAGGGAAGCTACTAGTAGATACTAGTAGATACTAGCCTATTGACACATGAATCTATCCAATTCAACACAGAAATGGAATACATTCAAACCATACAAGACACTCCATCCTCAGCAACCCAGCCAACATACTACTTCAAACTAGCTTCCAAGCAGTCGGTTTACAGATTTGGCATGTCGGAAATTCAGACTTGACCCACTCATAGCAAT
>Bd-EK42-1_GAPDH_locus_allele_2
CGAATACTCTCTCTTGATAAAAACAGCACAGTAGCCATTAAAAGATCAAGCTTATCCACTATTCCAATCATTTCTACGGGAGAACGACGAATAAGAAACATATTCATGGAAAAGGTCATTCCTCTGCTCAAAAGCTGCTGCACCAACATATATCTGACTCCTTTAAAGGTTGAATTAAGCGATTTACTAATAGAGTCTGATTTTAAACCAACTTCATCATTGGTGTCTGTCCGAGTAACTACATTCTGTCTTGGAAAATCCTTGTCCAAGTGCAATGGCTTTGTAGACTTTCTAGAACGCTTCATGTATTCTACTCGAGTTGGTGTCAAGTTGCGATTTTACAAACTTGGTCAATTACTTTTGAACCATCTGCACAATCATGCTAATCGAGGTTAATCATTGATTTTATACATTGTGTTGGTCATCAATGAGTGCTAATTCATCTTGTGTTGATGTAATTCGACTCTACAATAGGAACTGGAATCTCAAGTTGAACAACTAACTCTGCGTATGTAACTCGTCTATAAACTCGAGTGTTTGTATATCAAACTGTTTATTAAATATTAACCTGCTCGGATATTGTAGGTTTGAGTTCAACCCAACTGGATTCAAAACTATTGACTGATAGAGCATTGGCACATGAAAAACTGGGCCACATGGACAAAGCATTCGCTGATCTGCGAGCTGCACTCTCAGATGGTACGGACAATCCCGAAGCAAAACAGGCTTTAGAGAGGGTTTTGATGTGCATTCAGGAACGGCAGGCACAGAGCACAGACTCGCTCTATGACCTTGTTCGTATTGCAACTAGTAAAACAGACATTTTATCAAAGCGAATCAACGCTGCAAGAAATCTAGCATCGCTTTCTCACGAAGCCAAAGTGTGCATGCATATTGTTCAGGACAACTTGTTTGAACAACTCGTTGATGCTGTTTCTAATGAGCCTGATCCTGTCCTATCTCGTGATTATGATGAATCCATCGATCCATCACTTCGTCTTCTCCTTCTGCACACCATCAGTAATGTCACTGCCATTCCCGATGCATCGGCTATTGCCTCGAACTGCTTTTTGCGAGGTAATGGCGGTGGTTTAGAATCATTTATGGGATCTGAAAGTCCTTTGTGCACTCGTATTGCAACCGATTGTGTTATATCTACTATCACGTTTGCAGCAACCTGTAATAAAGCCGAAGATAGGCTTTCTATAGCAAGAGCTACAATTGCTCTCAAGGCTATCGCTGCAAGATGCGGACTAAAATACAGCGCTTCCGTTCAAAAAACATCGCTGGTCGCGTTAATCAAGGCATCTGCCAACCAAGATCTGGTGTTGGCCATTTTCACTTTGCCCGAGTTTGCCCTTGTTCTTCAGCATGTTGCAAATGAAGACGAAAGCTTTAGAATGTCTGTTTCTGCTCTTCTTGCTCGCTGCTTTGAGCATATCTCACCCTCGATCGAAGTCACTGTTTTAAATGCATTCAGCAAAACCATTACTGCTTGCTTGAATTCAAGTTTGTCGGCAGAAATATCGTGTGGACTATTGGCTCTTGCTGCAGTTTTTGATGCTCGTCCTAAATTTGGCGGTGAACTGTTTAAAAAAACTAATCTTTTAACTACCATTGTTGATCTCGAAGTAAATGCGACTGCGGAAACCAATCTGCATATTTGCAAGGCCCTCGTGAGTGCATGCAATGACTCGTCTACGCGCCAGGTCATTTCCAGCCAATGTGTTTCTCTTTTACTAAACTATCATCGCCAAACCAGCCATGTCGAGTTACGTGCTGCATCTTCGTTGGCTTTGATCAAGCTTATGTATATCAACAAGTCTGTTCAAGAAGAGCTTCTAAAAAGCGATAAAATACTCGACTTTTTTGCACAAATACTCAAAGACGAGACCAAATCCAGTCTGCGATGTCGGGAAATGGCAATCGAGGCATTTTCATACCTTTCTGCTATTCCAAATATTAAAGAGAAGCTTTCCACCAATACTGAGATACTCAAGCTGTTGAGTAGCCGTAGTATAGTGGATCAGGGTCGTGCTATTCAGTACGGCATTGCAACCATTTTGGCAAACATCACAGCATACCGCAAGCAACTTACTGCCGAGCAAAAACATGCGCAAAAGCTACACGAGTTGGCCAATGCACAAGCAAAGCAACCTACGCAAAATATATCCAACAATGATCCATTGGATGAAGATACTGCAGTTGCTGCGCGGGTCAAGCGAGTTGCTACTGCTGGAACACTTAATACATTGGGCACACTTTCAGGCTCGGATAGCATCAATGTACGTGATGCTGTGTCCCAAACTTATCTTTCGATTGCAACAGATCAAAGTATACGTGGATTGGTGATTCAACAAGGAGGGTGTCGTTCCTTGATTGAACTGGCAACATTAGGATCCGATACAGGAAAAACCAATGCTGCCCAGGCTCTTGCAAAAATTGCCATTACGAGTGATCCCAACCTTGCGTTCAAAGGGCAGATGGTGTTTGAACTAGTACGTCCCTTGCTTATTCTTTGCAAAGGATCGTCGCAACTCTGCCAATTTGAGGCATTAATGGCCTTGACCAACATTGCAAGTGTTGGGGATGAAGTACGAGCACATATTTTTACCAACAACGGTATAAAAATAATGGAGGAACTTCAGTTTGCTGATCACATTGCGGTTCGTCGAGCAGCAACCGAATCCCTATGCAACATGATGTATTACTATAAAGTGATGGAAATGTATACTGACTTTGGTAGCTCACCGCGTCTCAAGATCATGGTTGCGTTGTCGGATTCAGAAGATTTTGCTACACGTCGAGCTGCCTCGGGAGCTATTGCAGTGCTTTCAAGTGATGAAAAGGCAGTGAATAGCATCGTAAAACAGAATCGAGTATTTGAAATTCTGGTAGATTTGGCCAAGGAAGAAAGTCCAGAGTTGAAGCATCGTGCGATAGAGTCCATAAAAAACATAGCCATGACTAGCAAGGAAAATGCGCAGATGTTTATAAATGCAGGTGTAGTGCAAATTCTGACACAACTTGCAAAGGGAAATGACCCGAGTATTGCTGAAGCGGCCGTTTACGCTTTGAAATATGTGGTATAACTTTCGATCATGTAAAAAATCTACATTGGGATATATGAATACTAGAAAGGCCAAGGGGAACATGGCTTGATTTTAACCATCTCTAATGTGAATTTTAATGAATGCGTTCTTTTTGATTTACTGAACATGGGTAGTGTAATTGAACAAATAAATCTGTTTTTGAAAACAAATTCATTATTACCAGTCATACCATTTAAAGGGCTGTGAGTAAAACCAGTCATACATTTGATGTGAAATACTGTCAGCATATTGATAATTTGGAACTGTCCAACTAGGTTAGTCACCAAAGTTTGAAACGCCAGTTTGTTCACACCTTTTCCAAATCCCACCAACGGCATATATTCAACTCCGACACATATCTACGCTTTTGCATAACGTATCCTATGAATTCTAACGAAGAAGAAGATGTTCATGGTATGATACAACAGACTATTCAATAGTGTTCAACTCATTTTCATATCCTATATATCCAAAACATAGATATGCTTGGCAGCCATCCAATTGGAGGGGTGTTTAGCGAGGAACCTGTACTGCCTTTGTATATTATAATGTTGGATATTTAGATGCAGGGTGTTTCATTCGATATCAGCCAGCCATAGATGTATCTACTTGGTAGATGGAGATGCGAGATAATAGTTTACACCCCTCGACCATCAAACATTTAAATTTGTCGAGCCAATACTTGATACCCGAATCCAATCTTACTCGACCACTAATGCATCTTTTTAAAACCAATTATCCCTTCGTGTTCATCCATCTATCCATTCATGCTTCTTGATAGCTGCGACATATTGTCGCGTGCCAACATACTTTATGCCCACGCCACTTTGTTTGTTTAAAATGTGCTGCTAGATTTACCAACCAGGCCAGTGTTATTGGGTTACCTGAGGCATGGTGTTTGACCACAAATACTCGATTCATCAGCCTATTTGATGACCAGCTAATCCATCTCATTTTAAAACTTATCAACTAACTCGACAATGACCGTTTCTCTGTTGAATAACCTGGGGTTGACTATAGGTGTTCATGGTCGACATAAATTAAAAAAACACAATGAAGATCAAGCCGATGGTGGATGGATCGAAAAAGAACGTAAACGTATTCAAGCATACGATTATCTTTGTCATATTGGTGAAGCTAAAGAGTATGTCATGTTGCCTTGTAGTTTGGAAAAATTTCAATATTTAGCAAGTTGCGTAGCAATAAGTAAATCTAACTTAGCATACATGTATTTGAAGATGGATCGAGGCTTGCATTGGACAGATTATTCCTCCTATTGATCAGCTGGAAGAATATCTTCGTAACGGTGTTGTGCTGGCTCATTTAGCAAAGGCATTTGAGCCCAATGCGGTCAAGCGTATTTTTGAGGTAATGCCATGTTATTGTTTCATATTCTGTAGACTATGCAGACTGCAGGGTCAGCAGAGCTGATGTACTGTAAACGTATCGTGTTGGACGTGTCAATTTACTAAAACTTTGCATTACATTCGAATAACAGGATACATCCAAGTTGCAATTCAAGCACTCTGATAATATCAACTATCTTTTCACGGCAATGCACAATGTTGGACTTCCAGATGTGTTTTTTTTCGAACTTACTGACTTGTATGATAAAAAGAACATTCCCAAAGTGATTTACTGTATCCATGCGCTTAGGTAACTATAGATTGAAATCAACGGTGTTTTTAGTAGGTGGATGAGTTTTTTATTTAGTTTTAACTTTGCGTTTTGGCAGTCATCTTCTTGCCAAGAAAGGATTAACTCCTCATATCAAGAATCTTGTTGGAAAGCTTGAATTTACAGGTATGGCTGTATGGTTAGATCAGATCTATAACTAATGTAGACACTAACAGTTTCTTATTGTATCTCTAGACGAAGTTTTACATGCCACAGCACAAGGTTTAGAAGATGCAGCCGTTTCCATGCCTGCCTTTGGAAACATTCAAAGCGCTCTTGCTGCCGAGTTAGAAGAAGAGATATCTCCTGAAGAAAGTAGGTCAAGGATTGCACTTGTTATAGTTTTTTAAATTGATAAGCATGTAGTAATTCTCGGTACTGTTATTTATTTGAAATTGGCATTTATTATAGTCCGAAGACAGTTTTTGGAGAGTCACGAAAAGGACATTATTAAAGTACAAGCTATTGCTCGAAGAAGAGCTGCTCGTAAAGCGCATGTTAAACGTCTTGCTCATTTCTCTGCGCATGAAAAAGATGCTGTACGTATTCAAGCGGCATGGAAAGGCAAGGTGCAGCGTCGTGAGTACATGCAACAGCTGCAGCACTACAAAAGCCACGAATCACTTTTTGTCAAGGTATGAGTAACTTTATGCTAAATTGGTTTCCGGGTATTGTGTTGTGATTTACGCCATGCTCAACTCCTGATGATGCTAGTTACAAGCTCGTCGTAAAGGCAAATTGGCGCGTCAAAGTTATTTGGAACGTCTAAAGTTTCTCAATGCCAATGTGGAATCGGCAATTAAAATTCAAGCATGGTTCAAAGGAAATCAAGCCAGACGCCAGTTTCTTGCACTTTGTAAGAATCATAAGCAGCTCAACTATTTTGTAGTATTTAATCATGTGGCTAAATCATCTATTATTGTAGTGCATGGCAAAAATGGCACTGATCCCAAAACACTTCAATCGTATATTCATCTTCTTGATGATGGCGTCAACGATTTTGACGAAGAGCTAGGTAACCTATATTTTATTGCTATTACATTTAGCCATCAATTGCAACTGCTCTATACTGATTAATGTTTATAAATACTTTTGACTAATGGTCAGAGCTCCAAAAGCTACGTCGTCAGGTGATTAAAGGAATCCGTGAGAATCTCCAAGCTGAACAAGAAGTGACTGAGCTTGATATGAAGATTGCTCTCCTTGTCAAAAACCGGATTTCGCTTGAAGAAGTGATTCACTATACCTCAAAAAAAATGCGTCAAGCACTTGCTGCTGAACATGTTTCTCAAGAAAAGGAATCAACTTGGACTCTCAAGGGAAATGATAAGGAAACCAAAGATCGTAGGCGTCGATACGAGCAACTCTTTTATCTGCTGCAGACCCAACCTACGTACCTTTCAAGACTGATGTTTACCATGAACAAAAAGCACGGTGCAAGTGTAACCAAGTTCCTTGAGCAAGTTGTTCTCACATTATATGGTTACGCACAAAATACTCGTGAGGAGTACCTGTTTCTAAACCTAATCGATGTACGTTAGATATGTATTTTCCTCACGGTGTACCTTAATTTCTTTAAATTACTGATCGATTTACACTTTAATTTTTGTTTTGGCACGAATAGTCTGCTATTGGGGTTGAGCTGAACGATATTAACAAACTAGAAGAATTTTGGCGCGACAATCCATTCTTTATCAAACTGGTTCTTCAATACACTCGGTATAGTTTTATTGTTGGATTGACTTGATGGGTAAACCGTTTAATGTACCAACATTCTCTATTTTTTGGTATGATGCATTTAGTGGTGCCAAAGAACGCCAATTTCTGCGTGAGCTGCTGCAACCTGTTTTAAGCATTGTTTTAAACGACAATCAACTTGAACTTGAAAGTGATCCCATTGCAGTATGTAGATTTTATCTGGTTGAAAAGTGTGATGGATTGCACAGCACTCAAGTTATTGTGTGTATATAGATTTACAAGGCACAAATTCGTGAGGAGGAATCTCGAACTGGTGAAAAATCCAGCAAGCCATACGATGTGACTGCTCAGCAGGCTAGCCAGGATGTTGACGTAAAGGAAGCTCAGATTAAAGGTAAGATTGGGATTCTGAAGCAAGTTTGAGCGCACATGGATTGCTCATCTGGTTTACACTTGTCAAACTAGTGTTGTCCAAACAGAAAAGCATTACGGATAAATTTCTTACTGCAATCATTGGATCTCTCAAGAAAATGCCATTTGGTATTCGCTATATTGCCATGAAGATGCGCGAGCATATGAAGGTCGGTTATGTTACTGCTTGGCATAATTTCAGTTGTTTATTTCAACAATGTAAACTAACTTTGCACATGCATTCAACAGAAAAAATTCCCTGGTGAAGAAAATGAAGAGGAAATCAACAAGATTGTTGGAAGCTTGATATACTACCGTTACATGAATCCCGCCATTGTGTAAGTTTTTGTTTGAATTTTAAAATAGATGGTACAATGTCGTTGCATACTGAAATGAGTTCTTGATTGCTTTTACAGTGCCCCTGAAGCATTTGACGTTATTGATGTAGCCATCTCTGTTACGCAGAGAAAGAATCTTGCCGAGGTATGTTGATTATATTTGCCAGTCGAGTCAATAGGTTTATGGTGATTTTTAACACCAATCCACATTTTTACAGATTGCAAAAACTCTGCATCAGATTTCGCTTAATAGAAGTATTGCTACCACTGAAAGCGATTACAACACCCAATTGAGTGCTTACATTAAAGTCTCAGGCAAGCGCTTTGCAAACTTTCTTCGCGAAGCTGTGACAGTAGTTTCAGCAGAAGAGCATTTTAACATGGATGAGTTTGTTGAGCTCAGTCGTCAAGAAAAAGCCATCATTTATATCAGTCCAGATGAAGTCATTCAAGTCCATCACAACATTATTGACAATATCGACAGCTTAACTACGACTAAAGATGACCCACTTCGTATTATTTTGAACGATTTAGGTCCTGTTCCCCCTGCCGATGTGGGTGCTAAAGGGCCTGGCACAGAAATCACTTTGTCTTTGACCAATCGGTTTGCTAAAACCGAAGATGAAAAAGAAGCCAAACTGCGACTTCTTATCAACGAAACAAAACGCTTGATTCTTGCAGTGATTCGCATCAATGTGGGTAAAAGTTTGTTGGATATTCTGGAAGCTGCATCAACAGAGCAACAAGAGCAGCAGTTTGCAGAATATCTCAAGCAGGAATCAGCCAAAGGTTCGCGTAGTTCTACATGTTCAAGTATGCTCAAGGGCAGTGATAATGCAATCAACAACAGTTCTCCAGCAACTAATTCTCCAAACACTCCAGAGTCGCATACCGTCAATGACAAACTGTCTAATGCCAATATTGTTGGTATTTTAAAAAACGCGGATGGGTCAGCTATGACGTTTTCACAGCTTAAAGTCAAAGCTCTTGAGAATATGGCACAGATTGAAATGGCTGGCCAGGCACAAAAGGCAGATGGCTATCAAACCATGTTGAACTCGATTGTTGCTGATATGCTGAACAAGCAACGCCAGCGTGCTCAACGACGTCGTGAAGCCCAGTCATTACAGACCACGCTCACCAATTTGGATGAAAAATCCAAGTTTTTAGCTGACCAGAACAAGAGCTATCATGATTATATTGATGCATGCATGAGCCAACTGTCCAACAAAAAAGGGTAGGTGATTGAGTTGGATATGCAGTCATGAGTGGATTGGATCCTCACTGTTGAACCTTATTTATGATACAGAAAGCCAAAAAAGGCACCGCTGTTCAGCAAGCAGTATTACCATCTACGCGATCTAAAAAAGGAAGGCAAGGTTCCTCAGTTTGGGTCGTACAAGTATTCTGCTGCTGAACTGCACAAAAAGGGCGTGCTCATTTCAATTGACGACTACAGTCCTAAACAGTAAGTAGACAACTGACACGTTTATAGTATGCTTTGTGGGTGTACTCATTTTCTGTTATCCATCATGTAGATACGGCCAAATTTCCCTTATTCTTTCTTCGGACGAGGCTGGAGTATTTAATGTCGAAGCATCTTTCCTGGGGGTTAAGCTGCCAGAAAAGATGGAACTTAGACTAGAGGATCTGCTGCAAGACCAGTACAACAAGGTGGATGTGGTAACACTATTTGACATGGCCAAGGTCAATCTCAATCTGCTAATTTTCTTGATCAACAAAAAGTAAGTTTTCATTTGAATGTCGAGTGGTTGAAGATATACTTACTTTTGGTTGGAACACATTGATGATAGGTTTTACGTTTAATTTATATTTTGAAGTTTCAACTATTTTCAATCTTTGAGAATGCCGCCATGTGTGGTGCAGTTTATCTATGCGCTCTACCTTGGGGCTATCCAAATCTATTTCTGAAATCAGCATCTATTGCACTTTCAAATAAATGTTTTGCCAAAAACAAATCATGATCAAGCTCAGTTTAGGTTTACTTGACAAGTTGAATGGAATACTGACTAATATGTCAAGCCAATTAGAGTTGGAGATGAACCCCAGAGATTGAAGGAGTAATAATAATGCTAGGACAATTTTTTATTCATTTGAAGCATTCAATAAAAAATTTAGTGAGCAGCAGCATCGCGACCGGCAATGTAAAGTACAAGGTCAATGACACGGTGAGAGTAACCGTACTCGTTATCGTACCATGCAACAAGCTTGACAAAGGTATCGTTAAGAGCAATGCCAGCCTTGACGTCAAAGATGGAGCTGCGAGTGTCAGAGATGAAGTCGGACGAGACAGCCTCCTCGGTGGTGTAGCCAAGAATGCCCTTGAGATCACCATCAGCGTGTTTCTTGATGGTAGCGACAATCTCTTCGTACTTGGCAGGCTTGGCAAGCTTGACAGTCAAATCAACGACAGAGACATCGGGAGTGGAGACACGGAAAGCCATACCAGTGATCTTGCCATTGAGACTAGGAAGAACCTTGCCAACAGCCTTGGCAGCACCAGTGGAGGCAGGAATGATGTTCTGACTGGCACCACGACCAGCACGCCAGTCCTTACCAGAAGGACCATCGACAGTTTTCTGGGTAGCAGTAACAGAGTGAACAGTGGTCATGAGACCCTCGACAATACCGTACTCGGCATCGATGACCTTGGCGAGAGGAGCAAGACAGTTGGTGGTGCACGAAGCATTGGACAAGACCTTGATGGATGGATCATACTTTTCCTGGTTGACACCTAGCAGATTGAAAACCATTCAGATCTGGAATGAATCAAGACACTGAGACAAGATCAAAACATACCCATGACAAACATAGGAGCATCATTGGAAGGAGCAGAGATGATGACCTTTTTAGCACCACCAGCAAAGTGAGCAGAAGCCTTCTCAGTAGTGGTAAAGACACCAGTGGACTCGACAACGTAGTCGGCCTTGGCAACACCCCATGGGATCTCTTTGGGATCCTTGCAGGCAGAGATGGAGACTGCCTGACCATTGACAACGAGTTTGCCATCTTTAGCCTCGACTTGACCCTTGAAGCGACCGTGAGTAGAGTCGAACTTCAAAAGGTAAACCTAGTTGATAGTAACATGGGTTAGGGCTACTTGGACTGACAGATGATCACAATGCATTGATTGTAACCAATAATTTCACCGCACAGATCAGAAACAACAAGTTGAAGCTAGGGTTGAAAAGAAAGCAACCAACTGCTCTTGAAGTGCAACTCATTGCTGACATTCATAGATCATGAGAGATGCAGACAAGTGATGTGCAGACAAGGGAGATCAGACAAGGGTGTTTGGATACATGGAAAGATCAGTCAAGATACGATTATAATACATACCATGTAGTCCAGGTCGATGAAAGGATCGTTGATGTGAGTGACCTGAACAAGAGAAGACTTTTCAAGCGAAGCACGGAAGACTAGACGTCCAATACGACCGAAACCATTGATACCGACTTGAACGACCATTGCGATGTTGGGTAATAATAGAATTGTGAGCGAGTTGGAAAGAATGGAATTTGTTGGATTGACAGTTGATTGCTGCTGCCCGCACACAACCCTGAATGCTTCAGCCACATTATTGATGCTTGTTTCTGTTGTTGATGGATTAGCCAGAATGCATTTAGACTCTAGAATTAGATCTAATCTTGAATGTTATTCTTGGTGTTCTAATTCTTATCATTCTTAAATTCCTTGTCAATAAACTCGACTTTGTAATCATCTTCATTTATACACTACTATGCTTTACGCTCTGCTCATCATCAGCAAGGCTGGTGGTCTGATATACAACAAAGATTACGGTACTGGTTTATCTAAACTCACCATCAATGAATATCTGGTATTGGCTGGAACCGTTCATGGGTAAGACTGTCTTGTTCCAATCAAACCTATAAACACCTGGATACCAGAATCACACCAATAACTCGGTTCATCCTCTGTCTAGTGTTCATGCTATTACCTCTCAGTTGTCCCCTGTTCATGGATCCTCTGGCTTTGAACTGCTAGAATCTGAAGCTCTTAAAATGTACTGCCATCAAACTCAGACAGGTATGGTCTTCAATGCAAACTCGGTCTATTCATGTATTACTCCTGTCATTGATCGTCTCTTCATGATGGAAACTATATAATATATTCTGACATTTAAACACCTTTGAATGTTACAATGCAGGTATCAAGATTGTCATCATCACAGATGCGGCTCATACCCAGTACGAACCCGTTTGCCGTAGAATATATGAACTGTATGCTGATTATGCTATGAAAAACCCATTCCATACACCGGAAATGCCTATTCGAGCTGATCTGTTTGACCTGAGCATGTCTAAATTAATAAAAACAATTAATGCATAATCTTGCCTTGTCAAATAAACTCTAAACTATGATTCCTCAAAAATAGTTGCTGTAGTAATGTTTTGAATTTTATTTGCTTGGAATATGCGTGTATTCCAATACACTCCTACCATGATGGCCTGTGCGATTCGGCCAGCAAAAACGGTGCTAAACACCAGATCTGCGATGTAATTTTAGATGGATCGTCCGTGACTTCAAATCCGGGCATACCTGCCTATTAAACAGAAATATAAATGCATAACCATCAAAATTCAATGCCATGAAATCCCTTTTAAACATACATTGCACTGACCTGTTGCATTAAAGCCTGCTGTTTCCGTCGAGTCTCTTCCATCCTTCGAAATACTCCTGCGTCAAATTTACGCAGCTCCTGTACAAATATAGCCTCCTTATCTTTGATTTCCTTTTCAGTGATTTTTCCAATAATCTCTTGTGCGTCAAGCTCTCGTCGTTTATTCTCCTGCATCTCAATATACTTTGCTCGCTCTTCTAACAATGCCCGTTCTGTTTCACTCTATATGTCATATTGTAGAATTGAAATACAGACACGCCATGTTGTATGGGATCATAGCAGTGAATTAGATATTCAGATTGATTCCTTGCTCCAAAAAAACTACAAATATAAAAGAATGCCTACTTGTTTATAACGTAAATCATTCACAAGATCTTGAAATTTAGAATAGGGTGGATACTTTTCAGACCCATTTTGATGCTGATTGGAATAGCCATTTTGATGCTGATTGGAATAGCCATTTTGATATGATTGACCTGGTTGGTCCTGTTGCGCAGGTTGTTGGCCAAACTGTTGAAAAAACGAGTCAAGACCGGGTAGATTAAGGTGCTGATTGCTAGCTTGTCCTTGCGTAGAATACAATTGTGGTTGCTGAAACTGCTGATTTAGAAATGTACGTCGCACATCCTCGACCATGTTTGGAGTAAAGGCACCCAATCCCAAATCAACAGTGTTGGATTGAGGTTGTGATGGAGGACTCGGCTGGGATTGAGTCGGTACACTAATGGTAGAAAGCATTGACAGCAACGATGTCACTGTATGTTCCTGTTTTGATGGCTCCATGCTTAATAACTACTAAAATTCAAGACTCGAGTCTATCCTCAGTTTGAATGCAATAGTCTGATAACCTGATGATAAACTGAAACAAACTTTTAGAACTTGAACTACTATTCTGTCCAAATGCCACTATTATTCATCCACTCTTTGATCGGACCCGACTTTGACAATAGTTGTACTGGTGTTTTTACTCTATTCACAAGTGTATCAACTAATGATTAATACAAACGACATGAGAACCAAATATAAAATATTTATATTTCAACGGTCGATTCCATCATATTTTCAAAACATTCTGATAACACAAACAAGCAACTGTTGCGACACTGGAAACGTGAATTATCCATTCGTAAAATTGTACGATTGTTTCAGACTAATGTGGACTCTAAATAAAACACCGAAACCTTGGTGTCGGAACAAGACAAAATGAGTGACGTTATTTATATTGAATCGCAAGGGACAGCAGACTGTTCAACAAGTCAAATTGTCACCTCGATATATGAGATACAATCAATAAACGTCCCTGCTATTCGAATCAACAGACAAATAATGTACCGACATTTGAAAAATAGGAAATCTGACCACACTTTTGTGATCGAGTTTAAATACATGATATACATTGATAGTTGCTGGAAATCTCTCATTTTATTTTATATATCCATTTTCATCCCCTTGTTGGTAGCCTTGGTTGCAGGGTAATTTCAAATCGTTTGGATAAATTACTCCAATGGGATATCGGGCTCAACCCATGCAAATTGTCGCTTGTCAACCCGTGGACTTAAACTTTGCCTTTTAACTGATTCATTCGAGACTGCATCGATACACACGAGCGTGTCTTCACTTGTAAAGTCCATGTGTTCGTCAGTAGGTTTTAGTGCATCAGATACAACGCCTGCTGCATCCGTATTGGCTAGAGAGTCGTCACAAACTGCAAGATTGATTTCCTCCAGATCCACACATTCTTCAATGAGGGGCTTACAAATGGTTGCAATTTCGCCAACGGGCTCATGCTCTTTTAGCGTAGTATGTGCAAGCTGATTCATCAAGCATACACTAGAACATTGCTGTTCAACTGGTTCGATTTTTACGTGCATATCGTGAGATGTGTCAATCTCGGACGAGTTCCGAGCATCAGAATCACAAATCTCTTGAATCAATACTCGGGAAGGTGAGCAACCAATTATAGACTCGCTCAAATCAATGTTTTGATGCTTGTTTTCTAAAATTGGAAGACTGCATTCCACTGGGTAGATACTTTCCTCAATGGTCTGCTCAACCTCCTCAAGTAGATTAGCCGAGTGATCAATCAACACAGGAGTTGCAACTTGGTCAGACATTTGATCATTCATCTCGTCAGTATGATTGTGAACTACAGTTGTAATTGTAGGAACAGTATCTTCAGTGGAAGATGTATCATCAATTATATTGAGCATGTCATCTCGCATTTTTTCCAAAAGTGGTGGAAAAGAAGGATCAGACGTTTCGGGTCCGTATGCTTCGAGCCTTTTTTGCTGGCCACGGAGTTTCATTTGTTGCATTGCTGTTCAATAGAGAAATGTATAATTTAGCAGATTTTTAGGATGAAATGATAATTGGCTTAGCTTGGTGGGCAGTATACCTTCAAAGTTGCGGTTTTGGGCTTCGATTTCTTCTTGACGCTGCCTTTCGCGCTCAGCACGCTCGGCATCTACACCTCCAATAGCCCTAAAGCAATAACCATGTGTTGGTAAATTCTTAAACAAACCATTCCTTGAGTAGATATCAGTCATCCACAAAGCAGACTATACCAGGCTTCAGTTGAAAGACGCTCCTTGGCAAACACCGGGCGATCATCTAAATATGTTAGACTCTTGCATCGGGAGATCATGGTACGACGATAGCTTTGGATGGATCGAATAACTGGGTTTGCCATAAGATTAAGCACAGCCTGTAGGATAGTTGTACATGAACAATTAGTTTTGTTTCTATTTTTAAAGCAATGCACGCTCGGACTGACAAATAAAAAATAAACTTGCCAGGTTAGGCATCTGTTCCAAAATATCCACAATGGCTACATCTTCCAGCTTATTATTGCTTAAATCTAAAACACTACCATGATTTGCAGGTCAATTCAAACGCTTTGTTATTCAAATCCACAACGTATACATTCATTGAAAGCAGTTATGGATGGTAATAAATACATACGTCAACGAAGGACAATGAGCCAAAATCTCAATGTTTTGAGCGCTTTGTAAAAAGTTGTGTGACACTTGAAGGGTTTTTAATGCACGTAGCATATCAAGATTGGATAGATTTTTAATCAGATTGTTGGATAGATTCAAAGTGTCGAGTCTTTGCAACTGGTCAAGATTCTCAATGCAATCGATGCAGTTTTGTTGTAAAAATCTAATTGAAATCAAACATGGTTCAGGTTATAGAAGCCAAATCGTGTTTGGACTGTATAATTACAAAAAAGTGATGAGCACTTACAGACATCGAAGTTCGGTAAGCTTATCTGTATGTAAACAAGGTAAAATTCAGCAAGACATGAAAAAATCAGTATACTAGAGATACTCTTCTGAATTGACAAATACAATGCTGAGCTGCGTTACCGATATTTTCAATTTTTCCAATGCCATTTCCTTCTAACCATAGACTTTTGAGACCATAGTAGGCATTTAGATTCTCGATTTTAGCGAATCCTAGATTAAAGATCAAGAAAATATAAAATTGAAACAAGGATATGAGCAGAATTAGTACCGCGAATGCACGAATGGAGATCCAAAACATTAAATACCTTTAAAGTGCAAGTAAATGATATCATTAAGCTCTGGTGTCTGATAAAGTTTTTGTTCCTTGCATAACTGTTTGAGATAGCGAGGGGTCATGAGAGTATTTCTGAGTAAGCAGTTGGATGAACAGAGGCATAGTATTATGGTTTGATAGCATAATTAGTTGACATGGTAAATTTTATGGCTATTCACATTAAACCAAGAGTCTACAATACAGCAGACGACGGTTGGTTGAAAACATACCCCTGCTCGTCAATCTCTTTAGCATCTTTACGCAACCGCCTAGAAGCAAGGGCAGCATTGAGGGATTGGTGCTCACTGAGCATTTTCAAAAGTCGAGGTAAGTCAAATTAGCCTACTGGCGGAGTTTCGGGGCTACGGCTGAAGACAGGACATGAGAATCAAGTACTCGCGTAAATCTAATTAACCACTTTTGTGTGGTCGGATTTATTTGTCGCTTCTGCAACTCGCACCGCCAAACTCAGTGCCTTTTTAGAACTTGAGAGATTTTAAGAGCAGGCTTACAATATTGTGGATTGCAAGTTCGCGTCGCCATTAAAAATGAGATGAAAGGTTTCGCATGCATCCCAGATTCGTGCATAATGCAGCAGTGCAGTCAAACATACACGGAAAGCATTTGGATGCTGATATACGATCTTTTGGACAAGCAGCGAAATGAGTTGTTTCTTGAGACTGACCATCTCGATTTATTCAATGAATTGTCTGCTCTCACAACTGCATCACCATCTTTATTAATGGTGTCAGATCTTGGATTTTGCAGTTGCTAACAGCTCCTCGCATGATCCTGCAATATCACTTGTGATAAATGATAAAATATTACTGTTCAAGCCTTGGCATTGTGCTCACAACTTTGATAATAGTTGTACTGGTGTTTTTACTCTATTCACAAGTGTATCAACTAATGATTAATACAAACGACATGAGAACCAAATATAAAATATTTATATTTCAACGGTCGATTCCATCATATTTTCAAAACATTCTGATAACACAAACAAGCAACTGTTGCGACACTGGAAACGTGAATTATCCATTCGTAAAATTGTACGATTGTTTCAGACTAATGTGGACTCTAAATAAAACACCGAAACCTTGGTGTCGGAACAAGACAAAATGAGTGACGTTATTTATATTGAATCGCAAGGGACAGCAGACTGTTCAATAAACAGGCCGTGTCAACAATCTAGATTATCGTCACGACACACGAGACACGATCGATGGATACTAATGTCATTCAAATCAACAGATGAACAATATACCGATAGTTGCAAAAGAACATCAAACATAAACCCAATCACACACAAAAGTATAGTGAATGAATTTTACGTAGCTGTATTCCAGTAAGCAACACTTTTAAAGTGATCAAGTGGGGAATAATGCCACAAGGACTGTTTCCTCCCCCTTGTTGCTAGCCGTGACGAACACTAATGTTTATTGGATAATTATTTGCATTGATGGCATTTCTAAACAATTATAAAGCGCGTGCATCAGCATTGAAACCATGAAAGTCAGGTAGAATCCAGCTTGAGTGGCACGAGGTAAGACGTTTATTTATTACCTCGAGTATTATGGAGACTATTTACAAGATTAATAAACAACTCGAAACAATCAACAATGACATGAGAGTTAGATTTGAAACAGAAGCTATTAGACACGAATTGAAAGTGATAGCAAGACATGACAGACCTGTAGGATGGAGTGATGAACGATGCAGTTGATTACTTTCAGCAGAGAATACGATAATAAGAAACAGTTGATTGCATTTGAAAGCACGCAGCAGCTGAGCAAGAATGAACTTGCTGCAGATGGAAGTGGCGCAACAACCAGAACGAATCAACCCGATACTTGTGGCTCTGAAACGACCGCTGAAATGTGAGTAACGCCTCAAATGCAATACAATAAAATGGGTCCATCAAAGTATTATAATAGACGGCAGACAGAACGGTTGAACCAGTTATATAAACCCTATAGTAGTCGGATATTCGATTGATTTAGCAAGCCTGTACATTTATCTTGTAACTACTATACCAAGTGACTCAACAAGCCAAATATATATATTAGCCGGCTTCCATTGATCATAATACTTGAACCATCACACTAATGACAACCACCGCTACCGCAAGAGGTTCTACTTCCATGTTGACAGACACAACAATGTCCGCCCCCACGTACATGGCTGCTAATGGTCCTCTCATGTTAAATCATCCAACTATGCAGAATGTTCAAACTGACCAGCAGCGTCGACACTCTCTACAACAGCTGCAACTGCAGTTTCATCAGCAGCTGATGAACTCGTCTGTATCCCATCCGTCACTTCAGCAGTCTGCTGCTACTGGAACTACTACAGTGTCCACCACCACTGTACCCGAGTTCAGGAGTTTTAGTAAGTGGTCTTTATTTTTATCTGATTTGTAGACCAATACACATCCAGTGTGTTGGGTTTACTGTTGTATTCACGTAGAATAGAACACTTGTGTGTCTTGCAACTATTGCTTATTCTAAAGCAGTGGTTAAATACCCATCGCACAATCCAACTAGAAATTGATTGATTGCTCGATTAGCCTTCTCAATTCTTTAGTAGACAACACGTTCATGTCATGAGACTGTTATGCACTCGACACTCTTGATGCTTCGTTTTACGTGAATACATCCGTAAATTACTTGATATTTATTGCTGAGCTATAGCCAAGCAGATGTATTATATAATATACTTTCTACAATGCTTATCTAATACTATCAATCATCTTTTAACTCGATACTTTTAATACGACTCCTTGCTACGACTCGACTTGAATCAGATCGTAAGCCCAGCATGGAACTATCTCCTTTGGATTTTCCTACTGGCACTTCACCTTCACCACTGCCTACTATTGAACAAACCCCAAATAGGTTTTTGGCCTCCTTATCGAAACTGGACCTCGAGGTTAATCCATTCGAGGCTTCTTTGCAGAACTCTGCCATAAGTTCATCTATCGACTTGCCTGATTCTCAGATCGCATCGCAACAATTGCATCCTCACGCTGGGTCGACCAATATCGACCCACATCTAGCACATTTGAAGCTAGAACATGGTCATTCTTACATTAACGGTTCTACTGGATTCCCTTTTAACAGTACATTGTCTGCTACCACTCCAGCTTCTACTCATACCGCTCGTTTCTCTCCATTAGAAATTCGCCGTCTTAGTAGTCCTGTTTTACGCACCATTGCTGAAGTCAAAGAACATGCTTCGACTGCCCAACAACCGCCAGCTCACGGTGCCTGTGTATCCAACTTTTCTTATGAAGCCCCCACATTGCGCGATGATATGCAGGTATCTCTAGGTGGACGTCGAGCATCATTTCCTGCTCGACAAGTACCACAACTCTCCTCGCAACATCTTAGTGGTCAACAGTTGGGCTCACATTACCAACAGAATACACTCTCTGGGCAGTCGCTTCAGCATATGCATTCCAAGTCGATGCAGCATTTCCCTCAAAATCAATATTCGCAGCATTTGAGCGATTTACAGATTCAGGCAGTATCCTCTCCTACCAATGTAGATGCTTCTGCAAGACCTGTAAAAAGACAGCGACAACTATCAAATGGATCTCAATTGTCGCTTGTACCCAATTCAAACATGGCTTCAAATGGAAACCACTGTATGGATATTTCTTTAGGAGCTGGCTCTATCTCTACTGCTATGCCTATATCGTGGCCTTCGTCTGCCACCTCGTCACCCCAAAACACACCCCATCATATTTTAACATCGTTTGCTCCTAATACCGACAAAAATGCTCACATGCGATCGGCATCACAGGATGTCTACGAAGCTCCTACCACTGTAAGACGATCCTCTGAGATTTCGTCGTTTGATGGTTCAGAATATGATACAACCTTGGTCGATGCAAACCCTGACCATCAGTCCTCGGAGCAGTCTGTCGAAGAGGCAAATCCTGACAAGAAACGTCGCAACTTTTTGGAACGCAATCGCAGAGGTGAGTCGGAGTTGTTTAACCCACACACTACACATTACTAACCCTGGCATATTTTTACCATTGTATCTATAGCTGCTCTAAAATGCCGTCAGAAGAAGAAGGAGTATATTGCTTCATTGGAGGATAGCGTGGTACGACTTTCATCGGAAAACGAGCGACTGCATGCCCAGATCCAGAAAATGAATCAAATGTCACAGATGCCTGCTATTATGCCTGCTTACAAAGATGGTATGTCTTTCCAATCACTTGAATCGTGTATTCAGAGCATCAGCTAATTTCAAATCATTCTCTAATTCTCTCATCCAACCAGCCATAATCCCGGCCAATTTACAACTGTAACAAAATTGAACATCATTTTATGATTCACCCTCTTGTGATTTTGTATTTATGTTTCTTGTTGAAGCAATGGTGGTGCTTTCCGTGAATGGGTATGGATCACATGCTGGCATAGACGTCCCGCCACTGTCAGCAGAGGCTGAGTCGGAAATATTACTTTTAACATGAAACAATGAAGTCCGCTGTTGGATCATACTTTGCAAAAATGACAATATATCATTGTGCGTCCTCTGTTCGTCGCTGTCTTTTAGACGGTACAGGGGTCGTGCGTTGACTTTTCGTTTGCTTTTCTGAGACTGGGAATTCTGCAAGGTGGTTGCAGAGTCATCTTGATTACCATTACTGTGAGTCTCACTCCAATCCGTGGAGGGTCGTTGCGATTGGGTACTGTGTGAAAGGTCAACGTCAAAGTTACTGTGTGGCATAGATTCTAGATTGATGCATCGACGTTTGTCAGCCATAAGACTTTCCAACAATTCATCCTCGGCAGAAATGGCCTGAGATGATGTGGAGTGGCCAGAAAGCTTTCCTTTTTTAAGATGATAGGCTGAAACCATTTCAATTACAATGAGTGACTTGCAACGAGATTTAAACTGGAAGATGATAATAAATAGCATTGTATTCTTACCGAGTCCATTCACAGTCTTGTATTGTTTATTGCAGTCAGCATGTGGACAAACAAGCATACGTTCAGACGAGTCTTTAGTATCCAGTTGTCGTTTTCTTGATGATTCTTTAGGAATTGGGTCGGAGAACAGTCCAGGAAAATGACCATTTTCAAGATGGTAGGCTTAAGGCAGTCACCATGATATACACCCATAGTTAGTACAAACGCAACAAGATGGAAAGTATGCGTACATGGATGCATAGTTGGGTATTCCTATTTGAATCCGACTCTATTCATGCTAAAGGATGGTTTATGGTTGCATTCAGGTTATCCATGTATGATTTGGAGGGAAGCTACTAGTAGATACTAGTAGATACTAGCCTATTGACACATGAATCTATCCAATTCAACACAGAAATGGAATACATTCAAACCATACAAGACACTCCATCCTCAGCAACCCAGCCAACATACTACTTCAAACTAGCTTCCAAGCAGTCGGTTTACAGATTTGGCATGTCGGAAATTCAGACTTGACCCACTCATAGCAATTCAAAATCAATAATGAGCTTACCCAGTCCG
>Bd-EK42-3_GAPDH_locus_allele_1
AACACGAAACAATAAGCAGAATGAACAAATTACACGCTTTCATTGGTGGAAAGCTTACTTTGGAGATCCCTGATTGATGCCGACCATTCGAAAGGTTCTGAAAGGCATCAGTCTAGTATGGTGTGCATAGGATGTGTAACCCACAAGCAAAACAGATGCAAATACAATCTGGGCACATGCATGAGCCCAGACTCCATCGACAACCGAAATCGTATTATCCTTGCTTGATCTAGTCAGAAATAGGAATAAAACCATTGTGGTAAGACACTGAAGTAGGAATGCTGCACCTTCTGTTTTGACTCTTTCAGCATATAATAGACCGCGCTGTAATAAAATAAAACTAGGCTCTGCAATGAGTTCGATGAGTGCAGCGACTAAATACATATATTTGGCTACAGATATGCTCGCACCAAATAAAAACCAATTTGCAGAGTCGTAGAGAATGCAACCACCCACAAACATCGACGCTCCAATCAAAGGAATAACGGACATGTTGAATGCCAGTTGGTTTTGAATCCCATCGTCAGTTGAATGTTGGAGATGGACAGAATCGAGTTTCTTGGATTGATTCTTGTGGATAATGGATTCCGTTGAAGTGTTTCTTAACAATGCCATGCGAATACTCTCTCTTGATAAAAACAGCACAGTAGCCATTAAAAGATCAAGCTTATCCACTATTCCAATCATTTCTACGGGAGAACGACGAATAAGAAACATATTCATGGAAAAGGTCATTCCTCTGCTCAAAAGCTGCTGCACCAACATATATCTGACTCCTTTAAAGGTTGAATTAAGCGATTTACTAATAGAGTCTGATTTTAAACCAACTTCATCATTGGTGTCTGTCCGAGTAACTACATTCTGTCTTGGAAAATCCTTGTCCAAGTGCAATGGCTTTGTAGACTTTCTAGAACGCTTCATGTATTCTACTCGAGTTGGTGTCAAGTTGCGATTTTACAAACTTGGTCAATTACTTTTGAACCATCTGCACAATCATGCTAATCGAGGTTAATCATTGATTTTATACATTGTGTTGGTCATCAATGAGTGCTAATTCATCTTGTGTTGATGTAATTCGACTCTACAATAGGAACTGGAATCTCAAGTTGAACAACTAACTCTGCGTATGTAACTCGTCTATAAACTCGAGTGTTTGTATATCAAACTGTTTATTAAATATTAACCTGCTCGGATATTGTAGGTTTGAGTTCAACCCAACTGGATTCAAAACTATTGACTGATAGAGCATTGGCACATGAAAAACTGGGCCACATGGACAAAGCATTCGCTGATCTGCGAGCTGCACTCTCAGATGGTACGGACAATCCCGAAGCAAAACAGGCTTTAGAGAGGGTTTTGATGTGCATTCAGGAACGGCAGGCACAGAGCACAGACTCGCTCTATGACCTTGTTCGTATTGCAACTAGTAAAACAGACATTTTATCAAAGCGAATCAACGCTGCAAGAAATCTAGCATCGCTTTCTCACGAAGCCAAAGTGTGCATGCATATTGTTCAGGACAACTTGTTTGAACAACTCGTTGATGCTGTTTCTAATGAGCCTGATCCTGTCCTATCTCGTGATTATGATGAATCCATCGATCCATCACTTCGTCTTCTCCTTCTGCACACCATCAGTAATGTCACTGCCATTCCCGATGCATCGGCTATTGCCTCGAACTGCTTTTTGCGAGGTAATGGCGGTGGTTTAGAATCATTTATGGGATCTGAAAGTCCTTTGTGCACTCGTATTGCAACCGATTGTGTTATATCTACTATCACGTTTGCAGCAACCTGTAATAAAGCCGAAGATAGGCTTTCTATAGCAAGAGCTACAATTGCTCTCAAGGCTATCGCTGCAAGATGCGGACTAAAATACAGCGCTTCCGTTCAAAAAACATCGCTGGTCGCGTTAATCAAGGCATCTGCCAACCAAGATCTGGTGTTGGCCATTTTCACTTTGCCCGAGTTTGCCCTTGTTCTTCAGCATGTTGCAAATGAAGACGAAAGCTTTAGAATGTCTGTTTCTGCTCTTCTTGCTCGCTGCTTTGAGCATATCTCACCCTCGATCGAAGTCACTGTTTTAAATGCATTCAGCAAAACCATTACTGCTTGCTTGAATTCAAGTTTGTCGGCAGAAATATCGTGTGGACTATTGGCTCTTGCTGCAGTTTTTGATGCTCGTCCTAAATTTGGCGGTGAACTGTTTAAAAAAACTAATCTTTTAACTACCATTGTTGATCTCGAAGTAAATGCGACTGCGGAAACCAATCTGCATATTTGCAAGGCCCTCGTGAGTGCATGCAATGACTCGTCTACGCGCCAGGTCATTTCCAGCCAATGTGTTTCTCTTTTACTAAACTATCATCGCCAAACCAGCCATGTCGAGTTACGTGCTGCATCTTCGTTGGCTTTGATCAAGCTTATGTATATCAACAAGTCTGTTCAAGAAGAGCTTCTAAAAAGCGATAAAATACTCGACTTTTTTGCACAAATACTCAAAGACGAGACCAAATCCAGTCTGCGATGTCGGGAAATGGCAATCGAGGCATTTTCATACCTTTCTGCTATTCCAAATATTAAAGAGAAGCTTTCCACCAATACTGAGATACTCAAGCTGTTGAGTAGCCGTAGTATAGTGGATCAGGGTCGTGCTATTCAGTACGGCATTGCAACCATTTTGGCAAACATCACAGCATACCGCAAGCAACTTACTGCCGAGCAAAAACATGCGCAAAAGCTACACGAGTTGGCCAATGCACAAGCAAAGCAACCTACGCAAAATATATCCAACAATGATCCATTGGATGAAGATACTGCAGTTGCTGCGCGGGTCAAGCGAGTTGCTACTGCTGGAACACTTAATACATTGGGCACACTTTCAGGCTCGGATAGCATCAATGTACGTGATGCTGTGTCCCAAACTTATCTTTCGATTGCAACAGATCAAAGTATACGTGGATTGGTGATTCAACAAGGAGGGTGTCGTTCCTTGATTGAACTGGCAACATTAGGATCCGATACAGGAAAAACCAATGCTGCCCAGGCTCTTGCAAAAATTGCCATTACGAGTGATCCCAACCTTGCGTTCAAAGGGCAGATGGTGTTTGAACTAGTACGTCCCTTGCTTATTCTTTGCAAAGGATCGTCGCAACTCTGCCAATTTGAGGCATTAATGGCCTTGACCAACATTGCAAGTGTTGGGGATGAAGTACGAGCACATATTTTTACCAACAACGGTATAAAAATAATGGAGGAACTTCAGTTTGCTGATCACATTGCGGTTCGTCGAGCAGCAACCGAATCCCTATGCAACATGATGTATTACTATAAAGTGATGGAAATGTATACTGACTTTGGTAGCTCACCGCGTCTCAAGATCATGGTTGCGTTGTCGGATTCAGAAGATTTTGCTACACGTCGAGCTGCCTCGGGAGCTATTGCAGTGCTTTCAAGTGATGAAAAGGCAGTGAATAGCATCGTAAAACAGAATCGAGTATTTGAAATTCTGGTAGATTTGGCCAAGGAAGAAAGTCCAGAGTTGAAGCATCGTGCGATAGAGTCCATAAAAAACATAGCCATGACTAGCAAGGAAAATGCGCAGATGTTTATAAATGCAGGTGTAGTGCAAATTCTGACACAACTTGCAAAGGGAAATGACCCGAGTATTGCTGAAGCGGCCGTTTACGCTTTGAAATATGTGGTATAACTTTCGATCATGTAAAAAATCTACATTGGGATATATGAATACTAGAAAGGCCAAGGGGAACATGGCTTGATTTTAACCATCTCTAATGTGAATTTTAATGAATGCGTTCTTTTTGATTTACTGAACATGGGTAGTGTAATTGAACAAATAAATCTGTTTTTGAAAACAAATTCATTATTACCAGTCATACCATTTAAAGGGCTGTGAGTAAAACCAGTCATACATTTGATGTGAAATACTGTCAGCATATTGATAATTTGGAACTGTCCAACTAGGTTAGTCACCAAAGTTTGAAACGCCAGTTTGTTCACACCTTTTCCAAATCCCACCAACGGCATATATTCAACTCCGACACATATCTACGCTTTTGCATAACGTATCCTATGAATTCTAACGAAGAAGAAGATGTTCATGGTATGATACAACAGACTATTCAATAGTGTTCAACTCATTTTCATATCCTATATATCCAAAACATAGATATGCTTGGCAGCCATCCAATTGGAGGGGTGTTTAGCGAGGAACCTGTACTGCCTTTGTATATTATAATGTTGGATATTTAGATGCAGGGTGTTTCATTCGATATCAGCCAGCCATAGATGTATCTACTTGGTAGATGGAGATGCGAGATAATAGTTTACACCCCTCGACCATCAAACATTTAAATTTGTCGAGCCAATACTTGATACCCGAATCCAATCTTACTCGACCACTAATGCATCTTTTTAAAACCAATTATCCCTTCGTGTTCATCCATCTATCCATTCATGCTTCTTGATAGCTGCGACATATTGTCGCGTGCCAACATACTTTATGCCCACGCCACTTTGTTTGTTTAAAATGTGCTGCTAGATTTACCAACCAGGCCAGTGTTATTGGGTTACCTGAGGCATGGTGTTTGACCACAAATACTCGATTCATCAGCCTATTTGATGACCAGCTAATCCATCTCATTTTAAAACTTATCAACTAACTCGACAATGACCGTTTCTCTGTTGAATAACCTGGGGTTGACTATAGGTGTTCATGGTCGACATAAATTAAAAAAACACAATGAAGATCAAGCCGATGGTGGATGGATCGAAAAAGAACGTAAACGTATTCAAGCATACGATTATCTTTGTCATATTGGTGAAGCTAAAGAGTATGTCATGTTGCCTTGTAGTTTGGAAAAATTTCAATATTTAGCAAGTTGCGTAGCAATAAGTAAATCTAACTTAGCATACATGTATTTGAAGATGGATCGAGGCTTGCATTGGACAGATTATTCCTCCTATTGATCAGCTGGAAGAATATCTTCGTAACGGTGTTGTGCTGGCTCATTTAGCAAAGGCATTTGAGCCCAATGCGGTCAAGCGTATTTTTGAGGTAATGCCATGTTATTGTTTCATATTCTGTAGACTATGCAGACTGCAGGGTCAGCAGAGCTGATGTACTGTAAACGTATCGTGTTGGACGTGTCAATTTACTAAAACTTTGCATTACATTCGAATAACAGGATACATCCAAGTTGCAATTCAAGCACTCTGATAATATCAACTATCTTTTCACGGCAATGCACAATGTTGGACTTCCAGATGTGTTTTTTTTCGAACTTACTGACTTGTATGATAAAAAGAACATTCCCAAAGTGATTTACTGTATCCATGCGCTTAGGTAACTATAGATTGAAATCAACGGTGTTTTTAGTAGGTGGATGAGTTTTTTATTTAGTTTTAACTTTGCGTTTTGGCAGTCATCTTCTTGCCAAGAAAGGATTAACTCCTCATATCAAGAATCTTGTTGGAAAGCTTGAATTTACAGGTATGGCTGTATGGTTAGATCAGATCTATAACTAATGTAGACACTAACAGTTTCTTATTGTATCTCTAGACGAAGTTTTACATGCCACAGCACAAGGTTTAGAAGATGCAGCCGTTTCCATGCCTGCCTTTGGAAACATTCAAAGCGCTCTTGCTGCCGAGTTAGAAGAAGAGATATCTCCTGAAGAAAGTAGGTCAAGGATTGCACTTGTTATAGTTTTTTAAATTGATAAGCATGTAGTAATTCTCGGTACTGTTATTTATTTGAAATTGGCATTTATTATAGTCCGAAGACAGTTTTTGGAGAGTCACGAAAAGGACATTATTAAAGTACAAGCTATTGCTCGAAGAAGAGCTGCTCGTAAAGCGCATGTTAAACGTCTTGCTCATTTCTCTGCGCATGAAAAAGATGCTGTACGTATTCAAGCGGCATGGAAAGGCAAGGTGCAGCGTCGTGAGTACATGCAACAGCTGCAGCACTACAAAAGCCACGAATCACTTTTTGTCAAGGTATGAGTAACTTTATGCTAAATTGGTTTCCGGGTATTGTGTTGTGATTTACGCCATGCTCAACTCCTGATGATGCTAGTTACAAGCTCGTCGTAAAGGCAAATTGGCGCGTCAAAGTTATTTGGAACGTCTAAAGTTTCTCAATGCCAATGTGGAATCGGCAATTAAAATTCAAGCATGGTTCAAAGGAAATCAAGCCAGACGCCAGTTTCTTGCACTTTGTAAGAATCATAAGCAGCTCAACTATTTTGTAGTATTTAATCATGTGGCTAAATCATCTATTATTGTAGTGCATGGCAAAAATGGCACTGATCCCAAAACACTTCAATCGTATATTCATCTTCTTGATGATGGCGTCAACGATTTTGACGAAGAGCTAGGTAACCTATATTTTATTGCTATTACATTTAGCCATCAATTGCAACTGCTCTATACTGATTAATGTTTATAAATACTTTTGACTAATGGTCAGAGCTCCAAAAGCTACGTCGTCAGGTGATTAAAGGAATCCGTGAGAATCTCCAAGCTGAACAAGAAGTGACTGAGCTTGATATGAAGATTGCTCTCCTTGTCAAAAACCGGATTTCGCTTGAAGAAGTGATTCACTATACCTCAAAAAAAATGCGTCAAGCACTTGCTGCTGAACATGTTTCTCAAGAAAAGGAATCAACTTGGACTCTCAAGGGAAATGATAAGGAAACCAAAGATCGTAGGCGTCGATACGAGCAACTCTTTTATCTGCTGCAGACCCAACCTACGTACCTTTCAAGACTGATGTTTACCATGAACAAAAAGCACGGTGCAAGTGTAACCAAGTTCCTTGAGCAAGTTGTTCTCACATTATATGGTTACGCACAAAATACTCGTGAGGAGTACCTGTTTCTAAACCTAATCGATGTACGTTAGATATGTATTTTCCTCACGGTGTACCTTAATTTCTTTAAATTACTGATCGATTTACACTTTAATTTTTGTTTTGGCACGAATAGTCTGCTATTGGGGTTGAGCTGAACGATATTAACAAACTAGAAGAATTTTGGCGCGACAATCCATTCTTTATCAAACTGGTTCTTCAATACACTCGGTATAGTTTTATTGTTGGATTGACTTGATGGGTAAACCGTTTAATGTACCAACATTCTCTATTTTTTGGTATGATGCATTTAGTGGTGCCAAAGAACGCCAATTTCTGCGTGAGCTGCTGCAACCTGTTTTAAGCATTGTTTTAAACGACAATCAACTTGAACTTGAAAGTGATCCCATTGCAGTATGTAGATTTTATCTGGTTGAAAAGTGTGATGGATTGCACAGCACTCAAGTTATTGTGTGTATATAGATTTACAAGGCACAAATTCGTGAGGAGGAATCTCGAACTGGTGAAAAATCCAGCAAGCCATACGATGTGACTGCTCAGCAGGCTAGCCAGGATGTTGACGTAAAGGAAGCTCAGATTAAAGGTAAGATTGGGATTCTGAAGCAAGTTTGAGCGCACATGGATTGCTCATCTGGTTTACACTTGTCAAACTAGTGTTGTCCAAACAGAAAAGCATTACGGATAAATTTCTTACTGCAATCATTGGATCTCTCAAGAAAATGCCATTTGGTATTCGCTATATTGCCATGAAGATGCGCGAGCATATGAAGGTCGGTTATGTTACTGCTTGGCATAATTTCAGTTGTTTATTTCAACAATGTAAACTAACTTTGCACATGCATTCAACAGAAAAAATTCCCTGGTGAAGAAAATGAAGAGGAAATCAACAAGATTGTTGGAAGCTTGATATACTACCGTTACATGAATCCCGCCATTGTGTAAGTTTTTGTTTGAATTTTAAAATAGATGGTACAATGTCGTTGCATACTGAAATGAGTTCTTGATTGCTTTTACAGTGCCCCTGAAGCATTTGACGTTATTGATGTAGCCATCTCTGTTACGCAGAGAAAGAATCTTGCCGAGGTATGTTGATTATATTTGCCAGTCGAGTCAATAGGTTTATGGTGATTTTTAACACCAATCCACATTTTTACAGATTGCAAAAACTCTGCATCAGATTTCGCTTAATAGAAGTATTGCTACCACTGAAAGCGATTACAACACCCAATTGAGTGCTTACATTAAAGTCTCAGGCAAGCGCTTTGCAAACTTTCTTCGCGAAGCTGTGACAGTAGTTTCAGCAGAAGAGCATTTTAACATGGATGAGTTTGTTGAGCTCAGTCGTCAAGAAAAAGCCATCATTTATATCAGTCCAGATGAAGTCATTCAAGTCCATCACAACATTATTGACAATATCGACAGCTTAACTACGACTAAAGATGACCCACTTCGTATTATTTTGAACGATTTAGGTCCTGTTCCCCCTGCCGATGTGGGTGCTAAAGGGCCTGGCACAGAAATCACTTTGTCTTTGACCAATCGGTTTGCTAAAACCGAAGATGAAAAAGAAGCCAAACTGCGACTTCTTATCAACGAAACAAAACGCTTGATTCTTGCAGTGATTCGCATCAATGTGGGTAAAAGTTTGTTGGATATTCTGGAAGCTGCATCAACAGAGCAACAAGAGCAGCAGTTTGCAGAATATCTCAAGCAGGAATCAGCCAAAGGTTCGCGTAGTTCTACATGTTCAAGTATGCTCAAGGGCAGTGATAATGCAATCAACAACAGTTCTCCAGCAACTAATTCTCCAAACACTCCAGAGTCGCATACCGTCAATGACAAACTGTCTAATGCCAATATTGTTGGTATTTTAAAAAACGCGGATGGGTCAGCTATGACGTTTTCACAGCTTAAAGTCAAAGCTCTTGAGAATATGGCACAGATTGAAATGGCTGGCCAGGCACAAAAGGCAGATGGCTATCAAACCATGTTGAACTCGATTGTTGCTGATATGCTGAACAAGCAACGCCAGCGTGCTCAACGACGTCGTGAAGCCCAGTCATTACAGACCACGCTCACCAATTTGGATGAAAAATCCAAGTTTTTAGCTGACCAGAACAAGAGCTATCATGATTATATTGATGCATGCATGAGCCAACTGTCCAACAAAAAAGGGTAGGTGATTGAGTTGGATATGCAGTCATGAGTGGATTGGATCCTCACTGTTGAACCTTATTTATGATACAGAAAGCCAAAAAAGGCACCGCTGTTCAGCAAGCAGTATTACCATCTACGCGATCTAAAAAAGGAAGGCAAGGTTCCTCAGTTTGGGTCGTACAAGTATTCTGCTGCTGAACTGCACAAAAAGGGCGTGCTCATTTCAATTGACGACTACAGTCCTAAACAGTAAGTAGACAACTGACACGTTTATAGTATGCTTTGTGGGTGTACTCATTTTCTGTTATCCATCATGTAGATACGGCCAAATTTCCCTTATTCTTTCTTCGGACGAGGCTGGAGTATTTAATGTCGAAGCATCTTTCCTGGGGGTTAAGCTGCCAGAAAAGATGGAACTTAGACTAGAGGATCTGCTGCAAGACCAGTACAACAAGGTGGATGTGGTAACACTATTTGACATGGCCAAGGTCAATCTCAATCTGCTAATTTTCTTGATCAACAAAAAGTAAGTTTTCATTTGAATGTCGAGTGGTTGAAGATATACTTACTTTTGGTTGGAACACATTGATGATAGGTTTTACGTTTAATTTATATTTTGAAGTTTCAACTATTTTCAATCTTTGAGAATGCCGCCATGTGTGGTGCAGTTTATCTATGCGCTCTACCTTGGGGCTATCCAAATCTATTTCTGAAATCAGCATCTATTGCACTTTCAAATAAATGTTTTGCCAAAAACAAATCATGATCAAGCTCAGTTTAGGTTTACTTGACAAGTTGAATGGAATACTGACTAATATGTCAAGCCAATTAGAGTTGGAGATGAACCCCAGAGATTGAAGGAGTAATAATAATGCTAGGACAATTTTTTATTCATTTGAAGCATTCAATAAAAAATTTAGTGAGCAGCAGCATCGCGACCGGCAATGTAAAGTACAAGGTCAATGACACGGTGAGAGTAACCGTACTCGTTATCGTACCATGCAACAAGCTTGACAAAGGTATCGTTAAGAGCAATGCCAGCCTTGACGTCAAAGATGGAGCTGCGAGTGTCAGAGATGAAGTCGGACGAGACAGCCTCCTCGGTGGTGTAGCCAAGAATGCCCTTGAGATCACCATCAGCGTGTTTCTTGATGGTAGCGACAATCTCTTCGTACTTGGCAGGCTTGGCAAGCTTGACAGTCAAATCAACGACAGAGACATCGGGAGTGGAGACACGGAAAGCCATACCAGTGATCTTGCCATTGAGACTAGGAAGAACCTTGCCAACAGCCTTGGCAGCACCAGTGGAGGCAGGAATGATGTTCTGACTGGCACCACGACCAGCACGCCAGTCCTTACCAGAAGGACCATCGACAGTTTTCTGGGTAGCAGTAACAGAGTGAACAGTGGTCATGAGACCCTCGACAATACCGTACTCGGCATCGATGACCTTGGCGAGAGGAGCAAGACAGTTGGTGGTGCACGAAGCATTGGACAAGACCTTGATGGATGGATCATACTTTTCCTGGTTGACACCTAGCAGATTGAAAACCATTCAGATCTGGAATGAATCAAGACACTGAGACAAGATCAAAACATACCCATGACAAACATAGGAGCATCATTGGAAGGAGCAGAGATGATGACCTTTTTAGCACCACCAGCAAAGTGAGCAGAAGCCTTCTCAGTAGTGGTAAAGACACCAGTGGACTCGACAACGTAGTCGGCCTTGGCAACACCCCATGGGATCTCTTTGGGATCCTTGCAGGCAGAGATGGAGACTGCCTGACCATTGACAACGAGTTTGCCATCTTTAGCCTCGACTTGACCCTTGAAGCGACCGTGAGTAGAGTCGAACTTCAAAAGGTAAACCTAGTTGATAGTAACATGGGTTAGGGCTACTTGGACTGACAGATGATCACAATGCATTGATTGTAACCAATAATTTCACCGCACAGATCAGAAACAACAAGTTGAAGCTAGGGTTGAAAAGAAAGCAACCAACTGCTCTTGAAGTGCAACTCATTGCTGACATTCATAGATCATGAGAGATGCAGACAAGTGATGTGCAGACAAGGGAGATCAGACAAGGGTGTTTGGATACATGGAAAGATCAGTCAAGATACGATTATAATACATACCATGTAGTCCAGGTCGATGAAAGGATCGTTGATGTGAGTGACCTGAACAAGAGAAGACTTTTCAAGCGAAGCACGGAAGACTAGACGTCCAATACGACCGAAACCATTGATACCGACTTGAACGACCAAGGTCAGGCGGAATGGCACTTCCTTATTCCAGATGCGTGCGGATTATGCATGACTGGCCGTCGTTTTACAACGTCGTGACTGGGAAAACCCTGGCGCTTGTGGTGGATCACAGTTATTGGAGACTTCCTTGGCCGTACGATGGGTTTTGTTTCAGGTATCTGGCACTTTTCGGGGAAATGTGCGCGGAACCCCTATTTGTTTATTTTTCTAAATACATTCAAATATGTATCCGCTCATGAGACAATAACCCTGATAAATGCTTCAATAATATTGAAAAAGGAAGAGTATGAGTATTCAACATTTCCGTGTCGCCCTTATTCCCTTTTTTGCGGCATTTTGCCTTCCTGTTTTTGCTCACCCAGAAACGCTGGTGAAAGTAAAAGATGCTGAAGATCAGTTGGGTGCACGAGTGGGTTACATCGAACTGGATCTCAACAGCGGTAAGATCCTTGAGAGTTTTCGCCCCGAAGAACGTTTTCCAATGATGAGCACTTTTAAAGTTCTGCTATGTGGCGCGGTATTATCCCGTATTGACGCCGGGCAAGAGCAACTCGGTCGCCGCATACACTATTCTCAGAATGACTTGGTTGAGTACTCACCAGTCACAGAAAAGCATCTTACGGATGGCATGACAGTAAGAGAATTATGCAGTGCTGCCATAACCATGAGTGATAACACTGCGGCCAACTTACTTCTGACAACGATCGGAGGACCGAAGGAGCTAACCGCTTTTTTGCACAACATGGGGGATCATGTAACTCGCCTTGATCGTTGGGAACCGGAGCTGAATGAAGCCATACCAAACGACGAGCGTGACACCACGATGCCTGTAGCAATGGCAACAACGTTGCGCAAACTATTAACTGGCGAACTACTTACTCTAGCTTCCCGGCAACAATTAATAGACTGGATGGAGGCGGATAAAGTTGCAGGACCACTTCTGCGCTCGGCCCTTCCGGCTGGCTGGTTTATTGCTGATAAATCTGGAGCCGGTGAGCGTGGCTCTCGCGGTATCATTGCAGCACTGGGGCCAGATGGTAAGCCCTCCCGTATCGTAGTTATCTACACGACGGGGAGTCAGGCAACTATGGATGAACGAAATAGACAGATCGCTGAGATAGGTGCCTCACTGATTAAGCATTGGTAACTGTCAGACCAAGTTTACTCATATATACTTTAGATTGATTTAAAACTTCATTTTTAATTTAAAAGGATCTAGGTGAAGATCCTTGAATTGCCATTATCAACAAGTTTGTACAAAAAAGCAGGCTCCGAATTGGTATCACGAGGACGATTTGAAGCCCCCTACCCATTTACGCTGACTTGACGGGACGGCGGCTTTGTTGAATAGAGCGTCAGACCCCGTAGAAAAGATCAAAGGATCTTCTTGAGATCCTTTTTTTCTGCGCGTAATCTGCTGCTTGCAAACAAAAAAACCACCGCTACCAGCGGTGGTTTGTTTGCCGGATCAAGAGCTACCAACTCTTTTTCCGAAGGTAACTGGCTTCAGCAGAGCGCAGATACCAAATACTGTTCTTCTAGTGTAGCCGTAGTTAGGCCACCACTTCAAGAACTCTGTAGCACCGCCTACATACCTCGCTCTGCTAATCCTGTTACCAGTGGCTGCTGCCAGTGGCGATAAGTCGTGTCTTACCGGGTTGGACTCAAGACGATAGTTACCGGATAAGGCGCAGCGGTCGGGCTGAACGGGGGGTTCGTGCACACAGCCCAGCTTGGAGCGAACGACCTACACCGAACTGAGATACCTACAGCGTGAGCTATGAGAAAGCGCCACGCTTCCCGAAGGGAGAAAGGCGGACAGGTATCCGGTAAGCGGCAGGGTCGGAACAGGAGAGCGCACGAGGGAGCTTCCAGGGGGAAACGCCTGGTATCTTTATAGTCCTGTCGGGTTTCGCCACCTCTGACTTGAGCGTCGATTTTTGTGATGCTCGTCAGGGGGGCGGAGCCTATGGAAAAACGCCAGCAACGCGGCCTTTTTACGGTTCCTGGCCTTTTGCTGGCCTTTTGCTCACATGTTCTTTCCAGCGACATATGCCATACGCCGAACTGAACTCCACCTAATGTCTTGGAGATTGTCGGATAGCGCGGAATAGGATTGTGCCCTCTGAGCGGATAACAATTTCACACAGGAAACAGCTATGACCATGACACATGCATCCACCATCGCAGACTTATCATCACTGAGCCTCCACCTAGCCTAAAGGTTCGCGTAGTTCTACATGTTCAAGTATGCTCAAGGGCAGTGATAATGCAATCAACAACAGTTCTCCAGCAACTAATTCTCCAAACACTCCAGAGTCGCATACCGTCAATGACAAACTGTCTAATGCCAATATTGTTGGTATTTTAAAAAACGCGGATGGGTCAGCTATGACGTTTTCACAGCTTAAAGTCAAAGCTCTTGAGAATATGGCACAGATTGAAATGGCTGGCCAGGCACAAAAGGCAGATGGCTATCAAACCATGTTGAACTCGATTGTTGCTGATATGCTGAACAAGCAACGCCAGCGTGCTCAACGACGTCGTGAAGCCCAGTCATTACAGACCACGCTCACCAATTTGGATGAAAAATCCAAGTTTTTAGCTGACCAGAACAAGAGCTATCATGATTATATTGATGCATGCATGAGCCAACTGTCCAACAAAAAAGGGTAGGTGATTGAGTTGGATATGCAGTCATGAGTGGATTGGATCCTCACTGTTGAACCTTATTTATGATACAGAAAGCCAAAAAAGGCACCGCTGTTCAGCAAGCAGTATTACCATCTACGCGATCTAAAAAAGGAAGGCAAGGTTCCTCAGTTTGGGTCGTACAAGTATTCTGCTGCTGAACTGCACAAAAAGGGCGTGCTCATTTCAATTGACGACTACAGTCCTAAACAGTAAGTAGACAACTGACACGTTTATAGTATGCTTTGTGGGTGTACTCATTTTCTGTTATCCATCATGTAGATACGGCCAAATTTCCCTTATTCTTTCTTCGGATGAGGCTGGAGTATTTAATGTCGAAGCATCTTTCCTGGGGGTTAAGCTGCCAGAAAAGATGGAACTTAGACTAGAGGATCTGCTGCAAGACCAGTACAACAAGGTGGATGTGGTAACACTATTTGACATGGCCAAGGTCAATCTCAATCTGCTAATTTTCTTGATCAACAAAAAGTAAGTTTTCATTTGAATGTCGAGTGGTTGAAGATATACTTACTTTTGGTTGGAACACATTGATGATAGGTTTTACGTTTAATTTATATTTTGAAGTTTCAACTATTTTCAATCTTTGAGAATGCCGCCATGTGTGGTGCAGTTTATCTATGCGCTCTACCTTGGGGCTATCCAAATCTATTTCTGAAATCAGCATCTATTGCACTTTCAAATAAATGTTTTGCCAAAAACAAATCATGATCAAGCTCAGTTTAGGTTTACTTGACAAGTTGAATGGAATACTGACTAATATGTCAAGCCAATTAGAGTTGGAGATGAACCCCAGAGATTGAAGGAGTAATAATAATGCTAGGACAATTTTTTATTCATTTGAAGCATTCAATAAAAAATACCGGTTTATTCCTTTGCCCTCGGACGAGTGCTGGGGCGTCGGTTTCCACTATCGGCGAGTACTTCTACACAGCCATCGGTCCAGACGGCCGCGCTTCTGCGGGCGATTTGTGTACGCCCGACAGTCCCGGCTCCGGATCGGACGATTGCGTCGCATCGACCCTGCGCCCAAGCTGCATCATCGAAATTGCCGTCAACCAAGCTCTGATAGAGTTGGTCAAGACCAATGCGGAGCATATACGCCCGGAGCCGCGGCGATCCTGCAAGCTCCGGATGCCTCCGCTCGAAGTAGCGCGTCTGCTGCTCCATACAAGCCAACCACGGCCTCCAGAAGAAGATGTTGGCGACCTCGTATTGGGAATCCCCGAACATCGCCTCGCTCCAGTCAATGACCGCTGTTATGCGGCCATTGTCCGTCAGGACATTGTTGGAGCCGAAATCCGCGTGCACGAGGTGCCGGACTTCGGGGCAGTCCTCGGCCCAAAGCATCAGCTCATCGAGAGCCTGCGCGACGGACGCACTGACGGTGTCGTCCATCACAGTTTGCCAGTGATACACATGGGGATCAGCAATCGCGCATATGAAATCACGCCATGTAGTGTATTGACCGATTCCTTGCGGTCCGAATGGGCCGAACCCGCTCGTCTGGCTAAGATCGGCCGCAGCGATCGCATCCATGGCCTCCGCGACCGGCTGCAGAACAGCGGGCAGTTCGGTTTCAGGCAGGTCTTGCAACGTGACACCCTGTGCACGGCGGGAGATGCAATAGGTCAGGCTCTCGCTGAATTCCCCAATGTCAAGCACTTCCGGAATCGGGAGCGCGGCCGATGCAAAGTGCCGATAAACATAACGATCTTTGTAGAAACCATCGGCGCAGCTATTTACCCGCAGGACATATCCACGCCCTCCTACATCGAAGCTGAAAGCACGAGATTCTTCGCCCTCCGAGAGCTGCATCAGGTCGGAGACGCTGTCGAACTTTTCGATCAGAAACTTCTCGACAGACGTCGCGGTGAGTTCAGGCTTTTTACCCATTAATTAATTTGTGTGTGTGATGGATGAGAGTGGTGCGGGTGAAAGGTCTTGGTCAAGTCGCAAAGTGTTTGTGAAAAAGACGTAGCGGGGGAAGCGCACACACGCCCGCCTTTTATAGACGAAGCTTCGAGCAGGTCATTTAACGATGCTTAGTAGCAATATACAATAAAGCCTAATTGGGACTAATTACGGTCACGTGAAAAACTCACCATGTAGCCTTTTATGGAAATATTGTACACGCTACTAAGCCACTGTAATATCGGCCTCATCGTCTCCGCTTGGAGCATAAAAGGCGCGCCCCGGTAGAGGTGTGGTCAATAAGAGCGACCTCATACTATACCTGAGAAAGCAACCTGACCTACAGGAAAGAGTTACTCAAGAATAAGAATTTTCGTTTTAAAACCTAAGAGTCACTTTAAAATTTGTATACACTTATTTTTTTTATAACTTATTTAATAATAAAAATCATAAATCATAAGAAATTCGCGTCGACTTATTTGTACAGCTCGTCCATTCCGCCCCCCAGATTGCTGTATTTGGCCACGGCCACTTCCCTCTGCACCACGTATGTTTCATTGTCGGATTCTTCGATCCTTTCCAGCCTGTGATCCACGGCATGCACGCCGGGCATTTTAATGTTCCCCACTGTCTTTTTGCTTCTATAGGTTGTCACGAAATTGCAGTGCAGGTGGCCTCCTCCATCCACCTTCAGGGCGATATCGGTGTAGCCTCTCAGGCCGCCATCGGCGGGATACATCATCTCAGTATTAGGCTCCCATCCTTTGGTTTTCTTCTGCATCACAGGTCCATTAGATGGAAAGTTCACGCCTCTCACCTTCACGTTGTACACCAGTTCGCCGTCCTCCAGGCTAGTATCCTGAGTCACGGTCACCACCCCTCCATCCTCATACCGAGTCACCCGCTCCCATGTGAATCCCTCGGGAAAGCTCTGTTTGAAAAAGTCAGGGATGTCGGCAGGGTACTTGATAAAGGTCCTGGAGCCATACATGAAAGAAGTGGCCAGAATGTCGAAGGCAAAGGGCAGTGGGCCCCCCTCAATCACCTTGATTCTCATGGTCTGCACGCCCTCGTAAGGCCTTCCTTCCCCCTCCCCTGTACATTTGAACTGGTGGCCATTCACAGAGCCTTCCATCACCACCTTCATTCTCATGTTTTCCTTAATCAGTTCCTCTCCTTTAGACACCATGGATCCTCCTCCTCCGTGAGCAGCAGCATCGCGACCGGCAATGTAAAGTACAAGGTCAATGACACGGTGAGAGTAACCGTACTCGTTATCGTACCATGCAACAAGCTTGACAAAGGTATCGTTAAGAGCAATGCCAGCCTTGACGTCAAAGATGGAGCTGCGAGTGTCAGAGATGAAGTCGGACGAGACAGCCTCCTCGGTGGTGTAGCCAAGAATGCCCTTGAGATCACCATCAGCGTGTTTCTTGATGGTAGCGACAATCTCTTCGTACTTGGCAGGCTTGGCAAGCTTGACAGTCAAATCAACGACAGAGACATCGGGAGTGGAGACACGGAAAGCCATACCAGTGATCTTGCCATTGAGACTAGGAAGAACCTTGCCAACAGCCTTGGCAGCACCAGTGGAGGCAGGAATGATGTTCTGACTGGCACCACGACCAGCACGCCAGTCCTTACCAGAAGGACCATCGACAGTTTTCTGGGTAGCAGTAACAGAGTGAACAGTGGTCATGAGACCCTCGACAATACCGTACTCGGCATCGATGACCTTGGCGAGAGGAGCAAGACAGTTGGTGGTGCACGAAGCATTGGACAAGACCTTGATGGATGGATCATACTTTTCCTGGTTGACACCTAGCAGATTGAAAACCATTCAGATCTGGAATGAATCAAGACACTGAGACAAGATCAAAACATACCCATGACAAACATAGGAGCATCATTGGAAGGAGCAGAGATGATGACCTTTTTAGCACCACCAGCAAAGTGAGCAGAAGCCTTCTCAGTAGTGGTAAAGACACCAGTGGACTCGACAACGTAGTCGGCCTTGGCAACACCCCATGGGATCTCTTTGGGATCCTTGCAGGCAGAGATGGAGACTGCCTGACCATTGACAACGAGTTTGCCATCTTTAGCCTCGACTTGACCCTTGAAGCGACCGTGAGTAGAGTCGAACTTCAAAAGGTAAACCTAGTTGATAGTAACATGGGTTAGGGCTACTTGGACTGACAGATGATCACAATGCATTGATTGTAACCAATAATTTCACCGCACAGATCAGAAACAACAAGTTGAAGCTAGGGTTGAAAAGAAAGCAACCAACTGCTCTTGAAGTGCAACTCATTGCTGACATTCATAGATCATGAGAGATGCAGACAAGTGATGTGCAGACAAGGGAGATCAGACAAGGGTGTTTGGATACATGGAAAGATCAGTCAAGATACGATTATAATACATACCATGTAGTCCAGGTCGATGAAAGGATCGTTGATGTGAGTGACCTGAACAAGAGAAGACTTTTCAAGCGAAGCACGGAAGACTAGACGTCCAATACGACCGAAACCATTGATACCGACTTGAACGACCATTGCGATGTTGGGTAATAATAGAATTGTGAGCGAGTTGGAAAGAATGGAATTTGTTGGATTGACAGTTGATTGCTGCTGCCCGCACACAACCCTGAATGCTTCAGCCACATTATTGATGCTTGTTTCTGTTGTTGATGGATTAGCCAGAATGCATTTAGACTCTAGAATTAGATCTAATCTTGAATGTTATTCTTGGTGTTCTAATTCTTATCATTCTTAAATTCCTTGTCAATAAACTCGACTTTGTAATCATCTTCATTTATACACTACTATGCTTTACGCTCTGCTCATCATCAGCAAGGCTGGTGGTCTGATATACAACAAAGATTACGGTACTGGTTTATCTAAACTCACCATCAATGAATATCTGGTATTGGCTGGAACCGTTCATGGGTAAGACTGTCTTGTTCCAATCAAACCTATAAACACCTGGATACCAGAATCACACCAATAACTCGGTTCATCCTCTGTCTAGTGTTCATGCTATTACCTCTCAGTTGTCCCCTGTTCATGGATCCTCTGGCTTTGAACTGCTAGAATCTGAAGCTCTTAAAATGTACTGCCATCAAACTCAGACAGGTATGGTCTTCAATGCAAACTCGGTCTATTCATGTATTACTCCTGTCATTGATCGTCTCTTCATGATGGAAACTATATAATATATTCTGACATTTAAACACCTTTGAATGTTACAATGCAGGTATCAAGATTGTCATCATCACAGATGCGGCTCATACCCAGTACGAACCCGTTTGCCGTAGAATATATGAACTGTATGCTGATTATGCTATGAAAAACCCATTCCATACACCGGAAATGCCTATTCGAGCTGATCTGTTTGACCTGAGCATGTCTAAATTAATAAAAACAATTAATGCATAATCTTGCCTTGTCAAATAAACTCTAAACTATGATTCCTCAAAAATAGTTGCTGTAGTAATGTTTTGAATTTTATTTGCTTGGAATATGCGTGTATTCCAATACACTCCTACCATGATGGCCTGTGCGATTCGGCCAGCAAAAACGGTGCTAAACACCAGATCTGCGATGTAATTTTAGATGGATCGTCCGTGACTTCAAATCCGGGCATACCTGCCTATTAAACAGAAATATAAATGCATAACCATCAAAATTCAATGCCATGAAATCCCTTTTAAACATACATTGCACTGACCTGTTGCATTAAAGCCTGCTGTTTCCGTCGAGTCTCTTCCATCCTTCGAAATACTCCTGCGTCAAATTTACGCAGCTCCTGTACAAATATAGCCTCCTTATCTTTGATTTCCTTTTCAGTGATTTTTCCAATAATCTCTTGTGCGTCAAGCTCTCGTCGTTTATTCTCCTGCATCTCAATATACTTTGCTCGCTCTTCTAACAATGCCCGTTCTGTTTCACTCTATATGTCATATTGTAGAATTGAAATACAGACACGCCATGTTGTATGGGATCATAGCAGTGAATTAGATATTCAGATTGATTCCTTGCTCCAAAAAAACTACAAATATAAAAGAATGCCTACTTGTTTATAACGTAAATCATTCACAAGATCTTGAAATTTAGAATAGGGTGGATACTTTTCAGACCCATTTTGATGCTGATTGGAATAGCCATTTTGATGCTGATTGGAATAGCCATTTTGATATGATTGACCTGGTTGGTCCTGTTGCGCAGGTTGTTGGCCAAACTGTTGAAAAAACGAGTCAAGACCGGGTAGATTAAGGTGCTGATTGCTAGCTTGTCCTTGCGTAGAATACAATTGTGGTTGCTGAAACTGCTGATTTAGAAATGTACGTCGCACATCCTCGACCATGTTTGGAGTAAAGGCACCCAATCCCAAATCAACAGTGTTGGATTGAGGTTGTGATGGAGGACTCGGCTGGGATTGAGTCGGTACACTAATGGTAGAAAGCATTGACAGCAACGATGTCACTGTATGTTCCTGTTTTGATGGCTCCATGCTTAATAACTACTAAAATTCAAGACTCGAGTCTATCCTCAGTTTGAATGCAATAGTCTGATAACCTGATGATAAACTGAAACAAACTTTTAGAACTTGAACTACTATTCTGTCCAAATGCCACTATTATTCATCCACTCTTTGATCGGACCCGACTTTGACAATAGTTGTACTGGTGTTTTTACTCTATTCACAAGTGTATCAACTAATGATTAATACAAACGACATGAGAACCAAATATAAAATATTTATATTTCAACGGTCGATTCCATCATATTTTCAAAACATTCTGATAACACAAACAAGCAACTGTTGCGACACTGGAAACGTGAATTATCCATTCGTAAAATTGTACGATTGTTTCAGACTAATGTGGACTCTAAATAAAACACCGAAACCTTGGTGTCGGAACAAGACAAAATGAGTGACGTTATTTATATTGAATCGCAAGGGACAGCAGACTGTTCAACAAGTCAAATTGTCACCTCGATATATGAGATACAATCAATAAACGTCCCTGCTATTCGAATCAACAGACAAATAATGTACCGACATTTGAAAAATAGGAAATCTGACCACACTTTTGTGATCGAGTTTAAATACATGATATACATTGATAGTTGCTGGAAATCTCTCATTTTATTTTATATATCCATTTTCATCCCCTTGTTGGTAGCCTTGGTTGCAGGGTAATTTCAAATCGTTTGGATAAATTACTCCAATGGGATATCGGGCTCAACCCATGCAAATTGTCGCTTGTCAACCCGTGGACTTAAACTTTGCCTTTTAACTGATTCATTCGAGACTGCATCGATACACACGAGCGTGTCTTCACTTGTAAAGTCCATGTGTTCGTCAGTAGGTTTTAGTGCATCAGATACAACGCCTGCTGCATCCGTATTGGCTAGAGAGTCGTCACAAACTGCAAGATTGATTTCCTCCAGATCCACACATTCTTCAATGAGGGGCTTACAAATGGTTGCAATTTCGCCAACGGGCTCATGCTCTTTTAGCGTAGTATGTGCAAGCTGATTCATCAAGCATACACTAGAACATTGCTGTTCAACTGGTTCGATTTTTACGTGCATATCGTGAGATGTGTCAATCTCGGACGAGTTCCGAGCATCAGAATCACAAATCTCTTGAATCAATACTCGGGAAGGTGAGCAACCAATTATAGACTCGCTCAAATCAATGTTTTGATGCTTGTTTTCTAAAATTGGAAGACTGCATTCCACTGGGTAGATACTTTCCTCAATGGTCTGCTCAACCTCCTCAAGTAGATTAGCCGAGTGATCAATCAACACAGGAGTTGCAACTTGGTCAGACATTTGATCATTCATCTCGTCAGTATGATTGTGAACTACAGTTGTAATTGTAGGAACAGTATCTTCAGTGGAAGATGTATCATCAATTATATTGAGCATGTCATCTCGCATTTTTTCCAAAAGTGGTGGAAAAGAAGGATCAGACGTTTCGGGTCCGTATGCTTCGAGCCTTTTTTGCTGGCCACGGAGTTTCATTTGTTGCATTGCTGTTCAATAGAGAAATGTATAATTTAGCAGATTTTTAGGATGAAATGATAATTGGCTTAGCTTGGTGGGCAGTATACCTTCAAAGTTGCGGTTTTGGGCTTCGATTTCTTCTTGACGCTGCCTTTCGCGCTCAGCACGCTCGGCATCTACACCTCCAATAGCCCTAAAGCAATAACCATGTGTTGGTAAATTCTTAAACAAACCATTCCTTGAGTAGATATCAGTCATCCACAAAGCAGACTATACCAGGCTTCAGTTGAAAGACGCTCCTTGGCAAACACCGGGCGATCATCTAAATATGTTAGACTCTTGCATCGGGAGATCATGGTACGACGATAGCTTTGGATGGATCGAATAACTGGGTTTGCCATAAGATTAAGCACAGCCTGTAGGATAGTTGTACATGAACAATTAGTTTTGTTTCTATTTTTAAAGCAATGCACGCTCGGACTGACAAATAAAAAATAAACTTGCCAGGTTAGGCATCTGTTCCAAAATATCCACAATGGCTACATCTTCCAGCTTATTATTGCTTAAATCTAAAACACTACCATGATTTGCAGGTCAATTCAAACGCTTTGTTATTCAAATCCACAACGTATACATTCATTGAAAGCAGTTATGGATGGTAATAAATACATACGTCAACGAAGGACAATGAGCCAAAATCTCAATGTTTTGAGCGCTTTGTAAAAAGTTGTGTGACACTTGAAGGGTTTTTAATGCACGTAGCATATCAAGATTGGATAGATTTTTAATCAGATTGTTGGATAGATTCAAAGTGTCGAGTCTTTGCAACTGGTCAAGATTCTCAATGCAATCGATGCAGTTTTGTTGTAAAAATCTAATTGAAATCAAACATGGTTCAGGTTATAGAAGCCAAATCGTGTTTGGACTGTATAATTACAAAAAAGTGATGAGCACTTACAGACATCGAAGTTCGGTAAGCTTATCTGTATGTAAACAAGGTAAAATTCAGCAAGACATGAAAAAATCAGTATACTAGAGATACTCTTCTGAATTGACAAATACAATGCTGAGCTGCGTTACCGATATTTTCAATTTTTCCAATGCCATTTCCTTCTAACCATAGACTTTTGAGACCATAGTAGGCATTTAGATTCTCGATTTTAGCGAATCCTAGATTAAAGATCAAGAAAATATAAAATTGAAACAAGGATATGAGCAGAATTAGTACCGCGAATGCACGAATGGAGATCCAAAACATTAAATACCTTTAAAGTGCAAGTAAATGATATCATTAAGCTCTGGTGTCTGATAAAGTTTTTGTTCCTTGCATAACTGTTTGAGATAGCGAGGGGTCATGAGAGTATTTCTGAGTAAGCAGTTGGATGAACAGAGGCATAGTATTATGGTTTGATAGCATAATTAGTTGACATGGTAAATTTTATGGCTATTCACATTAAACCAAGAGTCTACAATACAGCAGACGACGGTTGGTTGAAAACATACCCCTGCTCGTCAATCTCTTTAGCATCTTTACGCAACCGCCTAGAAGCAAGGGCAGCATTGAGGGATTGGTGCTCACTGAGCATTTTCAAAAGTCGAGGTAAGTCAAATTAGCCTACTGGCGGAGTTTCGGGGCTACGGCTGAAGACAGGACATGAGAATCAAGTACTCGCGTAAATCTAATTAACCACTTTTGTGTGGTCGGATTTATTTGTCGCTTCTGCAACTCGCACCGCCAAACTCAGTGCCTTTTTAGAACTTGAGAGATTTTAAGAGCAGGCTTACAATATTGTGGATTGCAAGTTCGCGTCGCCATTAAAAATGAGATGAAAGGTTTCGCATGCATCCCAGATTCGTGCATAATGCAGCAGTGCAGTCAAACATACACGGAAAGCATTTGGATGCTGATATACGATCTTTTGGACAAGCAGCGAAATGAGTTGTTTCTTGAGACTGACCATCTCGATTTATTCAATGAATTGTCTGCTCTCACAACTGCATCACCATCTTTATTAATGGTGTCAGATCTTGGATTTTGCAGTTGCTAACAGCTCCTCGCATGATCCTGCAATATCACTTGTGATAAATGATAAAATATTACTGTTCAAGCCTTGGCATTGTGCTCACAACTTTGATAATAGTTGTACTGGTGTTTTTACTCTATTCACAAGTGTATCAACTAATGATTAATACAAACGACATGAGAACCAAATATAAAATATTTATATTTCAACGGTCGATTCCATCATATTTTCAAAACATTCTGATAACACAAACAAGCAACTGTTGCGACACTGGAAACGTGAATTATCCATTCGTAAAATTGTACGATTGTTTCAGACTAATGTGGACTCTAAATAAAACACCGAAACCTTGGTGTCGGAACAAGACAAAATGAGTGACGTTATTTATATTGAATCGCAAGGGACAGCAGACTGTTCAATAAACAGGCCGTGTCAACAATCTAGATTATCGTCACGACACACGAGACACGATCGATGGATACTAATGTCATTCAAATCAACAGATGAACAATATACCGATAGTTGCAAAAGAACATCAAACATAAACCCAATCACACACAAAAGTATAGTGAATGAATTTTACGTAGCTGTATTCCAGTAAGCAACACTTTTAAAGTGATCAAGTGGGGAATAATGCCACAAGGACTGTTTCCTCCCCCTTGTTGCTAGCCGTGACGAACACTAATGTTTATTGGATAATTATTTGCATTGATGGCATTTCTAAACAATTATAAAGCGCGTGCATCAGCATTGAAACCATGAAAGTCAGGTAGAATCCAGCTTGAGTGGCACGAGGTAAGACGTTTATTTATTACCTCGAGTATTATGGAGACTATTTACAAGATTAATAAACAACTCGAAACAATCAACAATGACATGAGAGTTAGATTTGAAACAGAAGCTATTAGACACGAATTGAAAGTGATAGCAAGACATGACAGACCTGTAGGATGGAGTGATGAACGATGCAGTTGATTACTTTCAGCAGAGAATACGATAATAAGAAACAGTTGATTGCATTTGAAAGCACGCAGCAGCTGAGCAAGAATGAACTTGCTGCAGATGGAAGTGGCGCAACAACCAGAACGAATCAACCCGATACTTGTGGCTCTGAAACGACCGCTGAAATGTGAGTAACGCCTCAAATGCAATACAATAAAATGGGTCCATCAAAGTATTATAATAGACGGCAGACAGAACGGTTGAACCAGTTATATAAACCCTATAGTAGTCGGATATTCGATTGATTTAGCAAGCCTGTACATTTATCTTGTAACTACTATACCAAGTGACTCAACAAGCCAAATATATATATTAGCCGGCTTCCATTGATCATAATACTTGAACCATCACACTAATGACAACCACCGCTACCGCAAGAGGTTCTACTTCCATGTTGACAGACACAACAATGTCCGCCCCCACGTACATGGCTGCTAATGGTCCTCTCATGTTAAATCATCCAACTATGCAGAATGTTCAAACTGACCAGCAGCGTCGACACTCTCTACAACAGCTGCAACTGCAGTTTCATCAGCAGCTGATGAACTCGTCTGTATCCCATCCGTCACTTCAGCAGTCTGCTGCTACTGGAACTACTACAGTGTCCACCACCACTGTACCCGAGTTCAGGAGTTTTAGTAAGTGGTCTTTATTTTTATCTGATTTGTAGACCAATACACATCCAGTGTGTTGGGTTTACTGTTGTATTCACGTAGAATAGAACACTTGTGTGTCTTGCAACTATTGCTTATTCTAAAGCAGTGGTTAAATACCCATCGCACAATCCAACTAGAAATTGATTGATTGCTCGATTAGCCTTCTCAATTCTTTAGTAGACAACACGTTCATGTCATGAGACTGTTATGCACTCGACACTCTTGATGCTTCGTTTTACGTGAATACATCCGTAAATTACTTGATATTTATTGCTGAGCTATAGCCAAGCAGATGTATTATATAATATACTTTCTACAATGCTTATCTAATACTATCAATCATCTTTTAACTCGATACTTTTAATACGACTCCTTGCTACGACTCGACTTGAATCAGATCGTAAGCCCAGCATGGAACTATCTCCTTTGGATTTTCCTACTGGCACTTCACCTTCACCACTGCCTACTATTGAACAAACCCCAAATAGGTTTTTGGCCTCCTTATCGAAACTGGACCTCGAGGTTAATCCATTCGAGGCTTCTTTGCAGAACTCTGCCATAAGTTCATCTATCGACTTGCCTGATTCTCAGATCGCATCGCAACAATTGCATCCTCACGCTGGGTCGACCAATATCGACCCACATCTAGCACATTTGAAGCTAGAACATGGTCATTCTTACATTAACGGTTCTACTGGATTCCCTTTTAACAGTACATTGTCTGCTACCACTCCAGCTTCTACTCATACCGCTCGTTTCTCTCCATTAGAAATTCGCCGTCTTAGTAGTCCTGTTTTACGCACCATTGCTGAAGTCAAAGAACATGCTTCGACTGCCCAACAACCGCCAGCTCACGGTGCCTGTGTATCCAACTTTTCTTATGAAGCCCCCACATTGCGCGATGATATGCAGGTATCTCTAGGTGGACGTCGAGCATCATTTCCTGCTCGACAAGTACCACAACTCTCCTCGCAACATCTTAGTGGTCAACAGTTGGGCTCACATTACCAACAGAATACACTCTCTGGGCAGTCGCTTCAGCATATGCATTCCAAGTCGATGCAGCATTTCCCTCAAAATCAATATTCGCAGCATTTGAGCGATTTACAGATTCAGGCAGTATCCTCTCCTACCAATGTAGATGCTTCTGCAAGACCTGTAAAAAGACAGCGACAACTATCAAATGGATCTCAATTGTCGCTTGTACCCAATTCAAACATGGCTTCAAATGGAAACCACTGTATGGATATTTCTTTAGGAGCTGGCTCTATCTCTACTGCTATGCCTATATCGTGGCCTTCGTCTGCCACCTCGTCACCCCAAAACACACCCCATCATATTTTAACATCGTTTGCTCCTAATACCGACAAAAATGCTCACATGCGATCGGCATCACAGGATGTCTACGAAGCTCCTACCACTGTAAGACGATCCTCTGAGATTTCGTCGTTTGATGGTTCAGAATATGATACAACCTTGGTCGATGCAAACCCTGACCATCAGTCCTCGGAGCAGTCTGTCGAAGAGGCAAATCCTGACAAGAAACGTCGCAACTTTTTGGAACGCAATCGCAGAGGTGAGTCGGAGTTGTTTAACCCACACACTACACATTACTAACCCTGGCATATTTTTACCATTGTATCTATAGCTGCTCTAAAATGCCGTCAGAAGAAGAAGGAGTATATTGCTTCATTGGAGGATAGCGTGGTACGACTTTCATCGGAAAACGAGCGACTGCATGCCCAGATCCAGAAAATGAATCAAATGTCACAGATGCCTGCTATTATGCCTGCTTACAAAGATGGTATGTCTTTCCAATCACTTGAATCGTGTATTCAGAGCATCAGCTAATTTCAAATCATTCTCTAATTCTCTCATCCAACCAGCCATAATCCCGGCCAATTTACAACTGTAACAAAATTGAACATCATTTTATGATTCACCCTCTTGTGATTTTGTATTTATGTTTCTTGTTGAAGCAATGGTGGTGCTTTCCGTGAATGGGTATGGATCACATGCTGGCATAGACGTCCCGCCACTGTCAGCAGAGGCTGAGTCGGAAATATTACTTTTAACATGAAACAATGAAGTCCGCTGTTGGATCATACTTTGCAAAAATGACAATATATCATTGTGCGTCCTCTGTTCGTCGCTGTCTTTTAGACGGTACAGGGGTCGTGCGTTGACTTTTCGTTTGCTTTTCTGAGACTGGGAATTCTGCAAGGTGGTTGCAGAGTCATCTTGATTACCATTACTGTGAGTCTCACTCCAATCCGTGGAGGGTCGTTGCGATTGGGTACTGTGTGAAAGGTCAACGTCAAAGTTACTGTGTGGCATAGATTCTAGATTGATGCATCGACGTTTGTCAGCCATAAGACTTTCCAACAATTCATCCTCGGCAGAAATGGCCTGAGATGATGTGGAGTGGCCAGAAAGCTTTCCTTTTTTAAGATGATAGGCTGAAACCATTTCAATTACAATGAGTGACTTGCAACGAGATTTAAACTGGAAGATGATAATAAATAGCATTGTATTCTTACCGAGTCCATTCACAGTCTTGTATTGTTTATTGCAGTCAGCATGTGGACAAACAAGCATACGTTCAGACGAGTCTTTAGTATCCAGTTGTCGTTTTCTTGATGATTCTTTAGGAATTGGGTCGGAGAACAGTCCAGGAAAATGACCATTTTCAAGATGGTAGGCTTAAGGCAGTCACCATGATATACACCCATAGTTAGTACAAACGCAACAAGATGGAAAGTATGCGTACATGGATGCATAGTTGGGTATTCCTATTTGAATCCGACTCTATTCATGCTAAAGGATGGTTTATGGTTGCATTCAGGTTATCCATGTATGATTTGGAGGGAAGCTACTAGTAGATACTAGTAGATACTAGCCTATTGACACATGAATCTATCCAATTCAACACAGAAATGGAATACATTCAAACCATACAAGACACTCCATCCTCAGCAACCCAGCCAACATACTACTTCAAACTAGCTTCCAAGCAGTCGGTTTACAGATTTGGCATGTCGGAAATTCAGACTTGACCCACTCATAGCAATTCAAAATCAATAATGAGCTTACCCAGTCCGCCAGCATTCAAGTACGACTTGTCACACTCTGAAAACGAGCATTGGAACGGTTTGTCTGGACTCACGTCATGGTTTTTACTTATAGTGTCTTGGTGAACTGCATGACAGTGTCCAATGAGTCCACAGAGTTTACGATAATTCCTAGCGCAGTCAATGCAATAAAAAGGACGTTCAGCATTTTGGTGAGGTCGATAGTGGCCATAAACGGATATGGCTGATTCAAGTTCTGGCGGAAGCCATAAGGTCTTCATTATTTTTACAAGTTAATTGCACTTGCAATGTCCAGGATTTGAATTGTGAAAGAAAAAAAAAACGTTTAAATTTTTTTTGTAGGGTTTTTAACCATGCTTTGCAGTCTAAAATAACTGTGACGACTGTTGAGTGGTTTGAAGGCATCGGTTAAATGTCGAGTTTGTTGAAATAAATCAAGTGTCTGTGGCACATTTTTAGATTGTCAGACTGTATGTCTCTTGCAAAGTAAACTCTGGTTTTAAGAACCTATTGTGACAGAAATGATTCTAAATATTGCATTCACCAGTCTCGTAAAACTCCAAATAATCAAGTTGGCTTCGACTTGAAACAAAAAACTATGCAGACAGTTGTTGTATTGAATCACCAAAATCTTCAAACTCGTTAAATTCGTTAATTTTCTCAAACTGGACACTACGGCATCGATGTAGGATCAACTGTATAAAACAGACAGGTGTTGGTTGATGTGCCCTCCCATCCACGTGTGCCAGACCCAGCAACCATAAGCCGCGACGACTCATCCACAACTATACGACATCAGGTCAGATATAAACGATCATTATGACTTAAATACACTTGTATCGAATAGCAAAAATGTGCAACTTACGAAGCGACGAAACAACACCACCATGATGTCCAGGAATAATGGTAAAAGG
>Bd-EK42-3_GAPDH_locus_allele_2
CATATTCATGGAAAAGGTCATTCCTCTGCTCAAAAGCTGCTGCACCAACATATATCTGACTCCTTTAAAGGTTGAATTAAGCGATTTACTAATAGAGTCTGATTTTAAACCAACTTCATCATTGGTTTCTGTCCGAGTAACTACATTCTGTCTTGGAAAATCCTTGTCCAAGTGCAATGGCTTTGTAGACTTTCTAGAACGCTTCATGTATTCTACTCGAGTTGGTGTCAAGTTGCGATTTTACAAACTTGGTCAATTACTTTTGAACCATCTGCACAATCATGCTAATCGAGGTTAATCATTGATTTTATACATTGTGTTGGTCATCAATGAGTGCTAATTCATCTTGTGTTGATGTAATTCGACTCTACAATAGGAACTGGAATCTCAAGTTGAACAACTAACTCTGCGTATGTAACTCGTCTATAAACTCGAGTGTTTGTATATCAAACTGTTTATTAAATATTAACCTGCTCGGATATTGTAGGTTTGAGTTCAACCCAACTGGATTCAAAACTATTGACTGATAGAGCATTGGCACATGAAAAACTGGGCCACATGGACAAAGCATTCGCTGATCTGCGAGCTGCACTCTCAGATGGTACGGACAATCCCGAAGCAAAACAGGCTTTAGAGAGGGTTTTGATGTGCATTCAGGAACGGCAGGCACAGAGCACAGACTCGCTCTATGACCTTGTTCGTATTGCAACTAGTAAAACAGACATTTTATCAAAGCGAATCAACGCTGCAAGAAATCTAGCATCGCTTTCTCACGAAGCCAAAGTGTGCATGCATATTGTTCAGGACAACTTGTTTGAACAACTTGTTGATGCTGTTTCTAATGAACCTGATCCTGTCCTATCTCGTGATTATGATGAATCCATCGATCCATCACTTCGTCTTCTCCTTCTGCACACCATCAGTAATGTCACTGCCATTCCCGATGCATCGGCTATTGCCTCGAACTGCTTTTTGCGAGGTAATGGCGGTGGTTTAGAATCATTTATGGGATCTGAAAGTCCTTTGTGCACTCGTATTGCAACCGATTGTGTTATATCTACTATCACGTTTGCAGCAACCTGTAATAAAGCCGAAGATAGGCTTTCTATAGCAAGAGCTACAATTGCTCTCAAGGCTATCGCTGCAAGATGCGGACTAAAATACAGCGCTTCCGTTCAAAAAACATCGCTGGTCGCGTTAATCAAGGCATCTGCCAACCAAGATCTGGTGTTGGCCATTTTCACTTTGCCCGAGTTTGCCCTTGTTCTTCAGCATGTTGCAAATGAAGACGAAAGCTTTAGAATGTCTGTTTCTGCTCTTCTTGCTCGCTGCTTTGAGCATATCTCACCCTCGATCGAAGTCACTGTTTTAAATGCATTCAGCAAAACCATTACTGCTTGCTTGAATTCAAGTTTGTCGGCAGAAATATCGTGTGGACTATTGGCTCTTGCTGCAGTTTTTGATGCTCGTCCTAAATTTGGCGGTGAACTGTTTAAAAAAACTAATCTTTTAACTACCATTGTTGATCTCGAAGTAAATGCGACTGCGGAAACCAATCTGCATATTTGCAAGGCCCTCGTGAGTGCATGCAATGACTCGTCTACGCGCCAGGTCATTTCCAGCCAATGTGTTTCTCTTTTACTAAACTATCATCGCCAAACCAGCCATGTCGAGTTACGTGCTGCATCTTCGTTGGCTTTGATCAAGCTTATGTATATCAACAAGTCTGTTCAAGAAGAGCTTCTAAAAAGCGATAAAATACTCGACTTTTTTGCACAAATACTCAAAGATGAAACCAAATCCAGTCTGCGATGTCGGGAAATGGCAATCGAGGCATTTTCATACCTTTCCGCTATTCCAAATATTAAAGAGAAGCTTTCCACCAATACTGAGATACTCAAGCTGTTGAGTAGCCGTAGTATAGTGGATCAGGGTCGTGCTATTCAGTACGGCATTGCAACCATTTTGGCAAACATCACAGCATACCGCAAGCAACTTACTGCCGAGCAAAAACATGCGCAAAAGCTACACGAGTTGGCCAATGCACAAGCAAAGCAACCTACGCAAAATATATCCAACAATGATCCATTGGATGAAGATACTGCAGTTGCTGCGCGGGTCAAGCGAGTTGCTACTGCTGGAACACTTAATACATTGGGCACACTTTCAGGCTCAGATAGCATCAATGTACGTGATGCTGTGTCCCAAACTTATCTTTCGATTGCAACAGATCAAAGTATACGTGGATTGGTGATTCAACAAGGAGGGTGTCGTTCCTTGATTGAACTGGCAACATTAGGATCCGATACAGGAAAAACCAATGCTGCCCAGGCTCTTGCAAAAATTGCCATTACGAGTGATCCCAACCTTGCGTTCAAAGGGCAGATGGTGTTTGAACTAGTACGTCCCTTGCTTATTCTTTGCAAAGGATCGTCGCAACTCTGCCAATTTGAGGCATTAATGGCCTTGACCAACATTGCAAGTGTTGGGGATGAAGTACGAGCACATATTTTTACCAACAACGGTATAAAAATAATGGAGGAACTTCAGTTTGCTGATCACATTGCGGTTCGTCGAGCAGCAACCGAATCCCTATGCAACATGATGTATTACTATAAAGTGATGGAAATGTATACTGACTTTGGTAGCTCACCGCGTCTCAAGATCATGGTTGCGTTGTCGGATTCAGAAGATTTTGCTACACGTCGAGCTGCCTCGGGAGCTATTGCAGTGCTTTCAAGTGATGAAAAGGCAGTGAATAGCATCGTAAAACAGAATCGAGTATTTGAAATTCTGGTAGATTTGGCCAAGGAAGAAAGTCCAGAGTTGAAGCATCGTGCGATAGAGTCCATAAAAAACATAGCCATGGCTAGCAAGGAAAATGCGCAGATGTTTATAAATGCAGGTGTAGTGCAAATTCTGACACAACTTGCAAAGGGAAATGACCCGAGTATTGCTGAAGCGGCCGTTTACGCTTTGAAATATGTGGTATAATTTTCGATCATGTAAAAAATCTACATTGGGATATATGAATACTAGAAAGGCCAAGGGGAACATGGCTTGATTTTAACCATCTCTAATGTGAATTTTAATGAATGCGTTCTTTTTGATTTACTGAACATGGGTAGTGTAATTGAACAAATAAATCTGTTTTTGAAAACAAATTCATTATTACCAGTCATACCATTTAAAGGGTTGTGAGTAAAACCAGTCATACATTTGATGTGAAATACTGTCAGCATATTGATAATTTGGAACTGTCCAACTAGGTTAGTCACCAAAGTTTGAAACGCCAGTTTGTTCACACCTTTTCCAAATCCCACCAACGGCATATATTCAACTCCGACACATATCTACGCTTTTGCATAACGTATCCTATGAATTCTAACGAAGAAGAAGATGTTCATGGTATGATACAACAGACTATTCAATAGTGTTCAACTCATTTTCATATCCTATATATCCAAAACATAGATATGCTTGGCAGCCATCCAATTGGAGGGGTGTTTAGCGAGGAACCTGTACTGCCTTTGTATATTATAATGTTGGATATTTAGATGCAGGGTATTTCATTCGATATCAGCCAGCCATAGATGTATCTACTTGGTAGATGGAGATGCGAGATAATAGTTTACACCCCTCGACCATCAAACATTTAAATTTGTCGAGCCAATACTTGATACCCGAATCCAATCTTACTCGACCACTAATGCATCTTTTTAAAACCAATTATCCCTTCGTGTTCATCCATCTATCCATTCATGCTTCTTGATAGCTGCGACATATTGTCGCGTGCCAACATACTTTATGCCCACGCCACTTTGTTTGTTTAAAATGTGCTGCTAGATTTACCAACCAGGCCAGTGTTATTGGGTTACCTGAGGCATGGTGTTTGACCACAAATACTCGATTCATCAGCCTATTTGATGACCAGCTAATCCATCTCATTTTAAAACTTATCAACTAACTCGACAATGACCGTTTCTCTGTTGAATAACCTGGGGTTGACTATAGGTGTTCATGGTCGACATAAATTAAAAAAACACAATGAAGATCAAGCCGATGGTGGATGGATCGAAAAAGAACGTAAACGTATTCAAGCATACGATTATCTTTGTCATATTGGTGAAGCTAAAGAGTATGTCATGTTGCCTTGTAGTTTGGAAAAATTTCAATATTTAGCAAGTTGCGTAGCAATAAGTAAATCTAACTTAGCATACATGTATTTGAAGATGGATCGAGGCTTGCATTGGACAGATTATTCCTCCTATTGATCAGCTGGAAGAATATCTTCGTAACGGTGTTGTGCTGGCTCATTTAGCAAAGGCATTTGAGCCCAATGCGGTCAAGCGTATTTTTGAGGTAATACCATGTTATTGTTTCATATTCTGTAGACTATGCAGACTGCAGGGTCAGCAGAGCTGATGTACTGTAAACGTATCGTGTTGGACGTGTCGATTTACTAAAACTTTGCATTACATTCGAATAACAGGATACATCCAAGTTGCAATTCAAGCACTCTGATAATATCAACTATCTTTTCACGGCAATGCACAATGTTGGACTTCCAGATGTGTTTTTTTTCGAACTTACTGACTTGTATGATAAAAAGAACATTCCCAAAGTGATTTACTGTATCCATGCGCTTAGGTAACTATAGATTGAAATCAACGGTGTTTTTAGTAGGTGGATGAGTCTTTTATTTAGTTTTAACTTTGCGTTTTGGCAGTCATCTTCTTGCCAAGAAAGGATTAACTCCTCATATCAAGAATCTTGTTGGAAAGCTTGAATTTACAGGTATATGGCTGTATGGTTAGATCAGATCTATAACTAATGTAGACACTAACAGTTTCTTATTGTATCTCTAGACGAAGTTTTACATGCCACAGCACAAGGTTTAGAAGATGCAGCCGTTTCCATGCCTGCCTTTGGAAACATTCAAAGCGCTCTTGCTGCCGAGTTAGAAGAAGAGATATCTCCTGAAGAAAGTAGGTCAAGGATTGCACTTGTTATAGTTTTTTAAATTGATAAGCATGTAGTAATTCTCGGTACTGTTATTTATTTGAAATTGGCGTTTATTATAGTCCGAAGACAGTTTTTGGAGAGTCACGAAAAGGACATTATTAAAGTACAAGCTATTGCTCGAAGAAGAGCTGCTCGTAAAGCGCATGTTAAACGTCTTGCTCATTTCTCTGCGCATGAAAAAGATGCTGTACGTATTCAAGCGGCATGGAAAGGCAAGGTGCAGCGTCGTGAGTACATGCAACAGCTGCAGCACTACAAAAGCCACGAATCACTTTTTGTCAAGGTATGAGTAACTTTATGCTAAATTGGTTTTCCGGGTATTGTGTTGTGATTTACGCCATGCTCAACTCCTGATGATGCTAGTTACAAGCTCGTCGTAAAGGCAAATTGGCGCGTCAAAGTTATTTGGAACGTCTAAAGTTTCTCAATGCCAATGTGGAATCAGCAATTAAAATTCAAGCATGGTTCAAAGGAAATCAAGCCAGACGCCAGTTTCTTGCACTTTGTAAGAATCATAAGCAGCTCAACTATTTTGTAGTATTTAATCATGTGGCTAAATCATCTATTATTGTAGTGCATGGCAAAAATGGCACTGATCCCAAAACACTTCAATCGTATATTCATCTTCTTGATGATGGCGTCAACGATTTTGACGAAGAGCTAGGTAACCTATATTTTATTGCTATTACATTTAGCCATCAATTGCAACTGCTCTATACTGATTAATGTTTATAAATACTTTTGACTAATGGTCAGAGCTCCAAAAGCTACGTCGTCAGGTGATTAAAGGAATCCGTGAGAATCTCCAAGCTGAACAAGAAGTGACTGAGCTTGATATGAAGATTGCTCTCCTTGTCAAAAACCGGATTTCGCTTGAAGAAGTGATTCACTATACCTCAAAAAAAATGCGTCAAGCACTTGCTGCTGAACATGTTTCTCAAGAAAAGGAATCAACTTGGACTCTCAAGGGAAATGATAAGGAAACCAAAGATCGTAGGCGTCGATACGAGCAACTCTTTTATCTGCTGCAGACCCAACCTACGTACCTTTCAAGACTGATGTTTACCATGAACAAAAAGCACGGTGCAAGTGTAACCAAGTTCCTTGAGCAAGTTGTTCTCACATTATATGGTTACGCACAAAATACTCGTGAGGAGTACCTGTTTCTAAACCTAATCGATGTACGTTAGATATGTATTTTCCTCACGGTATACCTTAATTTCTTTAAATTACTGATCGATTTACACTTTAATTTTTGTTTTGGCACGAATAGTCTGCTATTGGGGTTGAGCTGAACGATATTAACAAACTAGAAGAATTTTGGCGCGACAATCCATTCTTTATCAAACTGGTTCTTCAATACACTCGGTATAGTTTTATTGTTGGATTGACTTGATGGGTAAACCGTTTAATGTACCAACATTCTCTATTTTTTGGTATGATGCATTTAGTGGTGCCAAGGAACGCCAATTTCTGCGTGAACTGCTGCAACCTGTTTTGAGCATTGTTTTAAACGACAATCAACTTGAACTTGAAAGTGATCCCATTGCAGTATGTAGATTTTATCTGGTTGAAAAGTGTGATGGATTGCACAGCACTCAAGTTATTGTGTGTATATAGATTTACAAGGCACAAATTCGTGAGGAGGAATCTCGAACTGGTGAAAAATCCAGCAAGCCATACGATGTGACTGCTCAGCAGGCTAGCCAGGATGTTGACGTAAAGGAAGCTCAGATTAAAGGTAAGATTGGGATTCTGAAGCAAGTTTGAGCGCACATGGATTGCTCATCTGGTTTACACTTGTCAAACTAGTGTTGTCCAAACAGAAAAGCATTACGGATAAATTTCTTACTGCAATCATTGGATCTCTCAAGAAAATGCCATTTGGTATTCGTTATATTGCCATGAAGATGCGCGAGCATATGAAGGTCGGTTATGTTACTGCTTGGCATAATTTCAGTTGTTTATTTCAACAATGTAAACTAACTTTGCACATGCATTCAACAGAAAAAATTCCCTGGTGAAGAAAATGAAGAGGAAATCAACAAGATTGTTGGAAGCTTGATATACTACCGTTACATGAATCCCGCCATTGTGTAAGTTTTTGTTTGAATTTTAAAATAGATGGTACAATGTCGTTGCATACTGAAATGAGTTCTTGATTGCTTTTACAGTGCCCCTGAAGCATTTGACGTTATTGATGTAGCCATCTCTGTTACGCAGAGAAAGAATCTTGCCGAGGTATGTTGATTATATTTGCCAGTCGAGTCAATAGGTTTATGGTGATTTTTAACACCAATCCACATTTTTACAGATTGCAAAAACTCTGCATCAGATTTCGCTTAATAGAAGTATTGCTACCACTGAAAGCGATTACAACACCCAATTGAGTGCTTACATTAAAGTTTCAGGCAAGCGCTTTGCAAACTTTCTTCGCGAAGCTGTGACAGTAGTTTCAGCAGAAGAGCATTTTAACATGGATGAGTTTGTTGAGCTCAGTCGTCAAGAAAAAGCCATCATTTATATCAGTCCAGATGAAGTCATTCAAGTCCATCACAACATTATTGACAATATCGACAGCTTAACTACGACTAAAGATGACCCACTTCGTATTATTTTGAACGATTTAGGTCCTGTTCCCCCTGCCGATGTGGGTGCTAAAGGGCCTGGCACAGAAATCACTTTGTCTTTGACCAATCGGTTTGCTAAAACCGAAGATGAAAAAGAAGCCAAACTGCGACTTCTTATCAACGAAACAAAACGCTTGATTCTTGCAGTGATTCGCATCAATGTGGGTAAAAGTTTGTTGGATATTCTGGAAGCTGCATCAACAGAGCAACAAGAGCAGCAGTTTGCAGAATATCTCAAGCAGGAATCAGCCAAAGGTTCGCGTAGTTCTACATGTTCAAGTATGCTCAAGGGCAGTGATAATGCAATCAACAACAGTTCTCCAGCAACTAATTCTCCAAACACTCCAGAGTCGCATACCGTCAATGACAAACTGTCTAATGCCAATATTGTTGGTATTTTAAAAAACGCGGATGGGTCAGCTATGACGTTTTCACAGCTTAAAGTCAAAGCTCTTGAGAATATGGCACAGATTGAAATGGCTGGCCAGGCACAAAAGGCAGATGGCTATCAAACCATGTTGAACTCGATTGTTGCTGATATGCTGAACAAGCAACGCCAGCGTGCTCAACGACGTCGTGAAGCCCAGTCATTACAGACCACGCTCACCAATTTGGATGAAAAATCCAAGTTTTTAGCTGACCAGAACAAGAGCTATCATGATTATATTGATGCATGCATGAGCCAACTGTCCAACAAAAAAGGGTAGGTGATTGAGTTGGATATGCAGTCATGAGTGGATTGGATCCTCACTGTTGAACCTTATTTATGATACAGAAAGCCAAAAAAGGCACCGCTGTTCAGCAAGCAGTATTACCATCTACGCGATCTAAAAAAGGAAGGCAAGGTTCCTCAGTTTGGGTCGTACAAGTATTCTGCTGCTGAACTGCACAAAAAGGGCGTGCTCATTTCAATTGACGACTACAGTCCTAAACAGTAAGTAGACAACTGACACGTTTATAGTATGCTTTGTGGGTGTACTCATTTTCTGTTATCCATCATGTAGATACGGCCAAATTTCCCTTATTCTTTCTTCGGATGAGGCTGGAGTATTTAATGTCGAAGCATCTTTCCTGGGGGTTAAGCTGCCAGAAAAGATGGAACTTAGACTAGAGGATCTGCTGCAAGACCAGTACAACAAGGTGGATGTGGTAACACTATTTGACATGGCCAAGGTCAATCTCAATCTGCTAATTTTCTTGATCAACAAAAAGTAAGTTTTCATTTGAATGTCGAGTGGTTGAAGATATACTTACTTTTGGTTGGAACACATTGATGATAGGTTTTACGTTTAATTTATATTTTGAAGTTTCAACTATTTTCAATCTTTGAGAATGCCGCCATGTGTGGTGCAGTTTATCTATGCGCTCTACCTTGGGGCTATCCAAATCTATTTCTGAAATCAGCATCTATTGCACTTTCAAATAAATGTTTTGCCAAAAACAAATCATGATCAAGCTCAGTTTAGGTTTACTTGACAAGTTGAATGGAATACTGACTAATATGTCAAGCCAATTAGAGTTGGAGATGAACCCCAGAGATTGAAGGAGTAATAATAATGCTAGGACAATTTTTTATTCATTTGAAGCATTCAATAAAAAATTTAGTGAGCAGCAGCATCGCGACCGGCAATGTAAAGTACAAGGTCAATGACACGGTGAGAGTAACCGTACTCGTTATCGTACCATGCAACAAGCTTGACAAAGGTATCGTTAAGAGCAATGCCAGCCTTGACGTCAAAGATGGAGCTGCGAGTGTCAGAGATGAAGTCGGACGAGACAGCCTCCTCGGTGGTGTAGCCAAGAATGCCCTTGAGATCACCATCAGCGTGTTTCTTGATGGTAGCGACAATCTCTTCGTACTTGGCAGGCTTGGCAAGCTTGACAGTCAAATCAACGACAGAGACATCGGGAGTGGAGACACGGAAAGCCATACCAGTGATCTTGCCATTGAGACTAGGAAGAACCTTGCCAACAGCCTTGGCAGCACCAGTGGAGGCAGGAATGATGTTCTGACTGGCACCACGACCAGCACGCCAGTCCTTACCAGAAGGACCATCGACAGTTTTCTGGGTAGCAGTAACAGAGTGAACAGTGGTCATGAGACCCTCGACAATACCGTACTCGGCATCGATGACCTTGGCGAGAGGAGCAAGACAGTTGGTGGTGCACGAAGCATTGGACAAGACCTTGATGGATGGATCATACTTTTCCTGGTTGACACCTAGCAGATTGAAAACCATTCAGATCTGGAATGAATCAAGACACTGAGACAAGATCAAAACATACCCATGACAAACATAGGAGCATCATTGGAAGGAGCAGAGATGATGACCTTTTTAGCACCACCAGCAAAGTGAGCAGAAGCCTTCTCAGTAGTGGTAAAGACACCAGTGGACTCGACAACGTAGTCGGCCTTGGCAACACCCCATGGGATCTCTTTGGGATCCTTGCAGGCAGAGATGGAGACTGCCTGACCATTGACAACGAGTTTGCCATCTTTAGCCTCGACTTGACCCTTGAAGCGACCGTGAGTAGAGTCGAACTTCAAAAGGTAAACCTAGTTGATAGTAACATGGGTTAGGGCTACTTGGACTGACAGATGATCACAATGCATTGATTGTAACCAATAATTTCACCGCACAGATCAGAAACAACAAGTTGAAGCTAGGGTTGAAAAGAAGAAAGCAGCCAACTGCTCTTGAAGTGCAACTCATTGCTGACATTCATAGATCATGAGAGATGCAGACAAGTGATGTGCAGACAAGGGAGATCAGACAAGGGTATTTGGATACATGGAAAGATCAGTCAAGATACGATTATAATACATACCATGTAGTCCAGGTCGATGAAAGGATCGTTGATGTGAGTGACCTGAACAAGAGAAGACTTTTCAAGCGAAGCACGGAAGACTAGACGTCCAATACGACCGAAACCATTGATACCGACTTGAACGACCATTGCGATGTTGGGTAATAATAGAATTGTGAGCGAGTTGGAAAGAATGGAATTTGTTGGATTGACAGTTGATTGCTGCTGCCCGCACGCAACCCTGAATGCTTCAGCCACATTATTGATGCTTGTTTCTGTTGTTGATGGATTAGCCAGAATGCATTTAGACTCTAGAATTAGATCTAATCTTGAATGTTATTCTTGGTGTTCTAATTCTTATCATTCTTAAATTCCTTGTCAATAAACTCGACTTTGTAATCATCTTCATTTATACACTACTATGCTTTACGCTCTGCTCATCATCAGCAAGGCTGGTGGTCTGATATACAACAAAGATTACGGTACTGGTTTATCTAAACTCACCATCAATGAATATCTGGTATTGGCTGGAACCGTTCATGGGTAAGACTGTCTTGTTCCAATCAAACCTATAAACACCTGGATACCAGAATCACACCAATAACTCGGTTCATCCTCTGTCTAGTGTTCATGCTATTACCTCTCAGCTATCCCCTGTTCATGGATCCTCTGGCTTTGAACTGCTAGAATCTGAAGCTCTTAAAATGTACTGCCATCAAACTCAGACAGGTATGGTCTTCAATGCAAACTCGGTCTATTCATGTATTACTCCTGTCATTGATCGTCTCTTCATGATGGAAACTATATAATATATTCTGACATTTGAACACCTTTGAATGTTATAATGCAGGTATCAAGATTGTCATCATCACAGATGCGGCTCATACCCAGTACGAACCCGTTTGCCGTAGAATATATGAACTGTATGCTGATTATGCTATGAAAAACCCATTCCATACACCGGAAATGCCTATTCGAGCTGATCTGTTTGACCTGAGCATGTCTAAATTAATAAAAACAATTAATGCATAATCTTGCCTTGTCAAATAAACTCTAAACTATGATTCCTCAAAAATAGTTGCTGTAGTAATGTTTTGAATTTTATTTGCTTGGAATATGCGTGTATTCCAATACACTCCTACCATGATGGCCTGTGCGATTCGGCCAGCAAAAACGGTGCTAAACACCAGATCTGCGATGTAATTTTAGATGGATCGTCCGTGACTTCAAATCCGGGCATACCTGCCTATTAAACAGAAATATAAATGCATAACCATCAAAATTCAATGCCATGAAATCCCTTTTAAACATACATTGCACTGACCTGTTGCATTAAAGCCTGCTGTTTCCGTCGAGTCTCTTCCATCCTTCGAAATACTCCTGCGTCAAATTTACGCAGCTCCTGTACAAATACAGCCTCCTTATCTTTGATTTCCTTTTCAGTGATTTTTCCAATAATCTCTTGTGCGTCAAGCTCTCGTCGTTTATTCTCCTGCATCTCAATATACTTTGCTCGCTCTTCTAACAATGCCCGTTCTGTTTCACTCTATATGTCATATTGTAGAATTGAAATACAGACACGCCATGTTGTATGGGATCATAGCAGTGAATTAGATATTCAGATTGATTCCTTGCTCCAAAAAAACTACAAATATAAAAGAATGCCTACTTGTTTATAACGTAAATCATTCACAAGATCTTGAAATTTAGAATAGGGTGGATACTTTTCAGACCCATTTTGATGCTGATTGGAATAGCCATTTTGATATGATTGACCTGGTTGGTCCTGTTGCGCAGGTTGTTGGCCAAACTGTTGAAAAAACGAGTCAAGACCGGGTAGATTAAGGTGCTGATTGCTAGCTTGTCCTTGCGTAGAATACAATTGTGGTTGCTGAAACTGCTGATTTAGAAATGTACGTCGCACATCCTCGACCATGTTTGGAGTAAAGGCACCCAATCCCAAATCAACAGTGTTGGATTGAGGTTGTGATGGAGGACTCGGCTGGGATTGAGTCGGTACACTAATGGTAGAAAGCATTGACAGCAACGATGTCACTGTATGTTCCTGTTTTGATGGCTCCATGCTTAATAACTACTAAAATTCAAGACTCGAGTCTATCCTCAGTTTGAATGCAATAGTCTGATAACCTGATGATAAACTGAAACAAACTTTTAGAACTTGAACTACTATTCTGTCCAAATGCCACTATTATTCATCCACTCTTTGATCGGACCCGACTTTGACAATAGTTGTACTGGTGTTTTTACTCTATTCACAAGTGTATCAACTAATGATTAATACAAACGACAAACGACATGAGAACCAAATATAAAATATTTATATTTCAACGGTCGATTCCATCATATTTTCAAAACATTCTGATAACACAAACAAGCAACTGTTGCGACACTGGAAACGTGAATTATCCATTCGTAAAATTGTACGATTGTTTCAGACTAATGTGGACTCTAAATAAAACACCGAAACCTTGGTGTCGGAACAAGACAAAATGAGTGACGTTATTTATATTGAATCGCAAGGGACAGCAGACTGTTCAACAAGTCAAATTGTCACCTCGATATATGAGATACAATCAATAAACGTCCCTGCTATTTGAATCAACAGACAAATAATGTACCGACATTTGAAAAATAGGAAATCTGACCACACTTTTGTGATCGAGTTTAAATACATGATATACATTGATGGTTGCTGGAAATCTCTCATTTTATTTTATATATCCATTTTCATCCCCTTGTTGGTAGCCTTGGTTGCAGGGTAATTTCAAATCGTTTGGATAAATTACTCCAATGGGATATCGGGCTCAACCCATGCAAATTGTCGCTTGTCAACCCGTGGACTTAAACTTTGCCTTTTAACTGATTCATTCGAGACTGCATCGATACACACGAGCGTGTCTTCACTTGTAAAGTCCATGTGTTCGTCAGTAGGTTTTAGTGCATCAGATACAACGCCTGCTGCATCCGTATTGGCTAGAGAGTCGTCACAAACTGCAAGATTGATTTCCTCCAGATCCACACATTCTTCAATGAGGGGCTTACAAACGGTTGCAATTTCGCCAACGGGCTCATGCTCTTTTAGCGTAGTATGTGCAAGCTGATTCATCAAGCATACACTAGAACATTGCTGTTCAACTGGTTCGATTTTTACGTGCATATCGTGAGATGTGTCAATCTCGGACGAGTTCCGAGCATCAGAATCACAAATCTCTTGAATCAATACTCGGGAAGGTAAGCAACCAATTATAGACTCGCTCAAATCAATGTTTTGATGCTTGTTTTCTAAAATTGGAAGACTGCATTCCACTGGGTAGATGCTTTCCTCAATGGTCTGCTCAACCTCCTCAAGTATATTAGCCGAGTGATCAATCAACACAGGAGTTGCAACTTGGTCAGACATTTGATCATTCATCTCGTCAGTATGATTGTGAACTACAGTTGTAATTGTAGGAACAGTATCTTCAGTGGAAGATGTATCATCAATTATATTGAGCATGTCATCTCGCATTTTTTCCAAAAGTGGTGGAAAAGAAGGATCAGACGTTTCGGGTCCGTATGCTTCGAGCCTTTTTTGCTGGCCACGGAGTTTCATTTGTTGCATTGCTGTTCAATAGACAAATGTATAATTTAGCAGATTTTTAGGATGAAATGATAATTGGCTTAGCTTGGTGGGCAGTATACCTTCAAAGTTGCGGTTTTGGGCTTCGATTTCTTCTTGACGCTGCCTTTCGCGCTCAGCACGCTCGGCATCTACACCTCCAATAGCCCTAAAGCAATAACCATGTGTTGGTAAATTCTTAAACAAACCATTCCTTGAGTAGATATCAGTCATCCACAAAGCAGACTATACCAGGCTTCAGTTGAAAGACGCTCCTTGGCAAACACCGGGCGATCATCTAAATATGTTAGACTCTTGCATCGGGAAATCATGGTACGACGATAGCTTTGGATGGATCGAATAACTGGGTTTGCCATAAGATTAAGCACAGCCTGTAGGATAGTTGTACATGAACAATTAGTTGTGTTTCTATTTTTAAAGCAATGCACGCTCGGACTGACAAATAAAAAATAAACTTGCCAGGTTAGGCATCTGTTCCAAAATATCCACAATGGCTACATCTTCCAGCTTATTATTGCTTAAATCTAAAACACTACCATGATTTGCAGGTCAATTCAAACGCTTTGTTATTCAAATCCACAACGTATACATTCATTGAAAGCAGTTATGGATGGTAATAAATACATACGTCAACGAAGGACAATGAGCCAAAATCTCAATGTTTTGAGCGCTTTGTAAAAAGTTGTGTGACACTTGAAGGGTTTTTAATGCACGTAGCATATCAAGATTGGATAAATTTTTAATCAGATTGTTGGATAGATTCAAAGTGTCGAGTCTTTGCAACTGGTCAAGATTCTCAATGCAATCGATGCAGTTTTGTTGTAAAAATCTAATTGAAATCAAACATAATTCAGGTTATAGAAGCCAAATCGTGTTTGGACTGTATAATTACAAAAAAGTGATGAGCACTTACAGACATCGAAGTTCGGTAAGCTTATCTGTATGTAAACAAGGTAAAATTCAGCAAGACATGAAAAAATCAGTATACTAGAGATACTCTTCTGAAATGACAAATACAATGCTGAGCTGCGTTACCGATATTTTCAATTTTTCCAATGCCATTTCCTTCTAACCATAGACTTTTGAGACCATAGTAGGCATTTAGATTCTCGATTTTAGCGAATCCTAGATTAAAGATCAAGAAAATATAAAATTGAAACAAGGATATGAGCAGAATTAGTACCGCGAATGCACGAATGGAAATCCAAAACATTAAATACCTTTAAAGTGCAAGTAAATGATATCATTAAGCTCTGGTGTCTGATAAAGTTTTTGTTCCTTGCATAACTGTTTGAGATAGCGAGGGGTCATGAGAGTATTTCTGAGTAAGCAGTTGGATGAACAGAGGCATAGTATTATGGTTTGATAGCATAATTAGTTGACATGGTAAATTTTATGGCTATTCACATTAAACCAAGAGTCTACAATACAGCAGACGACGGTTGGTTGAAAACATACCCCTGCTCGTCAATCTCTTTAGCATCTTTACGCAACCGCCTAGAAGCAAGGGCAGCATTGAGGGATTGGTGCTCACTGAGCATTTTCAAAAGTCGAGGTAAGTCAAATTAGCCTACTGGCGGAGTTTCGGGGCTACGGCTGAAGACAGGACATGAGAATCAAGTACTCGCGTAAATCTAATTAACCACTTTTGTGTGGTCGGATTTATTTGTCGCTTCTGCAACTCGCACCGCCAAACTCAGTGCCTTTTTAGAACTTGAGAGATTTTAAGAGCAGGCTTACAATATTGTGGATTGCAAGTTCGCGTCGCCATTAAAAATGAGATGAAAGGTTTCGCATGCATCCCAGATTCGTGCATAATGCAGCAGTGCAGTCAAACATACACGGAAAGCATTTGGATGCTGATATACGATCTTTTGGACAAGCAGCGAAATGAGTTGTTTCTTGAGACTGACCATCTCGATTTATTCAATGAATTGTCTGCTCTCACAACTGCATCACCATCTTTATTAATGGTGTCAGATCTTGGATTTTGCAGTTGCTAACAGCTCCTCGTATGATCCTGCAATATCACTTGTGATAAATGATAAAATATTACTGTTCAAGCCTTGGCATTGTGCTCATAACTTTGACAATAGTTGTACTGGTGTTTTTACTCTATTCACAAGTGTATCAACTAATGATTAATACAAACGACATGAGAACCAAATATAAAATATTTATATTTCAACGGTCAATTCCATCATATTTTCAAAACATTCTGATAACACAAACAAGCAACTGTTGCGACACTGGAAACGTGAATTATCCATTCGTAAAATTGTACGATTGTTTCAGACTAATGTGGACTCTAAATAAAACACCGAAACCTTGGTGTCGGAACAAGACAAAATGAGTGACGTTATTTTATATTGAATCGCAAGGGACAGCAGACTGTTCAATAAACAGGCCGTGTCAACAATCTAGATTATCGTCACGAGACACGATCGATGGATACTAATGTCATTCAAATCAACAGATGAACAATATACCGATAGTTGCAAAAGAACATCAAACATAAACCCAATCACACACAAAAGTATAGTGAATGAATTTTACGTAGCTGTATTCCAGTAAGCAACACTTTTAAAGTGATCAAGTGGGGAATAATGCCACAAGGACTGTTTCCTCCCCCTTGTTGCTAGCCGTGACGAACACTAATGTTTATTGGATAATTATTTGCATTGATGGCATTTCTAAACAATTATAAAGCGCGTGCATCAGCATTGAAACCATGAAAGTCAGGTAGAATCCAGCTTGAGTGGCACGAGGTAAGACGTTTATTTATTACCTCGAGTATTATGGAGACTATTTACAAGATTAATAAACAACTCGAAACAATCAACAATGACATGAGAGTTAGATTTGAAACATAAGCTATTAGACACGAATTGAAAGTGATAGCAAGACATGATAGACCTGTAGGATGGAGTGATGAACGATGCAGTTGATTACTTTCAGCAGAGAATACGATAATAAGAAACAGTTGATTGCATTTGAAAGCACGCAGCAGCTGAGCAAGAATGAACTTGCTGCAGATGGAAGTGGCGCAACAACCAGAACGAATCAACCCGATACTTGTGGCTCTGAAACGACCGCTGAAATGTGAGTAACGCCTCAAATGCAATACAATAAAATGGGTCCATCAAAGTATTATAATAGACGGCAGACAGAACGGTTGAACCAGTTATATAAACCCTATAGTAGTCGGATATTCGATTGATTTAGCAAGCCTGTACATTTATCTTGTAACTACTATACCAAGTGACTCAACAAGCCAAATATATATATTAGCCGGCTTCCATTGATCATAATACTTGAACCATCACACTAATGACAACCACCGCTACCGCAAGAGGTTCTACTTCCATGTTGACAGACACAACAATGTCCGCCCCCACGTACATGGCTGCTAATGGTCCTCTCGTGTTAAATCATCCAACTATGCAGAATGTTCAAACTGACCAGCAGCGTCGACACTCTCTACAACAGCTGCAACTGCAGTTTCATCAGCAGCTGATGAACTCGTCTGTATCCCATCCGTCACTTCAGCAGTCTGCTGCTACTGGAACTACTACAGTGTCCACCACCACTGTACCCGAGTTCAGGAGTTTTAGTAAGTGGTCTTTATTTTTATTTGATTTGTAGACCAATACACATCCAGTGTGTTGGGTTTACTGTTGTATTCACGTAGAATAGAACACTTGTGTGTCTTGCAACTATTGCTTATTCTAAAGCAGTGGTTAAATACCCATCGCACAATCCAACTAGAAATTGATTGATTGCTCGATTAGCCTTCTCAATTCTTTAGTAGACAACACGTTCATGTCATGAGACTGTTATGCACTCGACACTCTTGATGCTTCGTTTTACGTGAATACATCCGTAAATTACTTGATATTTATTGCTGAGCTATAGCCAAGCAGATGTATTATATAATATACTTTCTACAATGCTTATCTAATACTATCAATCATCTTTTAACTCGATACTTTTAATACGACTCCTTGCTACGACTCGACTTGAATCAGATCGTAAGCCCAGTATGGAACTATCTCCTTTGGATTTTCCTACTGGCACTTCACCTTCACCACTGCCTACTATTGAACAAACCCCAAATAGGTTTTTGGCCTCCTTATCGAAACTGGACCTCGAGGTTAATCCATTCGAGGCTTCTTTGCAGAACTCTGCCATAAGTTCATCTATCGACTTGCCTGATTCTCAGATCGCATCGCAACAATTGCATCCTCACGCTGGGTCGACCAATATCGACCCACATCTAGCACATTTGAAGCTAGAACATGGTCATTCTTACATTAACGGTTCTACTGGATTCCCTTTTAACAGTACATTGTCTGCTACCACTCCAGCTTCTACTCATACCGCTCGTTTCTCTCCATTAGAAATTCGCCGTCTTAGTAGTCCTGTTTTACGCACCATTGCTGAAGTCAAAGAACATGCTTCGACTGCCCAACAACCGCCAGCTCACGGTGCCTGTGTATCCAACTTTTCTTATGAAGCCCCCACATTGCGCGATGATATGCAGGTATCTCTAGGTGGACGTCGAGCATCATTTCCTGCTCGACAAGTACCACAACTCTCCTCGCAACATCTTAGTGGTCAACAGTTGGGCTCACATTACCAACAGAATACACTCTCTGGGCAGTCGCTTCAGCATATGCATTCCAAGTCGATGCAGCATTTCCCTCAAAATCAATATTCGCAGCATTTGAGCGATTTACAGATTCAGGCAGTATCCTCTCCTACCAATGTAGATGCTTCTGCAAGACCTGTAAAAAGACAGCGACAACTATCAAATGGATCTCAATTGTCGCTTGTACCCAATTCAAACATGGCTTCAAATGGAAACCACTGTATGGATATTTCTTTAGGAGCTGGCTCTATCTCTACTGCTATGCCTATATCGTGGCCTTCGTCTGCCACCTCGTCACCCCAAAACACACCCCATCATATTTTAACATCGTTTGCTCCTAATACCGACAAAAATGCTCACATGCGATCGGCATCACAGGATGTCTACGAAGCTCCTACCACTGTAAGACGATCCTCTGAGATTTCGTCGTTTGATGGTTCAGAATATGATACAACCTTGGTCGATGCAAACCCTGACCATCAGTCCTCGGAGCAGTCTGTCGAAGAGGCAAATCCTGACAAGAAACGTCGCAACTTTTTGGAACGCAATCGCAGAGGTGAGTCGGAGTTGTTTAACCCACACACTACACATTACTAACCTTGGCATATTTTTACCATTGTATCTATAGCTGCTCTAAAATGCCGTCAGAAGAAGAAGGAGTATATTGCTTCATTGGAGGATAGCGTGGTACGACTTTCTTCGGAAAACGAGCGACTGCATGCCCAGATCCAGAAAATGAATCAAATGTCACAGATGCCTGCTATTATGCCTGCTTACAAAGATGGTATGTCTTTCCAATCACTTGAATCGTGTATTCAGAGCATCAGCTAATTTCAAATCATTCTCTAATTCTCTCATCCAACCAGCCATAATCCCGGCCAATTTACAACTGTAACAAAATTGAACATCATTTTATGATTCACCCTCTTGTGATTTTGTATTTATGTTTCTTGTTGAAGCAATGGTGGTGCTTTCCGTGAATGGGTATGGATCACATGCTGGCATAGACGTCCCGCCACTGTCAGCAGAGGCTGAGTCGGAAATATTACTTTTAACATGAAACAATGAAGTCCGCTGTTGGATCATACTTTGCAAAAATGACAATATATCATTGTGCGTCCTCTGTTCGTCGCTGTCTTTTAGACGGTACAGGGGTCGTGCGTTGACTTTTCGTTTGCTTTTCTGAGACTGGGAATTCTGCAAGGTGGTTGCAGAGTCATCTTGATTACCATTACTGTGAGTCTCACTCCAATCCGTGGAGGGTCGTTGCGATTGGGTACTGTGTGAAAGGTCAACGTCAAAGTTACTGTGTGGCATAGATTCTAGATTGATGCATCGACGTTTGTCAGCCATAAGACTTTCCAACAATTCATCCTCGGCAGAAATGGCCTGAGATGATGTGGAGTGGCCAGAAAGCTTTCCTTTTTTAAGATGATAGGCTGAAACCGTTTCAATTACAATGAGTGACTTGCAACGAGATTTAAACTGGAAGATGATAATAAATAGCATTGTATTCTTACCGAGTCCATTCACAGTCTTGTATTGTTTATTGCAGTCAGCATGTGGACAAACAAGCATACGTTCAGACGAGTCTTTAGTATCCAGTTGTCGTTTTCTTGATGATTCTTTAGGAATTGGGTCGGAGAACAGTC
>Bd-SB02-1_URA3_locus_allele_1
TTTCGAGTCGCTATGATTCCAATGTGGCCGCTTAGGAAAGTCGATCATATCGCCTGACGGATAGAGATCTTCAAACCCAATTTCCAGTACAGTCTGAATCAATCAAAATACAATGGTTTAGTGCTATTGAAATGTTGATGGCATAGGATAAAAATAGACTACCTGCGGCAATGGAGTGATTGGAGATTGAGAAGCCAATCGCATTGCTTGAATGGCATCTAGCTCGACCTTGGCAAACACGGATTCGAAATGACTTGCTTTGGAGCTATAAGGAATCCTAAAATGGATTAGTGATGATCATGTATAGGCCTAGACTTGACAAGGGTTGGTGTAACTCACCGACTGTCAGTAGACGATATGCATGGAGTTATTTTTGTTCGAGTTTGCTCTTGATGGACATGAGATGCATTACGACCCGAACTATTGCGAGCAGGACTATGACAATGAGCAGCGCTCCTAGCATCGACCGACTCAATCTCCTTTGATTCTTGTATTGATTCGCTCGACTCTTTTTGCAGGTGTTCTTGTCTGCTCGTAACTCTGCAACAATAGATGCTGCTGTGGGCAGAGACTGGTGGATGCGAGACAGTCCCAGCCGTCTGTGTCGGTATGCATCCATGCGAGTCTTGTCGAGACTGCTGCAATGGGTGTCCTTCACTGTTTCTTCCATCACTGTAATCAGTGGATCTATCCGGCTCTCTCTCTCTCTCCTTCTGTTCCTCATTGTATGTGTCATCTCTATCCACACGGTTTAAAAGTGTATCTTTGCACACACCACAAGTATCTGATACTGGAGTGTTTGAAACTGCTACCTTGTCCCGTTTACGCTGTCGTTTATCTTGCAGCTGAGCCTTTTTCTTTTTAGCAGAGAATGGTATGGCTCTTGCTGCTTGGTGCATTCCAAGATATACTCGATAAAACGACCGTTTTTATCAACCGTCTTTGTAGTAATGGCAAGTGATTTTGATTACTGTTTATTGGCTAAACTCGAACAGCTTCCATCAAACTTGGCCAATTCTAGCTTCATCTCATCCTACACAATCCAATCGAATCACCCATATTTGCTTCATTTGATATAAGCAAATTGCTTGGTTGGAGCAGCAAAAAATGATGGTGGTTTGGATTGAAGATCATTTGAATTGGCAGATAAAAGGATATTCTGTTGAAAGTTTAAATATATAAAGGGTAACTTGGAATCAAAGTTTCAATATTATCAGCAACAGGTTGATGCATGATAAGGAATCACGTACGCAAAGGATTTTGTTCAAAACAGCCGCCTGGGTGTATAGTATATACTTATATACAGGATCGGAAGGGAATCGATAAGTTGAAGTACTGAAACGAAAGGATAGCAGTCTCTAATTAAAATTAGGGTTTGGCATCCGCTGAGGGTGGTGAATAGTGGAGTGGTTGGGGTATCGATTCAAACCATGGGTGACACAGAATCTGATCGGCAGTCGGCCGTTGCGATGCATGCTTTTGAAGCATCCATCCTAAAAGATCCATACACTTTGGGGACGATGGAAATCTTGGCGGCTTGTATGCGCAGGACTTGGCTTGCTCACTGGATGCAAACGGAACCTCTCCATACAGAATGGTATACTGTCGTAAACATACATAGATTTAGAGTCGACGAGTAAATTGCGTCAGTAAACAAGATACGTTGTAAATCTTCAACCAACTATTAGCTTACCAAAAGGATTCCTAATGCCCATACGTCAGTTGGCTTTCCTCGATACTTTTCTCCTCGTAAAATCTCAGGACTAGCATATTGAATGGTTCCCTGAAATCGATCAAATAAAAAGTTTGGATCGCTGGATTCCACAGCTGCAGACCCAAAATCAATGATTTTGACATGGAAACTGCCATCAATGACAATATTCTCATCCTTGATATCTCGATGAACAACTCCTTTGCAATGAAGATACCGTATTGCTTGAACCACTTGAAAAAATATACCTTTGGCGCTTTCTTCTGGAATTCTATCATATTGCTCAATGCACCTACAATGAAAATGCATCAGTAAATATAAATAAAGGTACAACAATGTGAAAAAACACGCTTGGAATTATTTGTAAATTAAAGTAATGATTGCATTTGGATAGTAGAAATCAAGCAAGTTTGTCAAGACGGTTAAACTTACTCAAAAAGATCCATTGATGGTCTGCGAGCAAGTTTTGCTGGAAAGGGACAAGTAACGGATCTTTGAAATATAGGTTGCTTTAAATCCAAAGTGCTGTTGTTAGGTGTGACGTATGGAGAATGAAGAACAGGCTCAGCCGATACAGGAAAAACAGGCTACAGTATGTTTAACACATCATGTTAGTAACTAGACTTTAATAGATAGACTCGGTTATGTGCATAATGCATGACTAATCATATGTGCCACACTTGAAGATTGGTGCTTTGGCTTCATAATCAAGTTTTTTGCCAACAATGTTGATGTTGCATTGAATATGTAATTGAGATACCAAATTCAAATCATATTTAATGTATAATTTGAGCCTTTTAAAAAAGCACACAAAACAGCTCAACTCAACTTACCACTTGTGCCACACTGGATTGAGTTAGTCTTGATTGAATTTGATCTTTTGATGCCACCCATTGCGATCCATGTAGCTCAGTGACAAAGTATACAAACTTGTGGTCCGAATATACTGCGACATACGAAATGATGTTTGTGTGGCGACAATGGCGAAGAAAATAAACCTCTATTGGAATCACACCTAATTGAGGATCTCGTACCCATCCATCCGAGGCTACGCGAGATTTGAGAATAAACTTGGCTGCTACTTCTTTTCCTGTATGGCGATCCAATGCGCCTAAAACAAACCCAAAACCGCCTGATCCAAGTTCAGAAATAAGCTCAAATCGGTCGGCAAACTCTTTAAGAAGCGTATGTCCTGCTAGTTGCTTTTCTGCCATTGAAGGCTGGGTTTGATTATCCTGCACCTGTGCCGAAATGGAACTTGCTTTTTCGGGAGTAGCTCTATATAATGTACCGGATTTAGGTAGTGGAGGTATGGGGACAGATGGCATCTGTGAAAAACAGTGATAAGTGTGAGCAAATTCAGTTGATGGATAGGACACAGTGCGTGCCAAAGAAGTTGGCATGATTAGGATTAGGTATGGCAGTAGAAAATAATGGTTTGAGATTTGAGAAAGACAACGAGTATAGTTGTATTGTCCTGATTTATACAGTTTCAGTGTTTACATGTGACTATTTTGAGCATTGTAGAGTAAGCAAATCAATGCTAACATGACTCGGATTGATCAAAACAAAGAATTCCATTTCGGCAACAAAGTCCAGCTATTTTTGTTTTTTGGAACTGTTGCTGTGCACTGATTAAAATTCAGCCGAAATGAGTATATTTGGTGATGAAAAGACTGCTTATCACAGGTCAAAGCAGCCCTTGCGAGGCGCGCATTGGACTTTAAAATACATGATTAAACAATCATGACATATAGTTGTGTAACGTACGCAAAATTTGGTTGAATAGTACAACTGAATTAATCAAAGTAGAGTAAATGAAATCTAAACTCAAGGAAATATAGATGCCATTTGAAAACGATAGTCTTGTAGTTTGTATATTTCAAGGTCACGTTGATTAAAGAGACACTTGAAGAATAAAGACTTCAAGATTGGTAAAAGGGATGCAAACTACTCGAGTATAAAATAAGAGTAGATATAATTACCTGGTGTTTCAAGTAGACCGAGTGACTCGGCTTACCCTGTGATAAAGAATGAGTCAGTTGTGGACGGTTGACAGTAGTAGATTTGGTTGATAGATTCGGTTGTGAATAAGAAGTTTGTTCATGCTGTTTGAGCATTGGCTGATGATATTTTAATAAAGGTTGCAATTGTAGATGTTCTTGTGATGAATAGATAAGTGGCTTGTGCATGGGCTGGGTGGCAGCCAGGGTAACGTCTAGTGCCACTGACGCGTCGGTCGCGTCTGACTGATTCAATGCACAGTGTTTGTCGGAAGAAAGTTCATGTGGTGATGATGTTGTAATCGATGGGTTAATATGTTCTGTTGCTTTCGATACAGCCTTGATGTTATGGATCGGTTGCAGCACTGAAAAAGCTTTTTTCAAGTTTTCATGGTTTACAACAACTGCTGAATCTGGCGTTTTTTCCAATGTATCAATATCAACTATGCTGAAATTGGCTTCATCGTTTGTTGATAGTGCTTTGGTCATGTCTTTTCTTTGAGTACTGTAGAGCTTTCCATTGCTGCTGTTTTCTTCTACGACTGACTTTTCCAGGAGTGGAGCAAGTGTTGTTTTCATTAGGCTAGATCGTTGAGTATATGAAGTTGGCATCGGAACAGTAAGTTTCATGCATAATGGTTTTTTTCTATAGTTGCTACTGATCTGATTTGGTTCTTCCTCATTGACTTGAGATGCTTTGGTTGCTGCAAGTGTAGCACGTGAAATAGAGTTGCTAAATCTGATGCTCGAATTTACCTTGCTACAGTAATTGGAGTTGGCATGAGTTTCAATACGGTCTGTGTTCAGATCTAACTGGCAAGATATGTGGTTATGATCAGATTGTGTCGATAGTCCAGTTTTGCAAAAAAGAGTTGAGCATGCTTGTCCAGGTGTTCCAGCTAGTGGCGACATGTTGATCTGGTTAATAGGCGACTGAATCTTACAAAGGTCAATATTTGGTGTGTTGAAAACACAAGTAGACTGACAGAGCGTGAGACTGCTTACTATTTACGGCTCGAGTTTCGTTAAACCAATTTTTGGCTGACTTTGTGACAACAGCGATAGAGTTCTTTATCGAGTTTTACTAACCCTACAATATACGTATAAATGAGTCGCTTAATGAAAACACATCGAGTCCTCTTTCACATAACTCTTATCTGGAATAAGAGTTGGAAAAATGAATTAAAGTACTTTTAAAATAAACCCCAGTCACTTACTCGAGTTGTACAACCTGAATCTGAGTGGAATAGAATTCAGCCCTTTTAATTAAAAAAGATGAACGATGCAGCAATAAATAGCGGAATTTGGATAAATTGACCGCACTCTAGAACAAGAAAGTTTAATGGTATGCGAAAATAGTATCTGAAAACGACGTCACTAACCAAATTGCAATATGAGCAAATTAGCCAGCGGTTCAAACGGAAGATTTGAATCTGTGCTTGGATCTCGGAGGCGCAATACTGATTTTAAAGTCAAAGCAAATAACAAATGTGATGGATTGAGAATTACAGCCGCATTACGGAAATAAAACGCCAAATAAGGATACCAAAGTACATAATAAATAGTCAATCTCATGAAATGATTGGTACCAAACTTACAGCAGATTTATTGAACATTGTCTTCTAAACAAATGCTCAAGCAGCATTCACGTCTTTGTTCCAGCAATCTCATTCCTGACTTGTCAATCTCCAGCTCTCTTTTACAAACCAAATGTTGCGTGGTCAGTATAGAAACAGCACTTGGTGACTGTACAATGTAAGAACATGCCAAACGAGGACAATCTCAATTTAAAACTATAGTTTGATTGCATGAGCATCATATGATGAACATTGTGTTTATATTGGAAAATTGGCAATGTTTATCAAAGCCGGTTTTAGCAATTGCAACAAATATTAATCATTATTTATTCCGGAATCGCTTCAAGTGTTCTGTTTTGCGTGAATACAACTGTAATCTATAGCATGTCTGCGACACCTTCCAAACCAATTGAGCAAGAGTTTCCATTCCCATATCAGCCATGGGATATCCAAACTAAATTCATGCAGAGGTCAGAGCTCATGATAGTATTGTGTTTTGGATGGAATCAGTCATCTGCAAGAGTATAGGCGATTAGAGTCAGCTCATCCAAGCTGCGTTGCTACTTAAAGATTGCTCCTTATGGTTGTTTTCATGAAGATCACTGACTTGGTATTAAATAGTTTGTACAAAACATTGGATAACAATCATGTAGGAATCTATGAATCGCCCACGGGAACCGTAAGTGTATGGTCATCAAATGTGCTTTTACAGCCATACTCATGTAAAACAGAGCCTTTGTATTCATCTTGCAGTCACTGCTTCTATTCTGATTCAGAATAAATAATGGTTCAGTATTCGTTGTACTTTTCTATTGGGAATTGGCTTTATTACCATTCTCAATTCTTTCAAACGACGACCATTGTATAGTACAATCAAATTATAGTTTTAAACTGGAATGATTTTTTGGTATAACCATACGTTGTACATCCACCAGATTTATTCATTGCAATCCAGATATTGGGTTCAACTGCTATCAAACTCTTTGTGTATTCTAAATCAGATATATTCGCGATCTAGTTCAGAAGAACAAAGAATGCAACTGTTGTTTCCATGCCAATCACCAGGAGACCAACCAACTAAAACACTTGGATGGCACAGTGTTGTCTATTAAACTACTCAGCAATCATGGCATGAAACTGTTTATTATACTCTGACTCCTATTTAGCGTTCCATTTTACGTGAATACAGTAATGATTAGAATGGTTTATCAATACGAATATGCTAACGAGTTGAATATGCTAGGGAAAGTCACTGAGCATCATCTGTAGTGCGCTTAAATGGCTTAAAGACCGACAAACTGTAACCATTAATGACCTTCTTGCTGAGCAAGATGATCAGCATCTACTTGACAAAAGCATTAAAGGTATAATGATACAATACATCGAGGCTAACAATGACTAAATATGCTGTCAATAGTTTATTATTTACCGCATCATATTTGCTACATTTAGATGAGCCAGATTGGGTTATTGCCCATGATCGGGAACGAAGACGAAATGAGATTGCAGACATGATTGAAAAGCAGAAACAGGCCAGAGAACAACGGGAGATTCGACTGCAACAAATCAGAAATCGCGAGTCTATAGAATCTACCCGATCTACCTTCAAGGTATGCTCATGGTTGCTATTACTGCAATTGTTTTATTGAATCATTGCAATAGTATATCAGTCACATAACTATATTTATTGAATACAACAGCGAAAAGCAGAGTCCAATTTATCAGATCTAGGCTTGCAAGAAAAAGAAAACTTTCTTGTTGAAGAGTATGATAGTGACGAAAATAGTCCATCGTCCAACTCACTAAACCAGCCATGGTCAGTTTATCTCAATCTGTTGTTGTTTTGTTTACACCTTGAACAATCGTGCAAAACTGACATGCGAGTATAGGTCTTTACAGTATACTGAAAAAGAGGAAGATTTAAACAAGGATCTAGATGAAATTTTCGAGATTCAGATTATTTATTGTGCCAGAACAGTAAGTTCAATTGATTGTTTCCATTGTAGTATTTTTAAAAACTAATCATGTCTTAATTACACCATGAAACACCATCCATAAGCATTCTCAAATTGCACAGTTTGTAAACGAAATCAAGAAAACAGCGTATGGAAATATCAAATGTGTTACACTTGGGTCTCGTAAAAATCTCTGTATTAATCAGAGTGTGACAAGACTACAATCACTGCATAGAATTAACGACAAATGCCTGGATTTACAAAAAGGTATTTTTAAGCCCAGTTTATTTGCTACATGATGTTTTTTAGCCCACTACAAACGTAATTTGCGTTTATTAATGTAAATTTATAAAGCAAAAACATCTGCAGATAAATCGTCCAAATCATCTGGCGGATGTCCCTACCTTACCGAGGATCCAGTGCAAATGGTTACTTTTGATGACACTATCCACGTAAGCGACACAGAGTTTTATTCATTGTGTTGTTTTTAGACTCGACATCAATGTAACCTTCAATTTAGGCGCGTATTCGTGATATCGAAGAAATTGTTCAAGCAGGAAGAAAGAGTGCTACTTGTCCATACTATGGTGCTCGGCATACAGCCAAATCATCCGAGGTAATTGCATTTAGATGAAAAAATACTTTTCAGTGTAACACTTATAAACTGTATATCTAGATCATTTGTATACCGTACAACTTGCTACTTCAACGATCGACAAGAGAATCAATAGGACTTCGCCTTAAAAACAATATTATTATACTAGGCAAGTATACACTTTTTTGCCTGTTAGGTTTGAGTGGAATTTGCTGTTTATGATGTTTAATCTAATGACTTTTAGTTGATTTTTATTTAACCGTGGAAATTATTACAGATGAAGCGCACAACATTATTGAGTCTGTAAATTCATTATACAGTCACACCATCTCTCTTGATCAAATACTCGATTGCAAGACTCATCTTTCTAAATATTTTGAAAGGTATAAAAACAGACTGGCTGGTCGCAACATGGTTTATGTCAAACAATTACTTGTTCTACTTGGTGCGTTTGAACAACTATTTGCAAAACTATCGCCTACAAAATTTGACCATGCATTGCATTGCAAAAGTCAAGACACGCCCTATAGTGCAGCAAAGTCAACACAAGAGTCTAATCATGCCATGTCTGTAAGCGAGTTTGTGGACAAGGCTGGAATTGATCATTTCAATCTCTTTAAAATTCTCACTTATCTTGAAAACAGTCGTTTACCATTTAAAGTGAGTTTTACTTGTACTTTTTATAATTCTGCAGAAAGCCATCAAGTTTATAGAAATTGCGAATTCGGTCTACTTATATTGTTTGACATACTTAGCTTTTGGGATTTGCTGTTTCAGAAACTCGTAAAGAAAATAGCGAGACTGCCAATTTTATTCCTACAAGTGTATCTCCGCTGTCATTTATGCAGTCGTTTTTGGCATCATTAACCGATCCCGATGTAAATGGACGTATTGTATACAACTACAGCACAGGTATATTAACAATACGAGTCAAAATAAAGAATCTGAGCATTGTAATGGATAATATATTTTATTTTTGTGGCTAACCGTTGCATTTTGGATTAGATCCACACCACTGCGTGTTTAAATATCTGTTGCTAAATCCAGCCGATTGCTTTGCACCTATTTTGAAGCAAGCTCGATCTGTGGTATTTACTGGCGGAACAATGTCTCCTATCCATGATTTCATTGAGCAGCTGCTTCCTTCTGTTCAACATGATCGACTTGATGTTTTTTCTTGTGGACATGTCATCAATTCTACGTCATTGCTGCCTATATGTGTCTCGCAAGGACCAACTGGATTGGATTTCAATTTTTCTCATGAGAAGCGAGTTGACACAAACATGGTAAACTAAATCTACAACTATTACGTTTATATCACATTTAAAGTCAATCTCAACACTAATGCATTTGTATTTTGCATATTTTACTATTGGTGTGCATTTTAGATGGACGAGGCAGGTGCAGCTATAGCCAATTACAGTAATGTGATTTCGGGCGGTATTGTCGTGTTTTTTGTTTCGTATTCTTATTTGGACGCCATAGTAAAGCAGTGGAAATCAGGTGGTATATGGACCCGAATATCCAAAAAAAAGAAGGTGGGTTGACTGAATCATTAGTGTGGTATCTTGTCAATATGTAAATGTGATGGACTGATATTTTCAATTGTTGGCGATTGGTTCGCTGAACAGATCTTCATTGAGCCCACATCTGTTGGTGAGGTTGATAAAGTGCTGCAAGATTACTCTAGCACTATTAGTAGATCTCGTCAGACAGATTTCAGCACATCAACACTCACCGGATCTATGCTTTTGGCTGTGGTATCAGGAAAGCTAAGCGAAGGAATCAACTTTGCTGATGATATGGGACGGTAAGTGGTTGTATTTATTGCATTAGTACAGTCTGCAAATGTTTGTTGATTTCTGGGTTTATTTATTTCAATATATGCACTATATATGGATACATAGAGCAGTGATTATGGTTGGAATTCCATTTGCCAATATTGCTTCAATAGAACTGCAAGAACGGATGCGCTTTTTTGATGTGCAGGTAAATGTTTTGTACAAAGTGTAGTTTGTATTGCTTTGATTGGAGATATTATTGATTTGCATGATTTAACACGCATAGGCAAAAGAAACTGGATCGGGCATTACTGGTAAAGAGTACTACGAAAACATTTGTATGCGTGCAGTCAATCAGTCTGTAGGCAAGTTTATATGATGTGGTACTATACTTGACTATTTAATAACATTGCAGGCGTATTGTGCTTTGTAACAGGTCGCGCAATCAGGCACAAGAATGACTATGCAGTCATTATATTTCTAGACATGCGGTTCAAGCGAGACCGTATTGTAGCTAAATTGCCGGAATGGATCCGTAATTGTGGTTTGACATTCCCGAATCAGTTTGGGCCATCTATTGCCATGATTAGCAAGGTATGAGCCATATTTTTGACTGCGTTTATCAGATGTGTTTGGTATTCTGACTATTTTATTCTCCATCACTAGTTTTTCAATTCACATAGAAAGCCCACCAACAAAAAAGAATAGCCATTTGAATTTACCATTGTATTCATGTAAAACGAAATAATTGGTTTGGAATGGCCGAGTATTCGTTGTACTTTCAATTCTTTCAAACAACGACTATTTTATAATGCAAACTATAAGTTTAAACTGGATTGTTTGGTACAATTCTACACTGCACAATCACCCAATTCAACTACAATCCAAATGTTGGGTTCAACTGCCATCAAACTCCTGTATTCTAATATCAGATACGTTATAGTTCAAGAAAACAAAGAATGCAACTGTTGGTTTGATATCAATCACTAAAAGAACAGAACTTGGATTAGTAAATTTGGTAAAAATTATCATTTCGTGAGACCGATTTATTCTATGATTTTTTTTCCACTTTACATGAATACGACAACACATTAGCGCCAATTGAGCCGATTGAAGGTCTTGAACACTTGCTGATAATTTAAACTAAACATATGGGTAAAAAGCCTGAACTCACCGCGACGTCTGTCGAGAAGTTTCTGATCGAAAAGTTCGACAGCGTCTCCGACCTGATGCAGCTCTCGGAGGGCGAAGAATCTCGTGCTTTCAGCTTCGATGTAGGAGGGCGTGGATATGTCCTGCGGGTAAATAGCTGCGCCGATGGTTTCTACAAAGATCGTTATGTTTATCGGCACTTTGCATCGGCCGCGCTCCCGATTCCGGAAGTGCTTGACATTGGGGAATTCAGCGAGAGCCTGACCTATTGCATCTCCCGCCGTGCACAGGGTGTCACGTTGCAAGACCTGCCTGAAACCGAACTGCCCGCTGTTCTGCAGCCGGTCGCGGAGGCCATGGATGCGATCGCTGCGGCCGATCTTAGCCAGACGAGCGGGTTCGGCCCATTCGGACCGCAAGGAATCGGTCAATACACTACATGGCGTGATTTCATATGCGCGATTGCTGATCCCCATGTGTATCACTGGCAAACTGTGATGGACGACACCGTCAGTGCGTCCGTCGCGCAGGCTCTCGATGAGCTGATGCTTTGGGCCGAGGACTGCCCCGAAGTCCGGCACCTCGTGCACGCGGATTTCGGCTCCAACAATGTCCTGACGGACAATGGCCGCATAACAGCGGTCATTGACTGGAGCGAGGCGATGTTCGGGGATTCCCAATACGAGGTCGCCAACATCTTCTTCTGGAGGCCGTGGTTGGCTTGTATGGAGCAGCAGACGCGCTACTTCGAGCGGAGGCATCCGGAGCTTGCAGGATCGCCGCGGCTCCGGGCGTATATGCTCCGCATTGGTCTTGACCAACTCTATCAGAGCTTGGTTGACGGCAATTTCGATGATGCAGCTTGGGCGCAGGGTCGATGCGACGCAATCGTCCGATCCGGAGCCGGGACTGTCGGGCGTACACAAATCGCCCGCAGAAGCGCGGCCGTCTGGACCGATGGCTGTGTAGAAGTACTCGCCGATAGTGGAAACCGACGCCCCAGCACTCGTCCGAGGGCAAAGGAAGGAGGAGGAGGATCCGAGCAGAAGCTGATCAGCGAAGAGGATCTGTAAAAGCTTGCAGAGCATGAGTTGGCTCATCCACTACACGTACAATCTAAATAAATAGCTATTTGCTAATCTGTGTATTTCCAAGACTTTATTCTCACATCAGTACTCTACCAATGTGCTATTAGAGTTAATTATTTGCTAAAAGCGATCCTAGCTCTGCGCTGCGTTCGGTAGCACGCTGGACGGCTTCAGCAAAGATGGCTCGAATCTTGTTCCCTTCGAGTGAGTTGAGTGCTGCCTCGGTGGTACCATTTGGAGATGTGACTTTGCGTCTTAATTCAGCTGGATCCTCGCCTGTATCTGTCAACATGCGACCCGCTCCTAAACAAGTCTGTGCTGCAAGTCCACGAGCAACATCTGCAGGAAGCCCCAATTTCACTCCTGCGGCTTCGAGGCACTCGACCAACAGGAAAAAATAAGCTGGACCAGATCCTAACATGGGTCAAAAAAGCATCAGTTGATCAATCACCAAATATATTTTACACAAAATCAGTGTTCAATACATTGAAATGAACTTACCAGATATGCCTGTTACGACATCCAACAGAGATTCCTCCTTGACCCAGTAGTTTTGCTTCGATACAGACTTGAGCACAGCAGAAACAATTTCCTTTTGATTGGTGGTGACTGAAGGAGCTGCATACATACCCGTTGCTCCTTCGACAACCAACGCAGGAGTGTTTGGCATGCATCGCACAATTGCTGGTGACTCGGTCATCCCTTTCTTGGCTGAACATGTCAACCACTTCAACAAGTTTGAAATGGTAATTCCAGCAGCAATTGACACAATTAATGGCTTGTGAGTCAAGACGGCGTCCGAAATGCCTTCAGCAACGGATCTCATGACTTGAGGCTTGACAGCAAGAATAAGAACATCGACAGGAGTCGTTTGGCTTTGATTGGTAAACGCAATTGCCTGAGTGTTTGAGGTGGTGACCTGAACTTTAAACCGTGAAACTAGACGAGCACGAGCTTCGTCCCAGGGTTCTGACACGATAATATTGGATGCGGAAAGACCGGATTTCAACAGTCCGCCAATAATTGCACCAGCCATATTGCCTCCACCAATAAAGCCAAGACGCAACCCAGTAAAGTCTGTCATGTTGTAATGCCAAGACTATTGCGAGAATTGTTGAGCATCAAACTAAAAATAAAAAGAAGAATCAAGCCAACCCTCAGGCGCGCCGTGTCGCTGGAAAGAACATGTGAGCAAAAGGCCAGCAAAAGGCCAGGAACCGTAAAAAGGCCGCGTTGCTGGCGTTTTTCCATAGGCTCCGCCCCCCTGACGAGCATCACAAAAATCGACGCTCAAGTCAGAGGTGGCGAAACCCGACAGGACTATAAAGATACCAGGCGTTTCCCCCTGGAAGCTCCCTCGTGCGCTCTCCTGTTCCGACCCTGCCGCTTACCGGATACCTGTCCGCCTTTCTCCCTTCGGGAAGCGTGGCGCTTTCTCATAGCTCACGCTGTAGGTATCTCAGTTCGGTGTAGGTCGTTCGCTCCAAGCTGGGCTGTGTGCACGAACCCCCCGTTCAGCCCGACCGCTGCGCCTTATCCGGTAACTATCGTCTTGAGTCCAACCCGGTAAGACACGACTTATCGCCACTGGCAGCAGCCACTGGTAACAGGATTAGCAGAGCGAGGTATGTAGGCGGTGCTACAGAGTTCTTGAAGTGGTGGCCTAACTACGGCTACACTAGAAGAACAGTATTTGGTATCTGCGCTCTGCTGAAGCCAGTTACCTTCGGAAAAAGAGTTGGTAGCTCTTGATCCGGCAAACAAACCACCGCTGGTAGCGGTGGTTTTTTTGTTTGCAAGCAGCAGATTACGCGCAGAAAAAAAGGATCTCAAGAAGATCCTTTGATCTTTTCTACGGGGTCTGACGCTCTATTCAACAAAGCCGCCGTCCCGTCAAGTCAGCGTAAATGGGTAGGGGGCTTCAAATCGTCCTCGTGATACCAATTCGGAGCCTGCTTTTTTGTACAAACTTGTTGATAATGGCAATTCAAGGATCTTCACCTAGATCCTTTTAAATTAAAAATGAAGTTTTAAATCAATCTAAAGTATATATGAGTAAACTTGGTCTGACAGTTACCAATGCTTAATCAGTGAGGCACCTATCTCAGCGATCTGTCTATTTCGTTCATCCATAGTTGCCTGACTCCCCGTCGTGTAGATAACTACGATACGGGAGGGCTTACCATCTGGCCCCAGTGCTGCAATGATACCGCGAGAGCCACGCTCACCGGCTCCAGATTTATCAGCAATAAACCAGCCAGCCGGAAGGGCCGAGCGCAGAAGTGGTCCTGCAACTTTATCCGCCTCCATCCAGTCTATTAATTGTTGCCGGGAAGCTAGAGTAAGTAGTTCGCCAGTTAATAGTTTGCGCAACGTTGTTGCCATTGCTACAGGCATCGTGGTGTCACGCTCGTCGTTTGGTATGGCTTCATTCAGCTCCGGTTCCCAACGATCAAGGCGAGTTACATGATCCCCCATGTTGTGCAAAAAAGCGGTTAGCTCCTTCGGTCCTCCGATCGTTGTCAGAAGTAAGTTGGCCGCAGTGTTATCACTCATGGTTATGGCAGCACTGCATAATTCTCTTACTGTCATGCCATCCGTAAGATGCTTTTCTGTGACTGGTGAGTACTCAACCAAGTCATTCTGAGAATAGTGTATGCGGCGACCGAGTTGCTCTTGCCCGGCGTCAATACGGGATAATACCGCGCCACATAGCAGAACTTTAAAAGTGCTCATCATTGGAAAACGTTCTTCGGGGCGAAAACTCTCAAGGATCTTACCGCTGTTGAGATCCAGTTCGATGTAACCCACTCGTGCACCCAACTGATCTTCAGCATCTTTTACTTTCACCAGCGTTTCTGGGTGAGCAAAAACAGGAAGGCAAAATGCCGCAAAAAAGGGAATAAGGGCGACACGGAAATGTTGAATACTCATACTCTTCCTTTTTCAATATTATTGAAGCATTTATCAGGGTTATTGTCTCATGAGCGGATACATATTTGAATGTATTTAGAAAAATAAACAAATAGGGGTTCCGCGCACATTTCCCCGAAAAGTGCCAGATACCTGAAACAAAACCCATCGTACGGCCAAGGAAGTCTCCAATAACTGTGATCCACCACAAGCGCCAGGGTTTTCCCAGTCACGACGTTGTAAAACGACGGCCAGTCATGCATAATCCGCACGCATCTGGAATAAGGAAGTGCCATTCCGCCTGACCTACCGGTAAGTGGTTGTATTTATTGCATTAGTACAGTCTGCAAATGTTTGTTGATTTCTGGGTTTATTTATTTCAATATATGCACTATATATGGATACATAGAGCAGTGATTATGGTTGGAATTCCATTTGCCAATATTGCTTCAATAGAACTGCAAGAACGGATGCGCTTTTTTGATGTGCAGGTAAATGTTTTGTACAAAGTGTAGTTTGTATTGCTTTGATTGGAGATATTATTGATTTGCATGATTTAACACGCATAGGCAAAAGAAACTGGATCGGGCATTACTGGTAAAGAGTACTACGAAAACATTTGTATGCGTGCAGTCAATCAGTCTGTAGGCAAGTTTATATGATGTGGTACTATACTTGACTATTTAATAACATTGCAGGCGTATTGTGCTTTGTAACAGGTCGCGCAATCAGGCACAAGAATGACTATGCAGTCATTATATTTCTAGACATGCGGTTCAAGCGAGACCGTATTGTAGCTAAATTGCCGGAATGGATCCGTAATTGTGGTTTGACATTCCCGAATCAGTTTGGGCCATCTATTGCCATGATTAGCAAGGTATGAGCCATATTTTTGACTGCGTTTATCAGATGTGTTTGGTATTCTGACTATTTTATTCTCCATCACTAGTTTTTCAATTCACATAGAAAGCCCACCAACAAAAAAGAATAGCCATTTGAATTTACCATTGTATTCATGTAAAACGAAATAATTGGTTTGGAATGGCCGAGTATTCGTTGTACTTTCAATTCTTTCAAACAACGACTATTTTATAATGCAAACTATAAGTTTAAACTGGATTGTTTGGTACAATTCTACACTGCACAATCACCCAATTCAACTACAATCCAAATGTTGGGTTCAACTGCCATCAAACTCCTGTATTCTAATATCAGATACGTTATAGTTCAAGAAAACAAAGAATGCAACTGTTGGTTTGATATCAATCACTAAAAGAACAGAACTTGGATTAGTAAATTTGGTAAAAATTATCATTTCGTGAGACCGATTTATTCTATGATTTTTTTTCCACTTTACGTGAATACGACAACACATTAGCGCCAATTGAGCCGATTGAAGGTCTTGAACACTTGCTGATAATTTAAACTAAAACCGGTATGGCCAAGCCTTTGTCTCAAGAAGAATCCACCCTCATTGAAAGAGCAACGGCTACAATCAACAGCATCCCCATCTCTGAAGACTACAGCGTCGCCAGCGCAGCTCTCTCTAGCGACGGCCGCATCTTCACTGGTGTCAATGTATATCATTTTACTGGGGGACCTTGTGCAGAACTCGTGGTGCTGGGCACTGCTGCTGCTGCGGCAGCTGGCAACCTGACTTGTATCGTCGCGATCGGAAATGAGAACAGGGGCATCTTGAGCCCCTGCGGACGGTGCCGACAGGTGCTTCTCGATCTGCATCCTGGGATCAAAGCCATAGTGAAGGACAGTGATGGACAGCCGACGGCAGTTGGGATTCGTGAATTGCTGCCCTCTGGTTATGTGTGGGAGGGCTGACTCGAGGTTGGCTCATCCACTACACGTACAATCTAAATAAATAGCTATTTGCTAATCTGTGTATTTCCAAGACTTTATTCTCACATCAGTACTCTACCAATGTGCTATTAGAGTTAATTATTTGCTAAAAGCGATCCTAGCTCTGCGCTGCGTTCGGTAGCACGCTGGACGGCTTCAGCAAAGATGGCTCGAATCTTGTTCCCTTCGAGTGAGTTGAGTGCTGCCTCGGTGGTACCATTTGGAGATGTGACTTTGCGTCTTAATTCAGCTGGATCCTCGCCTGTATCTGTCAACATGCGACCCGCTCCTAAACAAGTCTGTGCTGCAAGTCCACGAGCAACATCTGCAGGAAGCCCCAATTTCACTCCTGCGGCTTCGAGGCACTCGACCAACAGGAAAAAATAAGCTGGACCAGATCCTAACATGGGTCAAAAAAGCATCAGTTGATCAATCACCAAATATATTTTACACAAAATCAGTGTTCAATACATTGAAATGAACTTACCAGATATGCCTGTTACGACATCCAACAGAGATTCCTCCTTGACCCAGTAGTTTTGCTTCGATACAGACTTGAGCACAGCAGAAACAATTTCCTTTTGATTGGTGGTGACTGAAGGAGCTGCATACATACCCGTTGCTCCTTCGACAACCAACGCAGGAGTGTTTGGCATGCATCGCACAATTGCTGGTGACTCGGTCATCCCTTTCTTGGCTGAACATGTCAACCACTTCAACAAGTTTGAAATGGTAATTCCAGCAGCAATTGACACAATTAATGGCTTGTGAGTCAAGACGGCGTCCGAAATGCCTTCAGCAACGGATCTCATGACTTGAGGCTTGACAGCAAGAATAAGAACATCGACAGGAGTCGTTTGGCTTTGATTGGTAAACGCAATTGCCTGAGTGTTTGAGGTGGTGACCTGAACTTTAAACCGTGAAACTAGACGAGCACGAGCTTCGTCCCAGGGTTCTGACACGATAATATTGGATGCGGAAAGACCGGATTTCAACAGTCCGCCAATAATTGCACCAGCCATATTGCCTCCACCAATAAAGCCAAGACGCAACCCAGTAAAGTCTGTCATGTTGTAATGCCAAGACTATTGCGAGAATTGTTGAGCATCAAACTAAAAATAAAAAGAAGAATCAAGCCAACCCTCAGGCAGTCCCTTCCATCCACGTGTCATGCAATCCATTACCGTTCGAACATGCAGAGCTTTCTGCTTTATTACACATTGGCCGCTGTATTCACGCAAAGCAAACTACATTGATCTCGATGACTGTTGATTTTGCTTTAAAGCAATCGTTGAATGCTCGTGTGCTAGGCTAGGTGGAGGCTCAGTGATGATAAGTCTGCGATGGTGGATGCATGTGTCATGGTCATAGCTGTTTCCTGTGTGAAATTGTTATCCGCTCAGAGGGCACAATCCTATTCCGCGCTATCCGACAATCTCCAAGACATTAGGTGGAGTTCAGTTCGGCGTATGGCATATGTCGCTGGAAAGAACATGTGAGCAAAAGGCCAGCAAAAGGCCAGGAACCGTAAAAAGGCCGCGTTGCTGGCGTTTTTCCATAGGCTCCGCCCCCCTGACGAGCATCACAAAAATCGACGCTCAAGTCAGAGGTGGCGAAACCCGACAGGACTATAAAGATACCAGGCGTTTCCCCCTGGAAGCTCCCTCGTGCGCTCTCCTGTTCCGACCCTGCCGCTTACCGGATACCTGTCCGCCTTTCTCCCTTCGGGAAGCGTGGCGCTTTCTCATAGCTCACGCTGTAGGTATCTCAGTTCGGTGTAGGTCGTTCGCTCCAAGCTGGGCTGTGTGCACGAACCCCCCGTTCAGCCCGACCGCTGCGCCTTATCCGGTAACTATCGTCTTGAGTCCAACCCGGTAAGACACGACTTATCGCCACTGGCAGCAGCCACTGGTAACAGGATTAGCAGAGCGAGGTATGTAGGCGGTGCTACAGAGTTCTTGAAGTGGTGGCCTAACTACGGCTACACTAGAAGAACAGTATTTGGTATCTGCGCTCTGCTGAAGCCAGTTACCTTCGGAAAAAGAGTTGGTAGCTCTTGATCCGGCAAACAAACCACCGCTGGTAGCGGTGGTTTTTTTGTTTGCAAGCAGCAGATTACGCGCAGAAAAAAAGGATCTCAAGAAGATCCTTTGATCTTTTCTACGGGGTCTGACGCTCTATTCAACAAAGCCGCCGTCCCGTCAAGTCAGCGTAAATGGGTAGGGGGCTTCAAATCGTCCTCGTGATACCAATTCGGAGCCTGCTTTTTTGTACAAACTTGTTGATAATGGCAATTCAAGGATCTTCACCTAGATCCTTTTAAATTAAAAATGAAGTTTTAAATCAATCTAAAGTATATATGAGTAAACTTGGTCTGACAGTTACCAATGCTTAATCAGTGAGGCACCTATCTCAGCGATCTGTCTATTTCGTTCATCCATAGTTGCCTGACTCCCCGTCGTGTAGATAACTACGATACGGGAGGGCTTACCATCTGGCCCCAGTGCTGCAATGATACCGCGAGAGCCACGCTCACCGGCTCCAGATTTATCAGCAATAAACCAGCCAGCCGGAAGGGCCGAGCGCAGAAGTGGTCCTGCAACTTTATCCGCCTCCATCCAGTCTATTAATTGTTGCCGGGAAGCTAGAGTAAGTAGTTCGCCAGTTAATAGTTTGCGCAACGTTGTTGCCATTGCTACAGGCATCGTGGTGTCACGCTCGTCGTTTGGTATGGCTTCATTCAGCTCCGGTTCCCAACGATCAAGGCGAGTTACATGATCCCCCATGTTGTGCAAAAAAGCGGTTAGCTCCTTCGGTCCTCCGATCGTTGTCAGAAGTAAGTTGGCCGCAGTGTTATCACTCATGGTTATGGCAGCACTGCATAATTCTCTTACTGTCATGCCATCCGTAAGATGCTTTTCTGTGACTGGTGAGTACTCAACCAAGTCATTCTGAGAATAGTGTATGCGGCGACCGAGTTGCTCTTGCCCGGCGTCAATACGGGATAATACCGCGCCACATAGCAGAACTTTAAAAGTGCTCATCATTGGAAAACGTTCTTCGGGGCGAAAACTCTCAAGGATCTTACCGCTGTTGAGATCCAGTTCGATGTAACCCACTCGTGCACCCAACTGATCTTCAGCATCTTTTACTTTCACCAGCGTTTCTGGGTGAGCAAAAACAGGAAGGCAAAATGCCGCAAAAAAGGGAATAAGGGCGACACGGAAATGTTGAATACTCATACTCTTCCTTTTTCAATATTATTGAAGCATTTATCAGGGTTATTGTCTCATGAGCGGATACATATTTGAATGTATTTAGAAAAATAAACAAATAGGGGTTCCGCGCACATTTCCCCGAAAAGTGCCAGATACCTGAAACAAAACCCATCGTACGGCCAAGGAAGTCTCCAATAACTGTGATCCACCACAAGCGCCAGGGTTTTCCCAGTCACGACGTTGTAAAACGACGGCCAGTCATGCATAATCCGCACGCATCTGGAATAAGGAAGTGCCATTCCGCCTGACCTTGGCGATTGGTTCGCTGAACAGATCTTCATTGAGCCCACATCTGTTGGTGAGGTTGATAAAGTGCTGCAAGATTACTCTAGCACTATTAGTAGATCTCGTCAGACAGATTTCAGCACATCAACACTCACCGGATCTATGCTTTTGGCTGTGGTATCAGGAAAGCTAAGCGAAGGAATCAACTTTGCTGATGATATGGGACGGTAAGTGGTTGTATTTATTGCATTAGTACAGTCTGCAAATGTTTGTTGATTTCTGGGTTTATTTATTTCAATATATGCACTATATATGGATACATAGAGCAGTGATTATGGTTGGAATTCCATTTGCCAATATTGCTTCAATAGAACTGCAAGAACGGATGCGCTTTTTTGATGTGCAGGTAAATGTTTTGTACAAAGTGTAGTTTGTATTGCTTTGATTGGAGATATTATTGATTTGCATGATTTAACACGCATAGGCAAAAGAAACTGGATCGGGCATTACTGGTAAAGAGTACTACGAAAACATTTGTATGCGTGCAGTCAATCAGTCTGTAGGCAAGTTTATATGATGTGGTACTATACTTGACTATTTAATAACATTGCAGGCGTATTGTGCTTTGTAACAGGTCGCGCAATCAGGCACAAGAATGACTATGCAGTCATTATATTTCTAGACATGCGGTTCAAGCGAGACCGTATTGTAGCTAAATTGCCGGAATGGATCCGTAATTGTGGTTTGACATTCCCGAATCAGTTTGGGCCATCTATTGCCATGATTAGCAAGGTATGAGCCATATTTTTGACTGCGTTTATCAGATGTGTTTGGTATTCTGACTATTTTATTCTCCATCACTAGTTTTTCAATTCACATAGAAAGCCCACCAACAAAAAAGAATAGCCATTTGAATTTACCATTGTATTCATGTAAAACGAAATAATTGGTTTGGAATGGCCGAGTATTCGTTGTACTTTCAATTCTTTCAAACAACGACTATTTTATAATGCAAACTATAAGTTTAAACTGGATTGTTTGGTACAATTCTACACTGCACAATCACCCAATTCAACTACAATCCAAATGTTGGGTTCAACTGCCATCAAACTCCTGTATTCTAATATCAGATACGTTATAGTTCAAGAAAACAAAGAATGCAACTGTTGGTTTGATATCAATCACTAAAAGAACAGAACTTGGATTAGTAAATTTGGTAAAAATTATCATTTCGTGAGACCGATTTATTCTATGATTTTTTTTCCACTTTACGTGAATACGACAACACATTAGCGCCAATTGAGCCGATTGAAGGTCTTGAACACTTGCTGATAATTTAAACTAAAACCGGTATGGCCAAGCCTTTGTCTCAAGAAGAATCCACCCTCATTGAAAGAGCAACGGCTACAATCAACAGCATCCCCATCTCTGAAGACTACAGCGTCGCCAGCGCAGCTCTCTCTAGCGACGGCCGCATCTTCACTGGTGTCAATGTATATCATTTTACTGGGGGACCTTGTGCAGAACTCGTGGTGCTGGGCACTGCTGCTGCTGCGGCAGCTGGCAACCTGACTTGTATCGTCGCGATCGGAAATGAGAACAGGGGCATCTTGAGCCCCTGCGGACGGTGCCGACAGGTGCTTCTCGATCTGCATCCTGGGATCAAAGCCATAGTGAAGGACAGTGATGGACAGCCGACGGCAGTTGGGATTCGTGAATTGCTGCCCTCTGGTTATGTGTGGGAGGGCTGACTCGAGGTTGGCTCATCCACTACACGTACAATCTAAATAAATAGCTATTTGCTAATCTGTGTATTTCCAAGACTTTATTCTCACATCAGTACTCTACCAATGTGCTATTAGAGTTAATTATTTGCTAAAAGCGATCCTAGCTCTGCGCTGCGTTCGGTAGCACGCTGGACGGCTTCAGCAAAGATGGCTCGAATCTTGTTCCCTTCGAGTGAGTTGAGTGCTGCCTCGGTGGTACCATTTGGAGATGTGACTTTGCGTCTTAATTCAGCTGGATCCTCGCCTGTATCTGTCAACATGCGACCCGCTCCTAAACAAGTCTGTGCTGCAAGTCCACGAGCAACATCTGCAGGAAGCCCCAATTTCACTCCTGCGGCTTCGAGGCACTCGACCAACAGGAAAAAATAAGCTGGACCAGATCCTAACATGGGTCAAAAAAGCATCAGTTGATCAATCACCAAATATATTTTACACAAAATCAGTGTTCAATACATTGAAATGAACTTACCAGATATGCCTGTTACGACATCCAACAGAGATTCCTCCTTGACCCAGTAGTTTTGCTTCGATACAGACTTGAGCACAGCAGAAACAATTTCCTTTTGATTGGTGGTGACTGAAGGAGCTGCATACATACCCGTTGCTCCTTCGACAACCAACGCAGGAGTGTTTGGCATGCATCGCACAATTGCTGGTGACTCGGTCATCCCTTTCTTGGCTGAACATGTCAACCACTTCAACAAGTTTGAAATGGTAATTCCAGCAGCAATTGACACAATTAATGGCTTGTGAGTCAAGACGGCGTCCGAAATGCCTTCAGCAACGGATCTCATGACTTGAGGCTTGACAGCAAGAATAAGAACATCGACAGGAGTCGTTTGGCTTTGATTGGTAAACGCAATTGCCTGAGTGTTTGAGGTGGTGACCTGAACTTTAAACCGTGAAACTAGACGAGCACGAGCTTCGTCCCAGGGTTCTGACACGATAATATTGGATGCGGAAAGACCGGATTTCAACAGTCCGCCAATAATTGCACCAGCCATATTGCCTCCACCAATAAAGCCAAGACGCAACCCAGTAAAGTCTGTCATGTTGTAATGCCAAGACTATTGCGAGAATTGTTGAGCATCAAACTAAAAATAAAAAGAAGAATCAAGCCAACCCTCAGGCAGTCCCTTCCATCCACGTGTCATGCAATCCATTACCGTTCGAACATGCAGAGCTTTCTGCTTTATTACACATTGGCCGCTGTATTCACGCAAAGCAAACTACATTGATCTCGATGACTGTTGATTTTGCTTTAAAGCAATCGTTGAATGCTCGTGTGCTAGGCTAGGTGGAGGCTCAGTGATGATAAGTCTGCGATGGTGGATGCATGTGTCATGGTCATAGCTGTTTCCTGTGTGAAATTGTTATCCGCTCAGAGGGCACAATCCTATTCCGCGCTATCCGACAATCTCCAAGACATTAGGTGGAGTTCAGTTCGGCGTATGGCATATGTCGCTGGAAAGAACATGTGAGCAAAAGGCCAGCAAAAGGCCAGGAACCGTAAAAAGGCCGCGTTGCTGGCGTTTTTCCATAGGCTCCGCCCCCCTGACGAGCATCACAAAAATCGACGCTCAAGTCAGAGGTGGCGAAACCCGACAGGACTATAAAGATACCAGGCGTTTCCCCCTGGAAGCTCCCTCGTGCGCTCTCCTGTTCCGACCCTGCCGCTTACCGGATACCTGTCCGCCTTTCTCCCTTCGGGAAGCGTGGCGCTTTCTCATAGCTCACGCTGTAGGTATCTCAGTTCGGTGTAGGTCGTTCGCTCCAAGCTGGGCTGTGTGCACGAACCCCCCGTTCAGCCCGACCGCTGCGCCTTATCCGGTAACTATCGTCTTGAGTCCAACCCGGTAAGACACGACTTATCGCCACTGGCAGCAGCCACTGGTAACAGGATTAGCAGAGCGAGGTATGTAGGCGGTGCTACAGAGTTCTTGAAGTGGTGGCCTAACTACGGCTACACTAGAAGAACAGTATTTGGTATCTGCGCTCTGCTGAAGCCAGTTACCTTCGGAAAAAGAGTTGGTAGCTCTTGATCCGGCAAACAAACCACCGCTGGTAGCGGTGGTTTTTTTGTTTGCAAGCAGCAGATTACGCGCAGAAAAAAAGGATCTCAAGAAGATCCTTTGATCTTTTCTACGGGGTCTGACGCTCTATTCAACAAAGCCGCCGTCCCGTCAAGTCAGCGTAAATGGGTAGGGGGCTTCAAATCGTCCTCGTGATACCAATTCGGAGCCTGCTTTTTTGTACAAACTTGTTGATAATGGCAATTCAAGGATCTTCACCTAGATCCTTTTAAATTAAAAATGAAGTTTTAAATCAATCTAAAGTATATATGAGTAAACTTGGTCTGACAGTTACCAATGCTTAATCAGTGAGGCACCTATCTCAGCGATCTGTCTATTTCGTTCATCCATAGTTGCCTGACTCCCCGTCGTGTAGATAACTACGATACGGGAGGGCTTACCATCTGGCCCCAGTGCTGCAATGATACCGCGAGAGCCACGCTCACCGGCTCCAGATTTATCAGCAATAAACCAGCCAGCCGGAAGGGCCGAGCGCAGAAGTGGTCCTGCAACTTTATCCGCCTCCATCCAGTCTATTAATTGTTGCCGGGAAGCTAGAGTAAGTAGTTCGCCAGTTAATAGTTTGCGCAACGTTGTTGCCATTGCTACAGGCATCGTGGTGTCACGCTCGTCGTTTGGTATGGCTTCATTCAGCTCCGGTTCCCAACGATCAAGGCGAGTTACATGATCCCCCATGTTGTGCAAAAAAGCGGTTAGCTCCTTCGGTCCTCCGATCGTTGTCAGAAGTAAGTTGGCCGCAGTGTTATCACTCATGGTTATGGCAGCACTGCATAATTCTCTTACTGTCATGCCATCCGTAAGATGCTTTTCTGTGACTGGTGAGTACTCAACCAAGTCATTCTGAGAATAGTGTATGCGGCGACCGAGTTGCTCTTGCCCGGCGTCAATACGGGATAATACCGCGCCACATAGCAGAACTTTAAAAGTGCTCATCATTGGAAAACGTTCTTCGGGGCGAAAACTCTCAAGGATCTTACCGCTGTTGAGATCCAGTTCGATGTAACCCACTCGTGCACCCAACTGATCTTCAGCATCTTTTACTTTCACCAGCGTTTCTGGGTGAGCAAAAACAGGAAGGCAAAATGCCGCAAAAAAGGGAATAAGGGCGACACGGAAATGTTGAATACTCATACTCTTCCTTTTTCAATATTATTGAAGCATTTATCAGGGTTATTGTCTCATGAGCGGATACATATTTGAATGTATTTAGAAAAATAAACAAATAGGGGTTCCGCGCACATTTCCCCGAAAAGTGCCAGATACCTGAAACAAAACCCATCGTACGGCCAAGGAAGTCTCCAATAACTGTGATCCACCACAAGCGCCAGGGTTTTCCCAGTCACGACGTTGTAAAACGACGGCCAGTCATGCATAATCCGCACGCATCTGGAATAAGGAAGTGCCATTCCGCCTGACCTTGGCGATTGGTTCGCTGAACAGATCTTCATTGAGCCCACATCTGTTGGTGAGGTTGATAAAGTGCTGCAAGATTACTCTAGCACTATTAGTAGATCTCGTCAGACAGATTTCAGCACATCAACACTCACCGGATCTATGCTTTTGGCTGTGGTATCAGGAAAGCTAAGCGAAGGAATCAACTTTGCTGATGATATGGGACGGTAAGTGGTTGTATTTATTGCATTAGTACAGTCTGCAAATGTTTGTTGATTTCTGGGTTTATTTATTTCAATATATGCACTATATATGGATACATAGAGCAGTGATTATGGTTGGAATTCCATTTGCCAATATTGCTTCAATAGAACTGCAAGAACGGATGCGCTTTTTTGATGTGCAGGTAAATGTTTTGTACAAAGTGTAGTTTGTATTGCTTTGATTGGAGATATTATTGATTTGCATGATTTAACACGCATAGGCAAAAGAAACTGGATCGGGCATTACTGGTAAAGAGTACTACGAAAACATTTGTATGCGTGCAGTCAATCAGTCTGTAGGCAAGTTTATATGATGTGGTACTATACTTGACTATTTAATAACATTGCAGGCGTATTGTGCTTTGTAACAGGTCGCGCAATCAGGCACAAGAATGACTATGCAGTCATTATATTTCTAGACATGCGGTTCAAGCGAGACCGTATTGTAGCTAAATTGCCGGAATGGATCCGTAATTGTGGTTTGACATTCCCGAATCAGTTTGGGCCATCTATTGCCATGATTAGCAAGGTATGAGCCATATTTTTGACTGCGTTTATCAGATGTGTTTGGTATTCTGACTATTTTATTCTCCATCACTAGTTTTTCAATTCACATAGAAAGCCCACCAACAAAAAAGAATAGCCATTTGAATTTACCATTGTATTCATGTAAAACGAAATAATTGGTTTGGAATGGCCGAGTATTCGTTGTACTTTCAATTCTTTCAAACAACGACTATTTTATAATGCAAACTATAAGTTTAAACTGGATTGTTTGGTACAATTCTACACTGCACAATCACCCAATTCAACTACAATCCAAATGTTGGGTTCAACTGCCATCAAACTCCTGTATTCTAATATCAGATACGTTATAGTTCAAGAAAACAAAGAATGCAACTGTTGGTTTGATATCAATCACTAAAAGAACAGAACTTGGATTAGTAAATTTGGTAAAAATTATCATTTCGTGAGACCGATTTATTCTATGATTTTTTTTCCACTTTACATGAATACGACAACACATTAGCGCCAATTGAGCCGATTGAAGGTCTTGAACACTTGCTGATAATTTAAACTAAACATATGGGTAAAAAGCCTGAACTCACCGCGACGTCTGTCGAGAAGTTTCTGATCGAAAAGTTCGACAGCGTCTCCGACCTGATGCAGCTCTCGGAGGGCGAAGAATCTCGTGCTTTCAGCTTCGATGTAGGAGGGCGTGGATATGTCCTGCGGGTAAATAGCTGCGCCGATGGTTTCTACAAAGATCGTTATGTTTATCGGCACTTTGCATCGGCCGCGCTCCCGATTCCGGAAGTGCTTGACATTGGGGAATTCAGCGAGAGCCTGACCTATTGCATCTCCCGCCGTGCACAGGGTGTCACGTTGCAAGACCTGCCTGAAACCGAACTGCCCGCTGTTCTGCAGCCGGTCGCGGAGGCCATGGATGCGATCGCTGCGGCCGATCTTAGCCAGACGAGCGGGTTCGGCCCATTCGGACCGCAAGGAATCGGTCAATACACTACATGGCGTGATTTCATATGCGCGATTGCTGATCCCCATGTGTATCACTGGCAAACTGTGATGGACGACACCGTCAGTGCGTCCGTCGCGCAGGCTCTCGATGAGCTGATGCTTTGGGCCGAGGACTGCCCCGAAGTCCGGCACCTCGTGCACGCGGATTTCGGCTCCAACAATGTCCTGACGGACAATGGCCGCATAACAGCGGTCATTGACTGGAGCGAGGCGATGTTCGGGGATTCCCAATACGAGGTCGCCAACATCTTCTTCTGGAGGCCGTGGTTGGCTTGTATGGAGCAGCAGACGCGCTACTTCGAGCGGAGGCATCCGGAGCTTGCAGGATCGCCGCGGCTCCGGGCGTATATGCTCCGCATTGGTCTTGACCAACTCTATCAGAGCTTGGTTGACGGCAATTTCGATGATGCAGCTTGGGCGCAGGGTCGATGCGACGCAATCGTCCGATCCGGAGCCGGGACTGTCGGGCGTACACAAATCGCCCGCAGAAGCGCGGCCGTCTGGACCGATGGCTGTGTAGAAGTACTCGCCGATAGTGGAAACCGACGCCCCAGCACTCGTCCGAGGGCAAAGGAAGGAGGAGGAGGATCCGAGCAGAAGCTGATCAGCGAAGAGGATCTGTAAAAGCTTGCAGAGCATGAGTTGGCTCATCCACTACACGTACAATCTAAATAAATAGCTATTTGCTAATCTGTGTATTTCCAAGACTTTATTCTCACATCAGTACTCTACCAATGTGCTATTAGAGTTAATTATTTGCTAAAAGCGATCCTAGCTCTGCGCTGCGTTCGGTAGCACGCTGGACGGCTTCAGCAAAGATGGCTCGAATCTTGTTCCCTTCGAGTGAGTTGAGTGCTGCCTCGGTGGTACCATTTGGAGATGTGACTTTGCGTCTTAATTCAGCTGGATCCTCGCCTGTATCTGTCAACATGCGACCCGCTCCTAAACAAGTCTGTGCTGCAAGTCCACGAGCAACATCTGCAGGAAGCCCCAATTTCACTCCTGCGGCTTCGAGGCACTCGACCAACAGGAAAAAATAAGCTGGACCAGATCCTAACATGGGTCAAAAAAGCATCAGTTGATCAATCACCAAATATATTTTACACAAAATCAGTGTTCAATACATTGAAATGAACTTACCAGATATGCCTGTTACGACATCCAACAGAGATTCCTCCTTGACCCAGTAGTTTTGCTTCGATACAGACTTGAGCACAGCAGAAACAATTTCCTTTTGATTGGTGGTGACTGAAGGAGCTGCATACATACCCGTTGCTCCTTCGACAACCAACGCAGGAGTGTTTGGCATGCATCGCACAATTGCTGGTGACTCGGTCATCCCTTTCTTGGCTGAACATGTCAACCACTTCAACAAGTTTGAAATGGTAATTCCAGCAGCAATTGACACAATTAATGGCTTGTGAGTCAAGACGGCGTCCGAAATGCCTTCAGCAACGGATCTCATGACTTGAGGCTTGACAGCAAGAATAAGAACATCGACAGGAGTCGTTTGGCTTTGATTGGTAAACGCAATTGCCTGAGTGTTTGAGGTGGTGACCTGAACTTTAAACCGTGAAACTAGACGAGCACGAGCTTCGTCCCAGGGTTCTGACACGATAATATTGGATGCGGAAAGACCGGATTTCAACAGTCCGCCAATAATTGCACCAGCCATATTGCCTCCACCAATAAAGCCAAGACGCAACCCAGTAAAGTCTGTCATGTTGTAATGCCAAGACTATTGCGAGAATTGTTGAGCATCAAACTAAAAATAAAAAGAAGAATCAAGCCAACCCTCAGGCGCGCCGTGTCGCTGGAAAGAACATGTGAGCAAAAGGCCAGCAAAAGGCCAGGAACCGTAAAAAGGCCGCGTTGCTGGCGTTTTTCCATAGGCTCCGCCCCCCTGACGAGCATCACAAAAATCGACGCTCAAGTCAGAGGTGGCGAAACCCGACAGGACTATAAAGATACCAGGCGTTTCCCCCTGGAAGCTCCCTCGTGCGCTCTCCTGTTCCGACCCTGCCGCTTACCGGATACCTGTCCGCCTTTCTCCCTTCGGGAAGCGTGGCGCTTTCTCATAGCTCACGCTGTAGGTATCTCAGTTCGGTGTAGGTCGTTCGCTCCAAGCTGGGCTGTGTGCACGAACCCCCCGTTCAGCCCGACCGCTGCGCCTTATCCGGTAACTATCGTCTTGAGTCCAACCCGGTAAGACACGACTTATCGCCACTGGCAGCAGCCACTGGTAACAGGATTAGCAGAGCGAGGTATGTAGGCGGTGCTACAGAGTTCTTGAAGTGGTGGCCTAACTACGGCTACACTAGAAGAACAGTATTTGGTATCTGCGCTCTGCTGAAGCCAGTTACCTTCGGAAAAAGAGTTGGTAGCTCTTGATCCGGCAAACAAACCACCGCTGGTAGCGGTGGTTTTTTTGTTTGCAAGCAGCAGATTACGCGCAGAAAAAAAGGATCTCAAGAAGATCCTTTGATCTTTTCTACGGGGTCTGACGCTCTATTCAACAAAGCCGCCGTCCCGTCAAGTCAGCGTAAATGGGTAGGGGGCTTCAAATCGTCCTCGTGATACCAATTCGGAGCCTGCTTTTTTGTACAAACTTGTTGATAATGGCAATTCAAGGATCTTCACCTAGATCCTTTTAAATTAAAAATGAAGTTTTAAATCAATCTAAAGTATATATGAGTAAACTTGGTCTGACAGTTACCAATGCTTAATCAGTGAGGCACCTATCTCAGCGATCTGTCTATTTCGTTCATCCATAGTTGCCTGACTCCCCGTCGTGTAGATAACTACGATACGGGAGGGCTTACCATCTGGCCCCAGTGCTGCAATGATACCGCGAGAGCCACGCTCACCGGCTCCAGATTTATCAGCAATAAACCAGCCAGCCGGAAGGGCCGAGCGCAGAAGTGGTCCTGCAACTTTATCCGCCTCCATCCAGTCTATTAATTGTTGCCGGGAAGCTAGAGTAAGTAGTTCGCCAGTTAATAGTTTGCGCAACGTTGTTGCCATTGCTACAGGCATCGTGGTGTCACGCTCGTCGTTTGGTATGGCTTCATTCAGCTCCGGTTCCCAACGATCAAGGCGAGTTACATGATCCCCCATGTTGTGCAAAAAAGCGGTTAGCTCCTTCGGTCCTCCGATCGTTGTCAGAAGTAAGTTGGCCGCAGTGTTATCACTCATGGTTATGGCAGCACTGCATAATTCTCTTACTGTCATGCCATCCGTAAGATGCTTTTCTGTGACTGGTGAGTACTCAACCAAGTCATTCTGAGAATAGTGTATGCGGCGACCGAGTTGCTCTTGCCCGGCGTCAATACGGGATAATACCGCGCCACATAGCAGAACTTTAAAAGTGCTCATCATTGGAAAACGTTCTTCGGGGCGAAAACTCTCAAGGATCTTACCGCTGTTGAGATCCAGTTCGATGTAACCCACTCGTGCACCCAACTGATCTTCAGCATCTTTTACTTTCACCAGCGTTTCTGGGTGAGCAAAAACAGGAAGGCAAAATGCCGCAAAAAAGGGAATAAGGGCGACACGGAAATGTTGAATACTCATACTCTTCCTTTTTCAATATTATTGAAGCATTTATCAGGGTTATTGTCTCATGAGCGGATACATATTTGAATGTATTTAGAAAAATAAACAAATAGGGGTTCCGCGCACATTTCCCCGAAAAGTGCCAGATACCTGAAACAAAACCCATCGTACGGCCAAGGAAGTCTCCAATAACTGTGATCCACCACAAGCGCCAGGGTTTTCCCAGTCACGACGTTGTAAAACGACGGCCAGTCATGCATAATCCGCACGCATCTGGAATAAGGAAGTGCCATTCCGCCTGACCTACCGGTAAGTGGTTGTATTTATTGCATTAGTACAGTCTGCAAATGTTTGTTGATTTCTGGGTTTATTTATTTCAATATATGCACTATATATGGATACATAGAGCAGTGATTATGGTTGGAATTCCATTTGCCAATATTGCTTCAATAGAACTGCAAGAACGGATGCGCTTTTTTGATGTGCAGGTAAATGTTTTGTACAAAGTGTAGTTTGTATTGCTTTGATTGGAGATATTATTGATTTGCATGATTTAACACGCATAGGCAAAAGAAACTGGATCGGGCATTACTGGTAAAGAGTACTACGAAAACATTTGTATGCGTGCAGTCAATCAGTCTGTAGGCAAGTTTATATGATGTGGTACTATACTTGACTATTTAATAACATTGCAGGCGTATTGTGCTTTGTAACAGGTCGCGCAATCAGGCACAAGAATGACTATGCAGTCATTATATTTCTAGACATGCGGTTCAAGCGAGACCGTATTGTAGCTAAATTGCCGGAATGGATCCGTAATTGTGGTTTGACATTCCCGAATCAGTTTGGGCCATCTATTGCCATGATTAGCAAGGTATGAGCCATATTTTTGACTGCGTTTATCAGATGTGTTTGGTATTCTGACTATTTTATTCTCCATCACTAGTTTTTCAATTCACATAGAAAGCCCACCAACAAAAAAGAATAGCCATTTGAATTTACCATTGTATTCATGTAAAACGAAATAATTGGTTTGGAATGGCCGAGTATTCGTTGTACTTTCAATTCTTTCAAACAACGACTATTTTATAATGCAAACTATAAGTTTAAACTGGATTGTTTGGTACAATTCTACACTGCACAATCACCCAATTCAACTACAATCCAAATGTTGGGTTCAACTGCCATCAAACTCCTGTATTCTAATATCAGATACGTTATAGTTCAAGAAAACAAAGAATGCAACTGTTGGTTTGATATCAATCACTAAAAGAACAGAACTTGGATTAGTAAATTTGGTAAAAATTATCATTTCGTGAGACCGATTTATTCTATGATTTTTTTTCCACTTTACATGAATACGACAACACATTAGCGCCAATTGAGCCGATTGAAGGTCTTGAACACTTGCTGATAATTTAAACTAAACATATGGGTAAAAAGCCTGAACTCACCGCGACGTCTGTCGAGAAGTTTCTGATCGAAAAGTTCGACAGCGTCTCCGACCTGATGCAGCTCTCGGAGGGCGAAGAATCTCGTGCTTTCAGCTTCGATGTAGGAGGGCGTGGATATGTCCTGCGGGTAAATAGCTGCGCCGATGGTTTCTACAAAGATCGTTATGTTTATCGGCACTTTGCATCGGCCGCGCTCCCGATTCCGGAAGTGCTTGACATTGGGGAATTCAGCGAGAGCCTGACCTATTGCATCTCCCGCCGTGCACAGGGTGTCACGTTGCAAGACCTGCCTGAAACCGAACTGCCCGCTGTTCTGCAGCCGGTCGCGGAGGCCATGGATGCGATCGCTGCGGCCGATCTTAGCCAGACGAGCGGGTTCGGCCCATTCGGACCGCAAGGAATCGGTCAATACACTACATGGCGTGATTTCATATGCGCGATTGCTGATCCCCATGTGTATCACTGGCAAACTGTGATGGACGACACCGTCAGTGCGTCCGTCGCGCAGGCTCTCGATGAGCTGATGCTTTGGGCCGAGGACTGCCCCGAAGTCCGGCACCTCGTGCACGCGGATTTCGGCTCCAACAATGTCCTGACGGACAATGGCCGCATAACAGCGGTCATTGACTGGAGCGAGGCGATGTTCGGGGATTCCCAATACGAGGTCGCCAACATCTTCTTCTGGAGGCCGTGGTTGGCTTGTATGGAGCAGCAGACGCGCTACTTCGAGCGGAGGCATCCGGAGCTTGCAGGATCGCCGCGGCTCCGGGCGTATATGCTCCGCATTGGTCTTGACCAACTCTATCAGAGCTTGGTTGACGGCAATTTCGATGATGCAGCTTGGGCGCAGGGTCGATGCGACGCAATCGTCCGATCCGGAGCCGGGACTGTCGGGCGTACACAAATCGCCCGCAGAAGCGCGGCCGTCTGGACCGATGGCTGTGTAGAAGTACTCGCCGATAGTGGAAACCGACGCCCCAGCACTCGTCCGAGGGCAAAGGAAGGAGGAGGAGGATCCGAGCAGAAGCTGATCAGCGAAGAGGATCTGTAAAAGCTTGCAGAGCATGAGTTGGCTCATCCACTACACGTACAATCTAAATAAATAGCTATTTGCTAATCTGTGTATTTCCAAGACTTTATTCTCACATCAGTACTCTACCAATGTGCTATTAGAGTTAATTATTTGCTAAAAGCGATCCTAGCTCTGCGCTGCGTTCGGTAGCACGCTGGACGGCTTCAGCAAAGATGGCTCGAATCTTGTTCCCTTCGAGTGAGTTGAGTGCTGCCTCGGTGGTACCATTTGGAGATGTGACTTTGCGTCTTAATTCAGCTGGATCCTCGCCTGTATCTGTCAACATGCGACCCGCTCCTAAACAAGTCTGTGCTGCAAGTCCACGAGCAACATCTGCAGGAAGCCCCAATTTCACTCCTGCGGCTTCGAGGCACTCGACCAACAGGAAAAAATAAGCTGGACCAGATCCTAACATGGGTCAAAAAAGCATCAGTTGATCAATCACCAAATATATTTTACACAAAATCAGTGTTCAATACATTGAAATGAACTTACCAGATATGCCTGTTACGACATCCAACAGAGATTCCTCCTTGACCCAGTAGTTTTGCTTCGATACAGACTTGAGCACAACAGAAACAATTTCCTTTTGATTGGTGGTGACTGAAGGAGCTGCATACATACCCGTTGCTCCTTCGACAACCAACGCAGGAGTGTTTGGCATGCATCGCACAATTGCTGGTGACTCGGTCATCCCTTTCTTGGCTGAACATGTCAACCACTTCAACAAGTTTGAAATGGTAATTCCAGCAGCAATTGACACAATTAATGGCTTGTGAGTCAAGACGGCGTCCGAAATGCCTTCAGCAACGGATCTCATGACTTGAGGCTTGACAGCAAGAATAAGAACATCGACAGGAGTCGTTTGGCTTTGATTGGTAAACGCAATTGCCTGAGTGTTTGAGGTGGTGACCTGAACTTTAAACCGTGAAACTAGACGAGCACGAGCTTCGTCCCAGGGTTCTGACACGATAATATTGGATGCGGAAAGACCGGATTTCAACAGTCCGCCAATAATTGCACCAGCCATATTGCCTCCACCAATAAAGCCAAGACGCAACCCAGTAAAGTCTGTCATGTTGTAATGCCAAGACTATTTGCGAGAATTGTTGAGCATCAAACTAAAAATAAAAAGAAGAATCAAGCCAACCCTCAGGCAGTCCCTTCCATCCACGTGTCATGCAATCCATTACCGTTCGAACATGCAGAGCTTTCTGCTTTATTACACATTGGCCGCTGTATTCACGCAAAGCAAACTACATTGATCTCGATGACTGTTGATTTTGCTTTAAAGCAATCGTTGAATGCTCGTGTGCTTTCATACTAGACATTGAATGCTTATTATGTACCGAGACTTTTATTTAGTGTTCCATTTTATGTGAATACAATTGTAGAATAATGTATACATTTTTCTACGTGCTTATGTAGGCATCATTGTATGGCTCGTCGCTCCACCTTGTTGGGTCTTCCACAAGCAGATCTTTGGAATTGATGTCGGTATCTTCCATATTACTGCTACTGTTTGTATGAGCAACCTGGTTTGTGGTTTCATTCTCATCTACCACTTTTTCATGGTCAGTAGTTTCCATGTCTTTGATTTTGGCCTTTTTTCGTGCACGCTGAGCTTGAATCTGCTCTACGAGTGAGTCAAACCCACTAGAATATTTTTCCAAATGTGTCTCGACAGCAATCTGATCCTGGGTAGTCGCATGATGCGTCGCATGAGCTTTAAACGGGGTTGCATGAGAATGTGAATTATTTTTCTTGCTACGCTCCCAATCTACCAACTTTGCTCTTAGAGCTACATCCGACAAAGGATGCCGTGAATCCAAATTTGCATTATACCGAGTAATCCATTCAGTATGTCGTTCAATAAGTAATTTGCGTGGTCCAGTGGAATTCAAACCATCGTCCTACAATTAAACGTATTGACAAATGAGTGTGTCAAATGGTGATATAGGTTTATACATGGCATAATGATGGCAGTATTTACTTTGAGCATTTTTTTAATCTTTGCGTCGCTTAGCAAACTATAGGGATGATATGGCTTGGGAAGACGTTTAGGGGTGTTGGTGTTCAAAAACGGCGCACTGTCAGCTGGTTGAGCAGCACCATAAACAGTGTGTGATGAGAGTTTACTTGCTGTTTTGGAAGTGGATAGAAATACACGAGAAGTCGTAGAATGTGTTGGTGACGTGAGAGTCTTGGACTGGTGCAATGATGACTTGCAGCCATTATCCAAATGTGCATTGAGATGACATACTTTTAATCGATCCGAACATATGGGACACACCACCAAATCATTTCCTAAAAACAATCGAGTTAGCTTCAAGTCAATCTCATGCATTAAATATTTTGTTTTAATGAACATTTGTCTGTGCTATTTACAGCCGCATTCATGTAAATGAAACACTAAAGGTGTTTAATAAACAGCCAATCTCATCAAATGACTGGTATCGCTAAATTACTAAACAATATTGCATTCTCTGAATTCCTTGACAAAGTTTACTGATTGTAGCAGCAGAGTCCATCAAACATTCAACTATTGTATACTCCAAAGCAAAATAGAAGCAGCCATTGCAAGATAGTACAGAAAGGGTTCCATCTACGTGAATACAATTCCAAGACTTGCCTTGTGGTTGGTATTTATCTAGCGTGCTGACATTTGCTGTACCGGATATCAAAATATTAGTGGTCGATGTAGTTTCTGATGTGGTAGAATGGTTGACAACTTCAGTTGAAATAGATGATGGAGCACCATCAAAATCTTCAATTGGAGCAACTGTCTGGTTTGGAGATGCTACCTTGACTTTGCTGAATTTACAAGATGGTTGCTGAAGTTCATCGTCTGACAGTTTATTACTACTCGTAGAACTCCGTGTCAATCTCTGTCGCTTAGATTTTGAGTTGGGTGTATACGTAAAATCGGAATCAATATCGTCATTGTATTCACTTGCATCAAAAGAAGTCGATTGTTTTTGAAGTTGACGGGCTGAATGCCTTCGTGTACTGCATGGCGATGCTGGTAAAGATGGTGTTGTTTTTTGTGATAAATGCAATGATTGTTCCAGTTGAGTAGTGTTGGAAGTATACACCGACTGATTGCTCGAGCCATTTAATGGCAGTTCGGATGATAAAACCCATTCACCAGCATCGATCTGCATCAGCGGAATCATGTAATTTGATCGAATCTCTTTGTATTGCCACACAAGATCGTCCAAAACTTGGGTTCGAATAAGCGAGTTCAAAATTAAAATCATTAGAGTAATGCACATCCAGATGATCGGTTTGTGACAATAGTCAAAGTATTCAATATCCAGTACAAACTACACCACACCTCGATTGTTTTTGAGGGCATGCAATCCAGTAACATCTTTTCCACAACTTGGACACTGCATCTTTACAAGCAAACTCTGACGAATACACAGTGAACAGAATGTATGGATGCAAGGCAAGATCATGGCAGCATCAAAAAGTTCCTTGCATATCGGACACCGAAGGGATTCATCCATGGCCTTGAAAGGAGTCAAGGAATCTGGCCACTCTTTTAAATCTAACTCTTCCGAGGCATCAAGTGCCAATGCAGTGCGACTTGCATCGCTTTCGTTTTTGGTATTATGGCTTGAACCATGCATGACAACTTTGAGGTTGACTATCAAACATGACTTGTTCGTCAGCTTCCAATTCTCACCCTCAGGAATTTAACCTGGATTCAAATGGCATGATTTCTTGCATTGATACAATCGCTCTATATAATCACAATTTCATCTGTCGAATGAATTACACGGCCAGAAATGAGCAAGACTCCATGTTAGAGTATCATGGCAATAAAACTATTGTTGAATCTCGACTATTCCCCCCTTTTTACATCCAGTTGTTTTGTTATATCACAGCTCAAATCAGTATACAAGATGTTAATGTAGTGCATTTCTTGTGAAAGTTGAAACATTCGCGACCAAGAGGTTGTGATGATTTTAAAGGCTCTGAGCATAGGCAATCAGAGAACGAGTGGGACGGCCAGTCATACCCTTGGCAAGATATCCAGAGGCTCCAGATTGTTCCATAACACCAGCAATGTCTAAAAATATTAATTTATTAGCAAAGTTGTATCTCAAACCAAAACAGATACATGACTTACCAACGTGCGCATAATCAAGAGCAAGTTTTGCAGGTTCGTCACTTCCTTCAGCAGTAGGAATAGTAGGCACGAATTCTTTAAGGAAAATGGCAGCAGTGCACGAGCCACCAGTACGTCCCTGTGTAGTCAATGCATCAGTTTAATCCGAGTCAACTTGGTATCAATTGTCACAAATACAATGTAAACTTACACCAACGTTCTTGAGATCAGCAACGTGACTAGAGATTTGCTTCTTATACTTTTCAGAAAGAGGCATGCGCCAGAATGGATCGCCAGACTTTTCACCGGCAGCCTCGAGTTTCTTCCACAGATCGTCAGAGCTTGAAAACACACCAGCAAAGGGGAATCCAAGAGCAACGACCATAGCACCAGTCAGAGTAGACAGTTCAACGAGTGAGTGGGGTTTGAAAGTAGTGGATGCGTAGTAGATGGCATCTGCAAGGATCAGACGACCCTCGGCATCAGTGTTGTCAACCTCGATGGTTTTTCCATTCATGGCAATCACAACGTCGCCAGGTTTAGTAGCACGGCCGCTAGGCATGTTTTCGGTCAAAGGAATAACGGTACAGAGATTGATGGGCACACCGAGTTTAGCAATGCCCCACGTGGCACCAAGAACACAGGCAGCACCGCCCATATCACCCTTCATCAAAGCCATATCGGTAGGGGGCTTCAACGAGATACCACCCGAGTCAAAGGTAACACCTTGACAATGTATCCAGATTAGAAGAGTGTGCACAATTGAAACAATAAACAGTCAGTACTAGAGTGAGCAGCATAATGACACCAACGTAACAAGCAAAAACAAGACTTGAGTCTACTTACCCTTTCCCACAAAGGCAAGAGGCTTTGTACCAGCAACACCGCCATTATAATGAACTTCCAAGAGTTTAGGAGGTTGCTCTGAGCCACGCGAAACAGACAGGAACGATCCCATCTTTTTCTCTTCCATAAAGTCAGAGTTTCGCACAGTGACAGTAACATTTGGAATTCCCTTGAAGATCTCGACAGCATTGTTGGAGAAAATGGTGGGAGTCATGTAATTGGCAGGTGTTTCCATGAAATGGCGAGCATAGTTTTGGGCTAAACGATTTAGGATTGAACAAGATTCAGCGTGTCGATATGGACTAGAACATGGATTCAAAATGCGGGTCACTTACATTGAGCCAGAACACTGCCAACGTGCCATTCGTCCTTTTCGAATGCACCTTCCATGGCAGAAACAGTGACAGGAGAAGCCTTGTTGTCTGCACCCTTGAGTTCGTCGTATGCATAAGTGGATAAATGGGCACCCTCAGAAGTGCCTATGCAACAAGAATGAATATTATGCAACCTTTAGATCCAGCCAACAAACGACTACTTTACCAACACCATGACCAAGATGATCAAACTTGACTTTGAGATCCTGTTTCTTGCCCAACAGATGCAAGGCATTGATGGCAGATGCAGCCTGGTTTCATTGGATAAATGTTGAATATGAAATGGTAGAAAACAGTAATAAACATGCGATCGACTTACAGCCAAACGGGCCGTTTCAGCAGAAGCCTGAACATCAGTACAAGGCTTGCCAAGACCAACCACTCCAACGATTGGAGCATCAATGCCTGGAACACCAAACAGTCTGCACAGGATTCAGTTTATCATCAAGATCTCATTACATGATCAAGTAACTTACAGACGAACTTCTTGAGCTTTTCCTAGAAAGTTGGACGCAGCCAATTGAGATTGAATTCCAGCCAGTGCAGACGCAGGCAATGATTTAGAGAACACAGTGGGAGCTGCAGCATTAGCAGTTTCGTGAGCCTAATTCATGGTCAAATGTAAGCGAAATACTTGATACATGACAGCAATCCATACTTACGCCATACACAACAGCTTGAGCAATAGTACGTTGAGCCATTCTTAAAACAGTCGACATGAATTTATCAAGAAAAGAACAAGCACACATGACTTGGATCTAGACTTTACTGCTGAATTCATGCCATTCAAGAGTGCATCTTGCCATTAACAATTTCGTATTCTTTCCATTTTATTGTGTTTTGGTTGCTTTATAATCATGAACTTTAGAGCAAGTTTCTTGTCTTTCACTGCTGTCTGTTGCTACGTTTTAATCCTTGTTATTCTCTAGGGTTCAAGTGCCGTGCAGGATACTCGGTTTGGTGACAAGAATAAGAAACTGCTCAAAACTCTGTTGTTTCCTGAATGCTTCTCTAAAAAGGTATATCAATCATCCTGTCAGCTCATGTTCTGTTGTGGAAATACCAGTCTCGTGTCCATCAATTTGTTCAGGTGCATGTGTTCCACACTGCAGTGTCCATGCAAGTCATTGGCAAGACTCAACTCATGTTTTAATCTGCTTGGATATCTATAAACATAGGTCGATATGAAAAAAGTCCAACTCAAGACTATCCGTCCTTGGATTGCAAAAAAAGTGGGCGATCTACTTGGGTTCGAGGATGATGTTGTTTTGGAATTCATATTTAATCTGCTCGACGAAGAGGTGATGTCTACATTTTGATATCTATTCGTGCATGGATTCACTGCTAGAAAAGCTGACCCACTTGATTGCTTTCATGCTTGTCGTGCATTCTAGACTGATCCTCGGCAGATTCAAATCAAACTTACTGGATTTTTAGAACATCATACTTTATCGTTCATGGAAGAGTTGTGGAAGTTGCTTCTGAGTGCGCAGTCGTCTCCCACTGGTATTCCAAAAGAGTTTTTAGATTCAAAAATCGAAGAGATTCGCAATAAAAGGGTATGTGTATACCCTACACTCCATATTGTATTTGTACTAACATGTGTTGGCTCATCTACGTGCTTTCATAGGAACAAGATGAGAAACTTGCTGTAAATCTTTCTTTAAAAAGAGAAAAGATGGAACAAGAACGAATTCAGCGGAGCTCCGTCTCTCAAGCATTGGGTCATCAGAACTCTGTAAATCAATCAAAAGATTCATCTAAAACCCGAGTCAATTCACTCGAGGTGAGTCAATCTATCCAATGTGTTGCTGTCTTTATGTTTAAAACCGTTGTGTTTTAATTTTTTAATGATCAGGGTTACAAGTTTACTGCCATGCCGGTTCAAAGTCGTCGAAAAACTGATAGATCTAGATCCCGTGAACGTCATTCAAACCGATATCATAACCGTGAAGATAAAGATCAGTATTCTGACTCTAGCCAGCAACATGATAGGCATGATAGAGACAGGGATCGTCGTCGTAGTCGAGACGACACACGCGACTCAAAACACGTTGATTCAAGACGCAGTCGTGATCGACCTGGTTCGAATTCGTTGAAAACTAACGATTCTATCGAAGCTGTAGACTCGGAAAACGAGCAACGACCACGAGGTGAATCCAGTCGTAGTAATGGCCGTGCTGCTCATTCTCGACACCATGATAGTCATTCTCAAAGTAGATCTGATAGAGACTCTGAAAGGGCTGCAAGACATCGACACCATGATAGTAGTCGCGAGAGAAAATCGCACAAGTCCAGAAAAATATCAAGACGCTCTTCTAGCCGCAGTCCAAGCTCCCACAAGAGATCAAGGCGTCGTAGTGAGTCATCTATTAGTAGTCAGAGTAGCGTCAATACTACAAGCAGCAATCATCAAAACATTCGACATAAAAATGATAAAAGTGTATCATCAAGTCGTGCTATACAAAATTCTAGAGATCAACAAAGCAGATCATCCAGGCGCGAGCGGCATGAGCATTCTGATTATTATCATCGCAATCGTAGCCCAAACGCTCATCATGATTTAAAATCCAGGCGTCCATCTTCCCAATCTTCAAGATCGTCCTCGCCTGTTGGACGTGGTAAAAGCAAACAAGACCTTTGAATTGCATGAGAATGAAAAAGCTCTCAAAACTTTGATTGTAGTTGGCTTTCCTAAAAACTAATTTGTAGCATGGTTTATAAAATCATCAATGGGTGATTGAATTTAAATTATTGTGTTCATGTAAAATACCATTGAACAAGAATGCCAAAATGTATACTAAACAGTCAGTTTCATGGAATGATGGGTGTCAGTTTACTGGCCAACATTGTGTTTTTTAAACTTTTTAATTGACTGCTCTTTTAGTGATTGATATCAAACCAACAGTTGCATTCTTTGTTTTCTTGAACTATAACGTATCTGATATTAGAATACAGGAGTTTGATGGCAGTTGAATCCAACATTTGGATTGTAGTCGAATTGGGTGATTGTGCAGTGTAGAATTGTACCAATCATTCCAGTTTAAAACTATAGTTTGCATTATAAAATAGTCGTTGTTTGAAAGAATTGAAAGTACAACGAATACTCGGCCATTTCAAACCAATTGTTTCGTTTTACATGAATACGCTGTAAAAGTATTTTTTTAAACCAGTTTCTTTTTTCCAATCTTTACAACTATTACAATGGCTTCACAGGACAATTGGGGATTCCAAAATACTAGTAACGGTGCTGGAAATGGAACAGGATGGGGTGCTGGTGGTGCTTCACAGAACGGTGGTTCTGCAGCCCACAATAATACTACTGCGTCTGGAGGTGCTCACGAAGCAACTCATCAGCGCCAGCCCAGAGTTGATGTTGAATACACATGTGGTGGTGAGACTTTATTGCCATGTCTCTTGGTTTTGTTGAAGCTATTGATATATTCTTGTTAGAGATATTGACATTGTTTTGAATGTAATTATAGAATGCACGGCATTGAACCAGATCAAACCCAGAGAGCCTATCCGATGCAAAGACTGTGGATATCGCATTATGTACAAGAAGCGCACAAAAAGAAGTATGCATTGATGGTCTTGAGTTGCACTGTTGATGGCATTTTGACTAAACTAACATTTTATTTGCAAGTGGTTCAATTCGAGGCTAGATAAACATCAATTCAATCGAATACATGGCATTGCAAATTCAAAAGTACACCATCAGCTTTTTTGTGGCATTCTATCTTGATACTGTTGCATTAGCCAAGATGTTTGAACCTGTTTTTCAAATCACAATGAACTATAATACACTGATGTATATATGATGCTTTTTCTAAATGCAATTGCGACTACAGGCACAAGATTTTATTTTTAAACTAAATCATGATATTGTGATGCCGTTTTTCTCAAGTGCTGTTTCCATTTTAAGCATTTTCCCTGTTAGTTCCTCTAATAGCTTTTGCATTTTCAAATTGATGTTGGCTAGAATTGCTGGATCAACCTTGCTCATGGCAGTGACAGAAGATAAAATATTCATATTGAATGTGTGGGTGGGTTTGAGTTTGGTATCTGGCTGAAGCATTGATGCATGGTCTTGGAGGATATACTGCTGGATAATCTTTGATTTTTGGCCTAGTTCCTTTTCTTTGTGGTCTAACTCGTTTGTTATACTGTTGATTCGATCAGATGCACTTTTAAGCTCGTCCTCGGCATGCCGCACACGACGATTGAGAACTTCATTTTCTTGCGCGAGGGACAGCAAGTCGCCAGTGAGTCGTTCCATTTTCGGGTTACTTTGCAAAGATTCGTTGAGCTGTCCATGTGACGCACTTGTACCAAGAATGGTAGATCCAGATGTTTTTAATGATAGATTCTGCAACTGGCCCAACGTGTCATCTTCCTCGCGTTGCTTGCGTTCCTTGATAAGCTGCTTTTGAATGTCCTTGACAAGTTGTGCACTCTTGCGTTCGACTATTTTCATTTCATTCTCGGTCTCTGCTAGTTTCTTGGATATTATATCGTTATCTTGCATCAATTTAGCGACCTTGGACTGCAGTTCGGTAATAGTTGATCCATTGGTAGATTTAGCAGCATCCCACTCTGCTTTATGGGTTTGGACAAGTGCATCTTGTTCAGCTTGACAAGCAGCAAGTTTTGTTGCTTGGGAAATTGCTTCATCACGTTCCTTTTCTAATCTATTGATTGATCTTTTAAAAACAGCTTCCGCGTGTATCAACTCGTCATTGCGTGCCTTGATCTTTTTATGGATCTCATCCCGCTCAAGCAACGATTTTGATGATCTTTCATTAGAGGCTCGTGCAACCTCGAGCTCTTGAGATAGAATATCATATTTGGACTGAAGTTCACTCTGTTGTTCAGTCAAACAGTGCAGTTTTTCAGTGAGTGTATTCTCTTCTTGTTTAATCCTGTCAGAATCAGCGTATTGACTAGTCATTTGCTTGGTCAAATCTGCTACTTTGGCATTCAAACTTTCTACCACTTTGGACGATTCAGCTTTGATAGTGGACAGTTCGGTTTCAATAAGCTTGAGTTTCTGTTGTGCTTTGAATGCTTCTTCAGCTTTTTGAATAATTTCTTTTTCATATTTTTTGACCGATTCAGCCTTGAATGTTTCAAAATCCTTGCGAGCTCTTTCAACATCGGTTACCAGTTTTGTTTTTTCCAGCCTGTATCGGTTTTCCATATCCATTTTTTCTTTTTTGAAACGCTCTTCTATCTCGGTACGCTCCTTCGCCCGTAAGTCTAGCTCCATTTTTTCCTTTTTGGATTTCTCGACCATGTCACCACGCAGTCTTTTTTCATTCAACTCGCGATCATCATGTACCATGGTTAGCTGCTCTTGAAGACTCTTGATCAACGTATCATTTACTTCTTTATTCTGGCTCATCTGCTTGTGCAGCGTATCAATCTCCTTTTTGAGAGCATCAATCTGTTTGATCAATATAGCAGTCTCATCGTGGTGTTTGCTAATCTGAGCTTTCAACTCGGATATCTTTTCCGAGGTTTGATGCTGCAAGGCAGAAAACTGTTGTGTTTGATCATGCAGACACGTTTCAAGTGAAGAACGTGTTTGTTTAAGTGTTGCTTCGTGATTTTGTTCAAGTACTTGCAATGCTAGTTTGTGTTTGTTCATCTCCATATCAATTGCTTGTTGCTTTTGCTTAAGCTCTAATTTATGCTTTGTAGTCAGATCAGCGATGGTTGATGTTTCAAATATTTTACTGGCACATAACTGGGATTCAAGTTCTGCAATGCGTGCCGTGAGTGCATTTGTAGCATTTTGCTGATCCTGTTCACTTTTTTTTTGAAGGGCATCAATGGTATCGATTTCAACAGAGTGATTTGCTTTGTCTTTGAAATGTTGCAGCTCTGTTTGGAGATGAGCCATGTCAGTCTGTGCACTTTTTTGTTGTTGATCTAGCATTGATTGATGTTCTTTTTTGAGAGACTCATTTTGAAGCTCATGAGCCAACTTTAGTGCAGTAATCTCTTGCTCATGTTTATCGTGAGCGGATTTGAGAATTTCGTCTACATCAAGCTGAGTACTCGTTTGATCAGATGAAGGGGTGAAAGATGCTACCAATTCATACTGTTTTCGTATAGTCTCAATTTCTTCCTTGTGGGATGCAACAAGGTACTCCAATTCTTGGGTATGTTTTTGATTCAACTCGGCCGTAATTTTGCTTTTCTCGGCTTCAACATGGTGCGCATGTTGTTCAGTGAGTTGACTCATTTCTTTAGAATGCTGACTTTTGAGGTCTGAGAGACAAGTTTCCATATCCCGAATCATTGCACGGTGTTTTTCAATTGCTTCAGCGTCGTCCTTGACATTATTGCCAGCATCCTTTGTCGATTCTAGTTTTTCCAGTTTATTGGAAGCTTCATTCAGTTGATACTCCAGTCTATCCATTTCTTGCTTCATTTTTTCCTTTTCTTGAAGCAATATAGCTGTACTGTCATTTAATAAGCTTATTTTCTCTGTCGAATCGGAAAGATGATGCTGATCCAATTCAGTCTTTTGAATCAACTCCATTTTCTCGCGTAGCAGCTCCTTATCCGCTTGCGTATCAAGTTTAAGCTTTTCGTATTCCGTTTCAATTGTCTTGCAGATTGAATTTGAAGCAGTAAGAGATTGATGGGCAACGGATAACTGCGTTTCAAGCTGTTTGATTTGATCTTGAGACTGCTTGAGACGAGATTCAAGCTCTTCAATGTTTGCAGTCGAGGTGGAATTAGAAGCAACAGGCACACAAAGCTGATGTTGAGCAATTGCATTTTTGGCGGTATCAAGCTCTGCCTTTAAACGATCAATCTCTTCCTGTGCTGATTTTAGCGCTTTTTCTAGATGCTTGGTATCAAGATGGTGTGGCTGATCTACTAATGCATCGGTTGATAAAGATTGACAGAGCGGAACTGAGGCTGCTGATGGTGACGTAGTAGTAGAAGGTACTGGAGATGGATTGGTGCTAGCAGTAGAACCAACCGTTCTTGGCCACCAACCAGTACGCGTAGAGCCTGTTTGGACAGTTGGTGCGGGTGCAGAGGAAGTCACAACTACAGCTGGTGCAACTAGATTGCCCGATGAAGACAATGGCACGATTGAAGCACGATGGGAATTTGGTTGTTGTCCTGATGCAGTGTTTGCAATTACTGATGTTCTCCCACTTTCCATATTTTCCAAAGATCCACCAATATTTGATGTAGAGTGTGCAGCTAATGTAGTGCTGGTCTGAGTTTGGTTTGCTCCTTGCTGCTGTGAGCGTGACCACCATGATTTGGCAGATTGACTTGCTGCTGCTAATGATCCTAGCACTTCGGTAGATCCTCCAGCACGTTTACGCTCTATATCCAATTGAGACTTTATATCTTCAAGCTCAAACTTCAATACTATGGCAGTCTCTTCAAGATTTGTCTTGTCAGCTCTTAAATTGGTTTGAACTTGTTCGAGTGCTTTGACTTGTGCACGCATAATCTCAATGTCAGCAACGTCGGTCACATAAGCTGCATCTTTAGATGATTCATTTTCTAAATTTTCAGTGACTAATTCTGGTGCTGTAGGTGGTTGGGTTTGTGTTGATTCGTAAAGATCATGCAGCTGTTTTGTCAACTTTAAAATTTTAACTTCAAGAGTCTTTTTTTGATTGTCTGCCTGTGTAACAATTATATGCATATTTTCTTTAAGCGCATCATTCTAGCATTTCCATAAAACCAACGTAATTGATGAGTGTATTAAATATAGTAATGTGATGAGTTTAGTATGCGAGATTTCAAAACAAGTGTTAAATGGTGATTATTCTATAATATATTCACAATCAAGCAAAAAAGATGGATCCAAGAACAATGTATACCTGGAGTTTTTGATCACCAAGTAGTTCTAGTTCGATTTTGAGTCTACTGTTTTCATCCAAAAGTGTTTGCATAGCAGTCTTGTCTCGGGTCCGATTCACCAAAACTACAATTCCATTTAATAGCCAGCCAATCAATACTTTGTATACAGATAATATGTGGATTTCAAAGCATGGCTATTTGCAAAATATTACCTGCAGCTCGCTTTAATTGCTTTTCGATATCATTTTTATCTTTGATAATCTGACGAGTGACTGACTGCTCCTTTTCAAGTTCTGTATCCCGGTTATTTTTATGGAGAAAATGTATAGGCAGGCATTAATACATTGATATTTTAAAGTTAGTATCCAGTCTATTCACATTAGCTTTTATCCACCCTTCTTGTATTTATTCGGTATTGTCTAAATCCATTACGCGACATATCCAGTCGCTTTGGAAAATACAAGTCTAATGGCAGTCGAGTCGTAATAGCAACATATTTTACCAGTAGTAAGGCTATCGGCCCTTGAAACAGCCTCATCTTTTTGTCTAGTCAAAATATCAACCTATACACAAATAAAATGTCAATACTATTTATTTTTGCTAGTGGATCAGAGTATAATAAATGAAATTGAGCAATGAAGCCATTCTTGCCATAATTAAATCATGCATCTATCTCAAACCCAATGAATATTTAAACAGTAGGTTGTGATCAAAATAGGTATATACCTGCTGTTTAATTTCATTTTCAGCCTGCAATGCAAATTTATGTGAATCATTCACATCTGCCATTGTAAAACTGTCAATAAAGTTT
>--ura3_URA3_locus_allele_1
TGCTTCATTTGATATAAGCAAATTGCTTGGTTGGAGCAGCAAAAAATGATGGTGGTTTGGATTGAAGATCATTTGAATTGGCAGATAAAAGGATATTCTGTTGAAAGTTTAAATATATAAAGGGTAACTTGGAATCAAAGTTTCAATATTATCAGCAACAGGTTGATGCATGATAAGGAATCACGTACGCAAAGGATTTTGTTCAAAACAGCCGCCTGGGTGTATAGTATATACTTATATACAGGATCGGAAGGGAATCGATAAGTTGAAGTACTGAAACGAAAGGATAGCAGTCTCTAATTAAAATTAGGGTTTGGCATCCGCTGAGGGTGGTGAATAGTGGAGTGGTTGGGGTATCGATTCAAACCATGGGTGACACAGAATCTGATCGGCAGTCGGCCGTTGCGATGCATGCTTTTGAAGCATCCATCCTAAAAGATCCATACACTTTGGGGACGATGGAAATCTTGGCGGCTTGTATGCGCAGGACTTGGCTTGCTCACTGGATGCAAACGGAACCTCTCCATACAGAATGGTATACTGTCGTAAACATACATAGATTTAGAGTCGACGAGTAAATTGCGTCAGTAAACAAGATACGTTGTAAATCTTCAACCAACTATTAGCTTACCAAAAGGATTCCTAATGCCCATACGTCAGTTGGCTTTCCTCGATACTTTTCTCCTCGTAAAATCTCAGGACTAGCATATTGAATGGTTCCCTGAAATCGATCAAATAAAAAGTTTGGATCGCTGGATTCCACAGCTGCAGACCCAAAATCAATGATTTTGACATGGAAACTGCCATCAATGACAATATTCTCATCCTTGATATCTCGATGAACAACTCCTTTGCAATGAAGATACCGTATTGCTTGAACCACTTGAAAAAATATACCTTTGGCGCTTTCTTCTGGAATTCTATCATATTGCTCAATGCACCTACAATGAAAATGCATCAGTAAATATAAATAAAGGTACAACAATGTGAAAAAACACGCTTGGAATTATTTGTAAATTAAAGTAATGATTGCATTTGGATAGTAGAAATCAAGCAAGTTTGTCAAGACGGTTAAACTTACTCAAAAAGATCCATTGATGGTCTGCGAGCAAGTTTTGCTGGAAAGGGACAAGTAACGGATCTTTGAAATATAGGTTGCTTTAAATCCAAAGTGCTGTTGTTAGGTGTGACGTATGGAGAATGAAGAACAGGCTCAGCCGATACAGGAAAAACAGGCTACAGTATGTTTAACACATCATGTTAGTAACTAGACTTTAATAGATAGACTCGGTTATGTGCATAATGCATGACTAATCATATGTGCCACACTTGAAGATTGGTGCTTTGGCTTCATAATCAAGTTTTTTGCCAACAATGTTGATGTTGCATTGAATATGTAATTGAGATACCAAATTCAAATCATATTTAATGTATAATTTGAGCCTTTTAAAAAAGCACACAAAACAGCTCAACTCAACTTACCACTTGTGCCACACTGGATTGAGTTAGTCTTGATTGAATTTGATCTTTTGATGCCACCCATTGCGATCCATGTAGCTCAGTGACAAAGTATACAAACTTGTGGTCCGAATATACTGCGACATACGAAATGATGTTTGTGTGGCGACAATGGCGAAGAAAATAAACCTCTATTGGAATCACACCTAATTGAGGATCTCGTACCCATCCATCCGAGGCTACGCGAGATTTGAGAATAAACTTGGCTGCTACTTCTTTTCCTGTATGGCGATCCAATGCGCCTAAAACAAACCCAAAACCGCCTGATCCAAGTTCAGAAATAAGCTCAAATCGGTCGGCAAACTCTTTAAGAAGCGTATGTCCTGCTAGTTGCTTTTCTGCCATTGAAGGCTGGGTTTGATTATCCTGCACCTGTGCCGAAATGGAACTTGCTTTTTCGGGAGTAGCTCTATATAATGTACCGGATTTAGGTAGTGGAGGTATGGGGACAGATGGCATCTGTGAAAAACAGTGATAAGTGTGAGCAAATTCAGTTGATGGATAGGACACAGTGCGTGCCAAAGAAGTTGGCATGATTAGGATTAGGTATGGCAGTAGAAAATAATGGTTTGAGATTTGAGAAAGACAACGAGTATAGTTGTATTGTCCTGATTTATACAGTTTCAGTGTTTACATGTGACTATTTTGAGCATTGTAGAGTAAGCAAATCAATGCTAACATGACTCGGATTGATCAAAACAAAGAATTCCATTTCGGCAACAAAGTCCAGCTATTTTTGTTTTTTGGAACTGTTGCTGTGCACTGATTAAAATTCAGCCGAAATGAGTATATTTGGTGATGAAAAGACTGCTTATCACAGGTCAAAGCAGCCCTTGCGAGGCGCGCATTGGACTTTAAAATACATGATTAAACAATCATGACATATAGTTGTGTAACGTACGCAAAATTTGGTTGAATAGTACAACTGAATTAATCAAAGTAGAGTAAATGAAATCTAAACTCAAGGAAATATAGATGCCATTTGAAAACGATAGTCTTGTAGTTTGTATATTTCAAGGTCACGTTGATTAAAGAGACACTTGAAGAATAAAGACTTCAAGATTGGTAAAAGGGATGCAAACTACTCGAGTATAAAATAAGAGTAGATATAATTACCTGGTGTTTCAAGTAGACCGAGTGACTCGGCTTACCCTGTGATAAAGAATGAGTCAGTTGTGGACGGTTGACAGTAGTAGATTTGGTTGATAGATTCGGTTGTGAATAAGAAGTTTGTTCATGCTGTTTGAGCATTGGCTGATGATATTTTAATAAAGGTTGCAATTGTAGATGTTCTTGTGATGAATAGATAAGTGGCTTGTGCATGGGCTGGGTGGCAGCCAGGGTAACGTCTAGTGCCACTGACGCGTCGGTCGCGTCTGACTGATTCAATGCACAGTGTTTGTCGGAAGAAAGTTCATGTGGTGATGATGTTGTAATCGATGGGTTAATATGTTCTGTTGCTTTCGATACAGCCTTGATGTTATGGATCGGTTGCAGCACTGAAAAAGCTTTTTTCAAGTTTTCATGGTTTACAACAACTGCTGAATCTGGCGTTTTTTCCAATGTATCAATATCAACTATGCTGAAATTGGCTTCATCGTTTGTTGATAGTGCTTTGGTCATGTCTTTTCTTTGAGTACTGTAGAGCTTTCCATTGCTGCTGTTTTCTTCTACGACTGACTTTTCCAGGAGTGGAGCAAGTGTTGTTTTCATTAGGCTAGATCGTTGAGTATATGAAGTTGGCATCGGAACAGTAAGTTTCATGCATAATGGTTTTTTTCTATAGTTGCTACTGATCTGATTTGGTTCTTCCTCATTGACTTGAGATGCTTTGGTTGCTGCAAGTGTAGCACGTGAAATAGAGTTGCTAAATCTGATGCTCGAATTTACCTTGCTACAGTAATTGGAGTTGGCATGAGTTTCAATACGGTCTGTGTTCAGATCTAACTGGCAAGATATGTGGTTATGATCAGATTGTGTCGATAGTCCAGTTTTGCAAAAAAGAGTTGAGCATGCTTGTCCAGGTGTTCCAGCTAGTGGCGACATGTTGATCTGGTTAATAGGCGACTGAATCTTACAAAGGTCAATATTTGGTGTGTTGAAAACACAAGTAGACTGACAGAGCGTGAGACTGCTTACTATTTACGGCTCGAGTTTCGTTAAACCAATTTTTGGCTGACTTTGTGACAACAGCGATAGAGTTCTTTATCGAGTTTTACTAACCCTACAATATACGTATAAATGAGTCGCTTAATGAAAACACATCGAGTCCTCTTTCACATAACTCTTATCTGGAATAAGAGTTGGAAAAATGAATTAAAGTACTTTTAAAATAAACCCCAGTCACTTACTCGAGTTGTACAACCTGAATCTGAGTGGAATAGAATTCAGCCCTTTTAATTAAAAAAGATGAACGATGCAGCAATAAATAGCGGAATTTGGATAAATTGACCGCACTCTAGAACAAGAAAGTTTAATGGTATGCGAAAATAGTATCTGAAAACGACGTCACTAACCAAATTGCAATATGAGCAAATTAGCCAGCGGTTCAAACGGAAGATTTGAATCTGTGCTTGGATCTCGGAGGCGCAATACTGATTTTAAAGTCAAAGCAAATAACAAATGTGATGGATTGAGAATTACAGCCGCATTACGGAAATAAAACGCCAAATAAGGATACCAAAGTACATAATAAATAGTCAATCTCATGAAATGATTGGTACCAAACTTACAGCAGATTTATTGAACATTGTCTTCTAAACAAATGCTCAAGCAGCATTCACGTCTTTGTTCCAGCAATCTCATTCCTGACTTGTCAATCTCCAGCTCTCTTTTACAAACCAAATGTTGCGTGGTCAGTATAGAAACAGCACTTGGTGACTGTACAATGTAAGAACATGCCAAACGAGGACAATCTCAATTTAAAACTATAGTTTGATTGCATGAGCATCATATGATGAACATTGTGTTTATATTGGAAAATTGGCAATGTTTATCAAAGCCGGTTTTAGCAATTGCAACAAATATTAATCATTATTTATTCCGGAATCGCTTCAAGTGTTCTGTTTTGCGTGAATACAACTGTAATCTATAGCATGTCTGCGACACCTTCCAAACCAATTGAGCAAGAGTTTCCATTCCCATATCAGCCATGGGATATCCAAACTAAATTCATGCAGAGGTCAGAGCTCATGATAGTATTGTGTTTTGGATGGAATCAGTCATCTGCAAGAGTATAGGCGATTAGAGTCAGCTCATCCAAGCTGCGTTGCTACTTAAAGATTGCTCCTTATGGTTGTTTTCATGAAGATCACTGACTTGGTATTAAATAGTTTGTACAAAACATTGGATAACAATCATGTAGGAATCTATGAATCGCCCACGGGAACCGTAAGTGTATGGTCATCAAATGTGCTTTTACAGCCATACTCATGTAAAACAGAGCCTTTGTATTCATCTTGCAGTCACTGCTTCTATTCTGATTCAGAATAAATAATGGTTCAGTATTCGTTGTACTTTTCTATTGGGAATTGGCTTTATTACCATTCTCAATTCTTTCAAACGACGACCATTGTATAGTACAATCAAATTATAGTTTTAAACTGGAATGATTTTTTGGTATAACCATACGTTGTACATCCACCAGATTTATTCATTGCAATCCAGATATTGGGTTCAACTGCTATCAAACTCTTTGTGTATTCTAAATCAGATATATTCGCGATCTAGTTCAGAAGAACAAAGAATGCAACTGTTGTTTCCATGCCAATCACCAGGAGACCAACCAACTAAAACACTTGGATGGCACAGTGTTGTCTATTAAACTACTCAGCAATCATGGCATGAAACTGTTTATTATACTCTGACTCCTATTTAGCGTTCCATTTTACGTGAATACAGTAATGATTAGAATGGTTTATCAATACGAATATGCTAACGAGTTGAATATGCTAGGGAAAGTCACTGAGCATCATCTGTAGTGCGCTTAAATGGCTTAAAGACCGACAAACTGTAACCATTAATGACCTTCTTGCTGAGCAAGATGATCAGCATCTACTTGACAAAAGCATTAAAGGTATAATGATACAATACATCGAGGCTAACAATGACTAAATATGCTGTCAATAGTTTATTATTTACCGCATCATATTTGCTACATTTAGATGAGCCAGATTGGGTTATTGCCCATGATCGGGAACGAAGACGAAATGAGATTGCAGACATGATTGAAAAGCAGAAACAGGCCAGAGAACAACGGGAGATTCGACTGCAACAAATCAGAAATCGCGAGTCTATAGAATCTACCCGATCTACCTTCAAGGTATGCTCATGGTTGCTATTACTGCAATTGTTTTATTGAATCATTGCAATAGTATATCAGTCACATAACTATATTTATTGAATACAACAGCGAAAAGCAGAGTCCAATTTATCAGATCTAGGCTTGCAAGAAAAAGAAAACTTTCTTGTTGAAGAGTATGATAGTGACGAAAATAGTCCATCGTCCAACTCACTAAACCAGCCATGGTCAGTTTATCTCAATCTGTTGTTGTTTTGTTTACACCTTGAACAATCGTGCAAAACTGACATGCGAGTATAGGTCTTTACAGTATACTGAAAAAGAGGAAGATTTAAACAAGGATCTAGATGAAATTTTCGAGATTCAGATTATTTATTGTGCCAGAACAGTAAGTTCAATTGATTGTTTCCATTGTAGTATTTTTAAAAACTAATCATGTCTTAATTACACCATGAAACACCATCCATAAGCATTCTCAAATTGCACAGTTTGTAAACGAAATCAAGAAAACAGCGTATGGAAATATCAAATGTGTTACACTTGGGTCTCGTAAAAATCTCTGTATTAATCAGAGTGTGACAAGACTACAATCACTGCATAGAATTAACGACAAATGCCTGGATTTACAAAAAGGTATTTTTAAGCCCAGTTTATTTGCTACATGATGTTTTTTAGCCCACTACAAACGTAATTTGCGTTTATTAATGTAAATTTATAAAGCAAAAACATCTGCAGATAAATCGTCCAAATCATCTGGCGGATGTCCCTACCTTACCGAGGATCCAGTGCAAATGGTTACTTTTGATGACACTATCCACGTAAGCGACACAGAGTTTTATTCATTGTGTTGTTTTTAGACTCGACATCAATGTAACCTTCAATTTAGGCGCGTATTCGTGATATCGAAGAAATTGTTCAAGCAGGAAGAAAGAGTGCTACTTGTCCATACTATGGTGCTCGGCATACAGCCAAATCATCCGAGGTAATTGCATTTAGATGAAAAAATACTTTTCAGTGTAACACTTATAAACTGTATATCTAGATCATTTGTATACCGTACAACTTGCTACTTCAACGATCGACAAGAGAATCAATAGGACTTCGCCTTAAAAACAATATTATTATACTAGGCAAGTATACACTTTTTTGCCTGTTAGGTTTGAGTGGAATTTGCTGTTTATGATGTTTAATCTAATGACTTTTAGTTGATTTTTATTTAACCGTGGAAATTATTACAGATGAAGCGCACAACATTATTGAGTCTGTAAATTCATTATACAGTCACACCATCTCTCTTGATCAAATACTCGATTGCAAGACTCATCTTTCTAAATATTTTGAAAGGTATAAAAACAGACTGGCTGGTCGCAACATGGTTTATGTCAAACAATTACTTGTTCTACTTGGTGCGTTTGAACAACTATTTGCAAAACTATCGCCTACAAAATTTGACCATGCATTGCATTGCAAAAGTCAAGACACGCCCTATAGTGCAGCAAAGTCAACACAAGAGTCTAATCATGCCATGTCTGTAAGCGAGTTTGTGGACAAGGCTGGAATTGATCATTTCAATCTCTTTAAAATTCTCACTTATCTTGAAAACAGTCGTTTACCATTTAAAGTGAGTTTTACTTGTACTTTTTATAATTCTGCAGAAAGCCATCAAGTTTATAGAAATTGCGAATTCGGTCTACTTATATTGTTTGACATACTTAGCTTTTGGGATTTGCTGTTTCAGAAACTCGTAAAGAAAATAGCGAGACTGCCAATTTTATTCCTACAAGTGTATCTCCGCTGTCATTTATGCAGTCGTTTTTGGCATCATTAACCGATCCCGATGTAAATGGACGTATTGTATACAACTACAGCACAGGTATATTAACAATACGAGTCAAAATAAAGAATCTGAGCATTGTAATGGATAATATATTTTATTTTTGTGGCTAACCGTTGCATTTTGGATTAGATCCACACCACTGCGTGTTTAAATATCTGTTGCTAAATCCAGCCGATTGCTTTGCACCTATTTTGAAGCAAGCTCGATCTGTGGTATTTACTGGCGGAACAATGTCTCCTATCCATGATTTCATTGAGCAGCTGCTTCCTTCTGTTCAACATGATCGACTTGATGTTTTTTCTTGTGGACATGTCATCAATTCTACGTCATTGCTGCCTATATGTGTCTCGCAAGGACCAACTGGATTGGATTTCAATTTTTCTCATGAGAAGCGAGTTGACACAAACATGGTAAACTAAATCTACAACTATTACGTTTATATCACATTTAAAGTCAATCTCAACACTAATGCATTTGTATTTTGCATATTTTACTATTGGTGTGCATTTTAGATGGACGAGGCAGGTGCAGCTATAGCCAATTACAGTAATGTGATTTCGGGCGGTATTGTCGTGTTTTTTGTTTCGTATTCTTATTTGGACGCCATAGTAAAGCAGTGGAAATCAGGTGGTATATGGACCCGAATATCCAAAAAAAAGAAGGTGGGTTGACTGAATCATTAGTGTGGTGTCTTGTCAATATGTAAATGTGATGGACTGATATTTTCAATTGTTGGCGATTGGTTCGCTGAACAGATCTTCATTGAGCCCACATCTGTTGGTGAGGTTGATAAAGTGCTGCAAGATTACTCTAGCACTATTAGTAGATCTCGTCAGACAGATTTCAGCACATCAACACTCACCGGATCTATGCTTTTGGCTGTGGTATCAGGAAAGCTAAGCGAAGGAATCAACTTTGCTGATGATATGGGACGGTAAGTGGTTGTATTTATTGCATTAGTACAGTCTGCGAATGTTTGTTGATTTCTGGCTTGTATTTATTTCAATATATGCACTATATATGGATACATAGAGCAGTGATTATGGTTGGAATTCCATTTGCCAATATTGCTTCAATAGAACTGCAAGAACGGATGCGCTTTTTTGATGTGCAGGTAAATGTTTTGTACAAAGTGTAGTTTGTATTGCTTTGATTGGAGATATTATTGATTTGCATGATTTAACACGCATAGGCAAAAGAAACTGGATCGGGCATTACTGGTAAAGAGTACTACGAAAACATTTGTATGCGTGCAGTCAATCAGTCTGTAGGCAAGTTTATATGATGTGGTACTATACTTGACTATTTAATAACATTGCAGGCGTATTGTGCTTTGTAACAGGTCGCGCAATCAGGCACAAGAATGACTATGCAGTCATTATATTTCTAGACATGCGGTTCAAGCGAGACCGTATTGTAGCTAAATTGCCGGAATGGATCCGTAATTGTGGTTTGACATTCCCGAATCAGTTTGGGCCATCTATTGCCATGATTAGCAAGGTATGAGCCATATTTTTGACTGCGTTTATCAGATGTGTTTGGTATTCTGACTATTTTATTCTCCATCACTAGTTTTTCAATTCACATAGAAAGCCCACCAACAAAAAAGAATAGCCATTTGAATTTACCATTGTATTCATGTAAAACGAAATAATTGGTTTGGAATGGCCGAGTATTCGTTGTACTTTCAATTCTTTCAAACAACGACTATTTTATAATGCAAACTATAAGTTTAAACTGGATTGTTTGGTACAATTCTACACTGCACAATCACCCAATTCAACTACAATCCAAATGTTGGGTTCAACTGCCATCAAACTCCTGTATTCTAATATCAGATACGTTATAGTTCAAGAAAACAAAGAATGCAACTGTTGGTTTGATATCAATCACTAAAAGAACAGAACTTGGATTAGTAAATTTGGTAAAAATTATCATTTCGTGAGACCGATTTATTCTATGATTTTTTTTCCACTTTACATGAATACGACAACACATTAGCGCCAATTGAGCCGATTGAAGGTCTTGAACACTTGCTGATAATTTAAACTAAACATATGGGTAAAAAGCCTGAACTCACCGCGACGTCTGTCGAGAAGTTTCTGATCGAAAAGTTCGACAGCGTCTCCGACCTGATGCAGCTCTCGGAGGGCGAAGAATCTCGTGCTTTCAGCTTCGATGTAGGAGGGCGTGGATATGTCCTGCGGGTAAATAGCTGCGCCGATGGTTTCTACAAAGATCGTTATGTTTATCGGCACTTTGCATCGGCCGCGCTCCCGATTCCGGAAGTGCTTGACATTGGGGAATTCAGCGAGAGCCTGACCTATTGCATCTCCCGCCGTGCACAGGGTGTCACGTTGCAAGACCTGCCTGAAACCGAACTGCCCGCTGTTCTGCAGCCGGTCGCGGAGGCCATGGATGCGATCGCTGCGGCCGATCTTAGCCAGACGAGCGGGTTCGGCCCATTCGGACCGCAAGGAATCGGTCAATACACTACATGGCGTGATTTCATATGCGCGATTGCTGATCCCCATGTGTATCACTGGCAAACTGTGATGGACGACACCGTCAGTGCGTCCGTCGCGCAGGCTCTCGATGAGCTGATGCTTTGGGCCGAGGACTGCCCCGAAGTCCGGCACCTCGTGCACGCGGATTTCGGCTCCAACAATGTCCTGACGGACAATGGCCGCATAACAGCGGTCATTGACTGGAGCGAGGCGATGTTCGGGGATTCCCAATACGAGGTCGCCAACATCTTCTTCTGGAGGCCGTGGTTGGCTTGTATGGAGCAGCAGACGCGCTACTTCGAGCGGAGGCATCCGGAGCTTGCAGGATCGCCGCGGCTCCGGGCGTATATGCTCCGCATTGGTCTTGACCAACTCTATCAGAGCTTGGTTGACGGCAATTTCGATGATGCAGCTTGGGCGCAGGGTCGATGCGACGCAATCGTCCGATCCGGAGCCGGGACTGTCGGGCGTACACAAATCGCCCGCAGAAGCGCGGCCGTCTGGACCGATGGCTGTGTAGAAGTACTCGCCGATAGTGGAAACCGACGCCCCAGCACTCGTCCGAGGGCAAAGGAAGGAGGAGGAGGATCCGAGCAGAAGCTGATCAGCGAAGAGGATCTGTAAAAGCTTGCAGAGCATGAGTTGGCTCATCCACTACACGTACAATCTAAATAAATAGCTATTTGCTAATCTGTGTATTTCCAAGACTTTATTCTCACATCAGTACTCTACCAATGTGCTATTAGAGTTAATTATTTGCTAAAAGCGATCCTAGCTCTGCGCTGCGTTCGGTAGCACGCTGGACGGCTTCAGCAAAGATGGCTCGAATCTTGTTCCCTTCGAGTGAGTTGAGTGCTGCCTCGGTGGTACCATTTGGAGATGTGACTTTGCGTCTTAATTCAGCTGGATCCTCGCCTGTATCTGTCAACATGCGACCCGCTCCTAAACAAGTCTGTGCTGCAAGTCCACGAGCAACATCTGCAGGAAGCCCCAATTTCACTCCTGCGGCTTCGAGGCACTCGACCAACAGGAAAAAATAAGCTGGACCAGATCCTAACATGGGTCAAAAAAGCATCAGTTGATCAATCACCAAATATATTTTACACAAAATCAGTGTTCAATACATTGAAATGAACTTACCAGATATGCCTGTTACGACATCCAACAGAGATTCCTCCTTGACCCAGTAGTTTTGCTTCGATACAGACTTGAGCACAACAGAAACAATTTCCTTTTGATTGGTGGTGACTGAAGGAGCTGCATACATACCCGTTGCTCCTTCGACAACCAACGCAGGAGTGTTTGGCATGCATCGCACAATTGCTGGTGACTCGGTCATCCCTTTCTTGGCTGAACATGTCAACCACTTCAACAAGTTTGAAATGGTAATTCCAGCAGCAATTGACACAATTAATGGCTTGTGAGTCAAGACGGCGTCCGAAATGCCTTCAGCAACGGATCTCATGACTTGAGGCTTGACAGCAAGAATAAGAACATCGACAGGAGTCGTTTGGCTTTGATTGGTAAACGCAATTGCCTGAGTGTTTGAGGTGGTGACCTGAACTTTAAACCGTGAAACTAGACGAGCACGAGCTTCGTCCCAGGGTTCTGACACGATAATATTGGATGCGGAAAGACCGGATTTCAACAGTCCGCCAATAATTGCACCAGCCATATTGCCTCCACCAATAAAGCCAAGACGCAACCCAGTAAAGTCTGTCATGTTGTAATGCCAAGACTATTTGCGAGAATTGTTGAGCATCAAACTAAAAATAAAAAGAAGAATCAAGCCAACCCTCAGGCAGTCCCTTCCATCCACGTGTCATGCAATCCATTACCGTTCGAACATGCAGAGCTTTCTGCTTTATTACACATTGGCCGCTGTATTCACGCAAAGCAAACTACATTGATCTCGATGACTGTTGATTTTGCTTTAAAGCAATCGTTGAATGCTCGTGTGCTTTCATACTAGACATTGAATGCTTATTATGTACCGAGACTTTTATTTAGTGTTCCATTTTATGTGAATACAATTGTAGAATAATGTATACATTTTTCTACGTGCTTATGTAGGCATCATTGTATGGCTCGTCGCTCCACCTTGTTGGGTCTTCCACAAGCAGATCTTTGGAATTGATGTCGGTATCTTCCATATTACTGCTACTGTTTGTATGAGCAACCTGGTTTGTGGTTTCATTCTCATCTACCACTTTTTCATGGTCAGTAGTTTCCATGTCTTTGATTTTGGCCTTTTTTCGTGCACGCTGAGCTTGAATCTGCTCTACGAGTGAGTCAAACCCACTAGAATATTTTTCCAAATGTGTCTCGACAGCAATCTGATCCTGGGTAGTCGCATGATGCGTCGCATGAGCTTTAAACGGGGTTGCATGAGAATGTGAATTATTTTTCTTGCTACGCTCCCAATCTACCAACTTTGCTCTTAGAGCTACATCCGACAAAGGATGCCGTGAATCCAAATTTGCATTATACCGAGTAATCCATTCAGTATGTCGTTCAATAAGTAATTTGCGTGGTCCAGTGGAATTCAAACCATCGTCCTACAATTAAACGTATTGACAAATGAGTGTGTCAAATGGTGATATAGGTTTATACATGGCATAATGATGGCAGTATTTACTTTGAGCATTTTTTTAATCTTTGCGTCGCTTAGCAAACTATAGGGATGATATGGCTTGGGAAGACGTTTAGGGGTGTTGGTGTTCAAAAACGGCGCACTGTCAGCTGGTTGAGCAGCACCATAAACAGTGTGTGATGAGAGTTTACTTGCTGTTTTGGAAGTGGATAGAAATACACGAGAAGTCGTAGAATGTGTTGGTGACGTGAGAGTCTTGGACTGGTGCAATGATGACTTGCAGCCATTATCCAAATGTGCATTGAGATGACATACTTTTAATCGATCCGAACATATGGGACACACCACCAAATCATTTCCTAAAAACAATCGAGTTAGCTTCAAGTCAATCTCATGCATTAAATATTTTGTTTTAATGAACATTTGTCTGTGCTATTTACAGCCGCATTCATGTAAATGAAACACTAAAGGTGTTTAATAAACAGCCAATCTCATCAAATGACTGGTATCGCTAAATTACTAAACAATATTGCATTCTCTGAATTCCTTGACAAAGTTTACTGATTGTAGCAGCAGAGTCCATCAAACATTCAACTATTGTATACTCCAAAGCAAAATAGAAGCAGCCATTGCAAGATAGTACAGAAAGGGTTCCATCTACGTGAATACAATTCCAAGACTTGCCTTGTGGTTGGTATTTATCTAGCGTGCTGACATTTGCTGTACCGGATATCAAAATATTAGTGGTCGATGTAGTTTCTGATGTGGTAGAATGGTTGACAACTTCAGTTGAAATAGATGATGGAGCACCATCAAAATCTTCAATTGGAGCAACTGTCTGGTTTGGAGATGCTACCTTGACTTTGCTGAATTTACAAGATGGTTGCTGAAGTTCATCGTCTGACAGTTTATTACTACTCGTAGAACTCCGTGTCAATCTCTGTCGCTTAGATTTTGAGTTGGGTGTATACGTAAAATCGGAATCAATATCGTCATTGTATTCACTTGCATCAAAAGAAGTCGATTGTTTTTGAAGTTGACGGGCTGAATGCCTTCGTGTACTGCATGGCGATGCTGGTAAAGATGGTGTTGTTTTTTGTGATAAATGCAATGATTGTTCCAGTTGAGTAGTGTTGGAAGTATACACCGACTGATTGCTCGAGCCATTTAATGGCAGTTCGGATGATAAAACCCATTCACCAGCATCGATCTGCATCAGCGGAATCATGTAATTTGATCGAATCTCTTTGTATTGCCACACAAGATCGTCCAAAACTTGGGTTCGAATAAGCGAGTTCAAAATTAAAATCATTAGAGTAATGCACATCCAGATGATCGGTTTGTGACAATAGTCAAAGTATTCAATATCCAGTACAAACTACACCACACCTCGATTGTTTTTGAGGGCATGCAATCCAGTAACATCTTTTCCACAACTTGGACACTGCATCTTTACAAGCAAACTCTGACGAATACACAGTGAACAGAATGTATGGATGCAAGGCAAGATCATGGCAGCATCAAAAAGTTCCTTGCATATCGGACACCGAAGGGATTCATCCATGGCCTTGAAAGGAGTCAAGGAATCTGGCCACTCTTTTAAATCTAACTCTTCCGAGGCATCAAGTGCCAATGCAGTGCGACTTGCATCGCTTTCGTTTTTGGTATTATGGCTTGAACCATGCATGACAACTTTGAGGTTGACTATCAAACATGACTTGTTCGTCAGCTTCCAATTCTCACCCTCAGGAATTTAACCTGGATTCAAATGGCATGATTTCTTGCATTGATACAATCGCTCTATATAATCACAATTTCATCTGTCGAATGAATTACACGGCCAGAAATGAGCAAGACTCCATGTTAGAGTATCATGGCAATAAAACTATTGTTGAATCTCGACTATTCCCCCCTTTTTACATCCAGTTGTTTTGTTATATCACAGCTCAAATCAGTATACAAGATGTTAATGTAGTGCATTTCTTGTGAAAGTTGAAACATTCGCGACCAAGAGGTTGTGATGATTTTAAAGGCTCTGAGCATAGGCAATCAGAGAACGAGTGGGACGGCCAGTCATACCCTTGGCAAGATATCCAGAGGCTCCAGATTGTTCCATAACACCAGCAATGTCTAAAAATATTAATTTATTAGCAAAGTTGTATCTCAAACCAAAACAGATACATGACTTACCAACGTGCGCATAATCAAGAGCAAGTTTTGCAGGTTCGTCACTTCCTTCAGCAGTAGGAATAGTAGGCACGAATTCTTTAAGGAAAATGGCAGCAGTGCACGAGCCACCAGTACGTCCCTGTGTAGTCAATGCATCAGTTTAATCCGAGTCAACTTGGTATCAATTGTCACAAATACAATGTAAACTTACACCAACGTTCTTGAGATCAGCAACGTGACTAGAGATTTGCTTCTTATACTTTTCAGAAAGAGGCATGCGCCAGAATGGATCGCCAGACTTTTCACCGGCAGCCTCGAGTTTCTTCCACAGATCGTCAGAGCTTGAAAACACACCAGCAAAGGGGAATCCAAGAGCAACGACCATAGCACCAGTCAGAGTAGACAGTTCAACGAGTGAGTGGGGTTTGAAAGTAGTGGATGCGTAGTAGATGGCATCTGCAAGGATCAGACGACCCTCGGCATCAGTGTTGTCAACCTCGATGGTTTTTCCATTCATGGCAATCACAACGTCGCCAGGTTTAGTAGCACGGCCGCTAGGCATGTTTTCGGTCAAAGGAATAACGGTACAGAGATTGATGGGCACACCGAGTTTAGCAATGCCCCACGTGGCACCAAGAACACAGGCAGCACCGCCCATATCACCCTTCATCAAAGCCATATCGGTAGGGGGCTTCAACGAGATACCACCCGAGTCAAAGGTAACACCTTGACAATGTATCCAGATTAGAAGAGTGTGCACAATTGAAACAATAAACAGTCAGTACTAGAGTGAGCAGCATAATGACACCAACGTAACAAGCAAAAACAAGACTTGAGTCTACTTACCCTTTCCCACAAAGGCAAGAGGCTTTGTACCAGCAACACCGCCATTATAATGAACTTCCAAGAGTTTAGGAGGTTGCTCTGAGCCACGCGAAACAGACAGGAACGATCCCATCTTTTTCTCTTCCATAAAGTCAGAGTTTCGCACAGTGACAGTAACATTTGGAATTCCCTTGAAGATCTCGACAGCATTGTTGGAGAAAATGGTGGGAGTCATGTAATTGGCAGGTGTTTCCATGAAATGGCGAGCATAGTTTTGGGCTAAACGATTTAGGATTGAACAAGATTCAGCGTGTCGATATGGACTAGAACATGGATTCAAAATGCGGGTCACTTACATTGAGCCAGAACACTGCCAACGTGCCATTCGTCCTTTTCGAATGCACCTTCCATGGCAGAAACAGTGACAGGAGAAGCCTTGTTGTCTGCACCCTTGAGTTCGTCGTATGCATAAGTGGATAAATGGGCACCCTCAGAAGTGCCTATGCAACAAGAATGAATATTATGCAACCTTTAGATCCAGCCAACAAACGACTACTTTACCAACACCATGACCAAGATGATCAAACTTGACTTTGAGATCCTGTTTCTTGCCCAACAGATGCAAGGCATTGATGGCAGATGCAGCCTGGTTTCATTGGATAAATGTTGAATATGAAATGGTAGAAAACAGTAATAAACATGCGATCGACTTACAGCCAAACGGGCCGTTTCAGCAGAAGCCTGAACATCAGTACAAGGCTTGCCAAGACCAACCACTCCAACGATTGGAGCATCAATGCCTGGAACACCAAACAGTCTGCACAGGATTCAGTTTATCATCAAGATCTCATTACATGATCAAGTAACTTACAGACGAACTTCTTGAGCTTTTCCTAGAAAGTTGGACGCAGCCAATTGAGATTGAATTCCAGCCAGTGCAGACGCAGGCAATGATTTAGAGAACACAGTGGGAGCTGCAGCATTAGCAGTTTCGTGAGCCTAATTCATGGTCAAATGTAAGCGAAATACTTGATACATGACAGCAATCCATACTTACGCCATACACAACAGCTTGAGCAATAGTACGTTGAGCCATTCTTAAAACAGTCGACATGAATTTATCAAGAAAAGAACAAGCACACATGACTTGGATCTAGACTTTACTGCTGAATTCATGCCATTCAAGAGTGCATCTTGCCATTAACAATTTCGTATTCTTTCCATTTTATTGTGTTTTGGTTGCTTTATAATCATGAACTTTAGAGCAAGTTTCTTGTCTTTCACTGCTGTCTGTTGCTACGTTTTAATCCTTGTTATTCTCTAGGGTTCAAGTGCCGTGCAGGATACTCGGTTTGGTGACAAGAATAAGAAACTGCTCAAAACTCTGTTGTTTCCTGAATGCTTCTCTAAAAAGGTATATCAATCATCCTGTCAGCTCATGTTCTGTTGTGGAAATACCAGTCTCGTGTCCATCAATTTGTTCAGGTGCATGTGTTCCACACTGCAGTGTCCATGCAAGTCATTGGCAAGACTCAACTCATGTTTTAATCTGCTTGGATATCTATAAACATAGGTCGATATGAAAAAAGTCCAACTCAAGACTATCCGTCCTTGGATTGCAAAAAAAGTGGGCGATCTACTTGGGTTCGAGGATGATGTTGTTTTGGAATTCATATTTAATCTGCTCGACGAAGAGGTGATGTCTACATTTTGATATCTATTCGTGCATGGATTCACTGCTAGAAAAGCTGACCCACTTGATTGCTTTCATGCTTGTCGTGCATTCTAGACTGATCCTCGGCAGATTCAAATCAAACTTACTGGATTTTTAGAACATCATACTTTATCGTTCATGGAAGAGTTGTGGAAGTTGCTTCTGAGTGCGCAGTCGTCTCCCACTGGTATTCCAAAAGAGTTTTTAGATTCAAAAATCGAAGAGATTCGCAATAAAAGGGTATGTGTATACCCTACACTCCATATTGTATTTGTACTAACATGTGTTGGCTCATCTACGTGCTTTCATAGGAACAAGATGAGAAACTTGCTGTAAATCTTTCTTTAAAAAGAGAAAAGATGGAACAAGAACGAATTCAGCGGAGCTCCGTCTCTCAAGCATTGGGTCATCAGAACTCTGTAAATCAATCAAAAGATTCATCTAAAACCCGAGTCAATTCACTCGAGGTGAGTCAATCTATCCAATGTGTTGCTGTCTTTATGTTTAAAACCGTTGTGTTTTAATTTTTTAATGATCAGGGTTACAAGTTTACTGCCATGCCGGTTCAAAGTCGTCGAAAAACTGATAGATCTAGATCCCGTGAACGTCATTCAAACCGATATCATAACCGTGAAGATAAAGATCAGTATTCTGACTCTAGCCAGCAACATGATAGGCATGATAGAGACAGGGATCGTCGTCGTAGTCGAGACGACACACGCGACTCAAAACACGTTGATTCAAGACGCAGTCGTGATCGACCTGGTTCGAATTCGTTGAAAACTAACGATTCTATCGAAGCTGTAGACTCGGAAAACGAGCAACGACCACGAGGTGAATCCAGTCGTAGTAATGGCCGTGCTGCTCATTCTCGACACCATGATAGTCATTCTCAAAGTAGATCTGATAGAGACTCTGAAAGGGCTGCAAGACATCGACACCATGATAGTAGTCGCGAGAGAAAATCGCACAAGTCCAGAAAAATATCAAGACGCTCTTCTAGCCGCAGTCCAAGCTCCCACAAGAGATCAAGGCGTCGTAGTGAGTCATCTATTAGTAGTCAGAGTAGCGTCAATACTACAAGCAGCAATCATCAAAACATTCGACATAAAAATGATAAAAGTGTATCATCAAGTCGTGCTATACAAAATTCTAGAGATCAACAAAGCAGATCATCCAGGCGCGAGCGGCATGAGCATTCTGATTATTATCATCGCAATCGTAGCCCAAACGCTCATCATGATTTAAAATCCAGGCGTCCATCTTCCCAATCTTCAAGATCGTCCTCGCCTGTTGGACGTGGTAAAAGCAAACAAGACCTTTGAATTGCATGAGAATGAAAAAGCTCTCAAAACTTTGATTGTAGTTGGCTTTCCTAAAAACTAATTTGTAGCATGGTTTATAAAATCATCAATGGGTGATTGAATTTAAATTATTGTGTTCATGTAAAATACCATTGAACAAGAATGCCAAAATGTATACTAAACAGTCAGTTTCATGGAATGATGGGTGTCAGTTTACTGGCCAACATTGTGTTTTTTAAACTTTTTAATTGACTGCTCTTTTAGTGATTGATATCAAACCAACAGTTGCATTCTTTGTTTTCTTGAACTATAACGTATCTGATATTAGAATACAGGAGTTTGATGGCAGTTGAATCCAACATTTGGATTGTAGTCGAATTGGGTGATTGTGCAGTGTAGAATTGTACCAATCATTCCAGTTTAAAACTATAGTTTGCATTATAAAATAGTCGTTGTTTGAAAGAATTGAAAGTACAACGAATACTCGGCCATTTCAAACCAATTGTTTCGTTTTACATGAATACGCTGTAAAAGTATTTTTTTAAACCAGTTTCTTTTTTCCAATCTTTACAACTATTACAATGGCTTCACAGGACAATTGGGGATTCCAAAATACTAGTAACGGTGCTGGAAATGGAACAGGATGGGGTGCTGGTGGTGCTTCACAGAACGGTGGTTCTGCAGCCCACAATAATACTACTGCGTCTGGAGGTGCTCACGAAGCAACTCATCAGCGCCAGCCCAGAGTTGATGTTGAATACACATGTGGTGGTGAGACTTTATTGCCATGTCTCTTGGTTTTGTTGAAGCTATTGATATATTCTTGTTAGAGATATTGACATTGTTTTGAATGTAATTATAGAATGCACGGCATTGAACCAGATCAAACCCAGAGAGCCTATCCGATGCAAAGACTGTGGATATCGCATTATGTACAAGAAGCGCACAAAAAGAAGTATGCATTGATGGTCTTGAGTTGCACTGTTGATGGCATTTTGACTAAACTAACATTTTATTTGCAAGTGGTTCAATTCGAGGCTAGATAAACATCAATTCAATCGAATACATGGCATTGCAAATTCAAAAGTACACCATCAGCTTTTTTGTGGCATTCTATCTTGATACTGTTGCATTAGCCAAGATGTTTGAACCTGTTTTTCAAATCACAATGAACTATAATACACTGATGTATATATGATGCTTTTTCTAAATGCAATTGCGACTACAGGCACAAGATTTTATTTTTAAACTAAATCATGATATTGTGATGCCGTTTTTCTCAAGTGCTGTTTCCATTTTAAGCATTTTCCCTGTTAGTTCCTCTAATAGCTTTTGCATTTTCAAATTGATGTTGGCTAGAATTGCTGGATCAACCTTGCTCATGGCAGTGACAGAAGATAAAATATTCATATTGAATGTGTGGGTGGGTTTGAGTTTGGTATCTGGCTGAAGCATTGATGCATGGTCTTGGAGGATATACTGCTGGATAATCTTTGATTTTTGGCCTAGTTCCTTTTCTTTGTGGT
>--ura3_URA3_locus_allele_2
TCAACCGTCTTTGTAGTAATGGCAAGTGATTTTGATTACTGTTTATTGGCTAAACTCGAACAGCCTCCGTCAAACTTGGCCAATTCTAGCTTCATCTCATCCTACACAGTCCAATCGAATCACCCATATTTGCTTCATTTGATATAAGCAAATTGCTTGGTTGGAGCAGCAAAAAATGATGGTGGTTTGGATTGAAGATCATTTGAATTGGCAGATAAAAGGATATTCTGTTGAAAGTTTAAATATATAAAGGGTAACTTGGAATCAAAGTTTCAATATTATCAGCAACAGGTTGATGCATGATAAGGAATCACGTACGCAAAGGATTTTGTTCAAAACAGCCGCCTGGGTGTATAGTATATACTTATATACAGGATCGGAAGGGAGTCGATAAGTTGAAGTACTGAAACGAAAGGATAGCAGTCTCTAATTAAAATTAGGGTTTGGCATCCGCTGAGGGTGGTGAATAGTGGAGTGGTTGGGGTATCGATTCAAACCATGGGTGACACAGAATCTGATCGGCAGTCGGCCGTTGCGATGCATGCTTTTGAAGCATCCATCCTAAAAGATCCATACACTTTGGGGACGATGGAAATCTTGGCGGCTTGTATGCGCAGGACTTGGCTTGCTCACTGGATGCAAACGGAACCTCTCCATACAGAATGGTATACTGTCGTAAACATACATAGATTTAGAGTCGACGAGTAAATTGCGTCAGTAAACAAGATACGTTGTAAATCTTCAACCAACCATTAGCTTACCAAAAGGATTCCTAATGCCCATACGTCAGTTGGCTTTCCTCGGTACTTTTCTCCTCGTAAAATCTCAGGACTAGCATATTGAATGGTTCCCTGAAATCGATCAAATAAAAAGTTTGGATCGCTGGATTCCACAGCTGCAGACCCAAAATCAATGATTTTGACATGGAAACTGCCATCAATGACAATATTCTCATCCTTGATATCTCGATGAACAACTCCTTTGCAATGAAGATACCGTATTGCTTGAACCACTTGAAAAAATATACCTTTGGCGCTTTCTTCTGGAATTCTATCATATTGCTCAATGCACCTACAATGAAAATGCATGAGTAAATATAAATAAAGGTACAACAATGTGAAAAAACACGCTTGGAATTATTTGTAAATTAAAGTAATGATTGCATTTGGATAGTAGAAATTAAGCAAGTTTGTCAAGACGGTTAAACTTACTCAAAAAGATCCATTGATGGTCTGCGAGCAAGTTTTGCTGGAAAGGGGCAAGTAACGGATCTTTGAAATATAGGTTGCTTTAAATCCAAAGTGCTGTTGTTAGGTGTGACGTATGGAGAATGAAGAACAGGCTCAGCCAATACAGGAAAAACAGGCTACAGTATGTTTAACACATCATGTTAGTAACTAGACTTTAATAGATAGACTCGGTTATGTGCATAATGCATGACTAATCATATGTGCCACACTTGAAGATTGGTGCTTTGGCTTCATAATCAAGTTTTTTGCCAACAATGTTGATGTTGCATTGAATATGTAATTGAGATACCAAATTCAAATCATATTTAATGTATAATTTGAGCCTTTTAAAAAAGCACACAAAACAGCTCAACTCAACTTACCACTTGTGCCACACTGGATTGAGTTAGTCTTGATTGAATTTGATCTTTTGATGCCACCCATTGCGATCCATGTAGCTCAGTGACAAAGTATACAAACTTGTGGTCCGAATATACTGCGACATACGAAATGATGTTTGTGTGGCGACAATGGCGAAGAAAATAAACCTCTATTGGAATCACACCTAATTGAGGATCTCGTACCCATCCATCCGAGGCTACGCGAGATTTGAGAATAAACTTGGCTGCTACTTCTTTTCCTGTATGGCGATCCAATGCGCCTAAAACAAACCCAAAACCGCCTGATCCAAGTTCAGAAATAAGCTCAAATCGGTCGGCAAACTCTTTAAGAAGCGTATGTCCTGCTAGTTGCTTTTCTGCCATTGAAGGCTGGGTTTGATTATCCTGCACCTGTGCCGAAATGGAACTTGCTTTTTCGGGAGTAGCTCTATATAATGTACCGGATTTAGGTAGTGGAGGTATGGGGACAGATGGCATCTGTGAAAAACAGTGATAAGTGTGAGCAAATTCAGTTGATGGATAGGACACAGTGCGTGCCAAAGAAGTTGGCATGATTAGGATTAGGTATGGCAGTAGAAAATAGTGGTTTGAGATTTGAGAAAGACAACGAGTATAGTTGTATTGTCCTGATTTATACAGTTTCAGTGTTTACATGTGACTATTTTGAGCATTGTAGAGTAAGCAAATCAATGCTAACATGACTCGGATTGATCAAAACAAAGAATTCCATTTCGGCAACAAAGTCCAACTATTTTTGTTTTTTGGAACTGTTGCTGTGCACTGATTAAAATTCAGCCGAAATGAGTATATTTGGTGATGAAAAGACTGCTTATCACAGGTCAAAGCAGCCCTTGCGAGGCGCGCATTGGACTTTAAAATACATGATTAAACAATCATGACATATAGTTGTGTAACGTACGCAAAATTTGGTTGAATAGTACAACTGAATTAATCAAAGTAGAGTAAATGAAATCTAAACTCAAGGAAATATAGATGCCATTTGAAAACGATAGTCTTGTAGTTTGTATATTTCAAGGTCACGTTGATTAAAGAGACACTTGAAGAATAAAGACTTCAAGATTGGTAAAAGGGATGCAAACTACTCGAGTATAAAATAAGAGTAGATATAATTACCTGGTGTTTCAAGTAGACCGAGTGACTCGGCTTACCCTGTGATAAAGAATGAGTCAGTTGTGGACGGTTGACAGTAGTAGATTTGGTTGATAGATTCGGTTGTGAATAAGAAGTTTGTTCATGCTGTTTGAGCATTGGCTGATGATATTTTAATAAAGGTTGCAATTGTAGATGTTCTTGTGATGAATAGATAAGTGGCTTGTGCATGGGCTGGGTGGCAGCCAGGGTAACGTCTAGTGCCACTGACGCGTCGGTCGCGTCTGACTGATTCAATGCACAGTGTTTGTCGGAAGAAAGTTCATGTGGTGATGATGTTGTAATCGATGGGTTAATATGTTCTGTTGCTTTCGATACAGCCTTGATGTTATGGATCGGTTGCAGCACTGAAAAAGCTTTTTTCAAGTTTTCATGGTTTACAACAACTGCTGAATCTGGCGTTTTTTCCAATGTATCAATATCAACTATGCTGAAATTGGCTTCATCGTTTGTTGATAGTGCTTTGGTCATGTCTTTTCTTTGAGTACTGTAGAGCTTTCCATTGCTGCTGTTTTCTTCTACGACTGACTTTTCCAGGAGTGGAGCAAGTGTTGTTTTCATTAGGCTAGATCGTTGAGTATATGAAGTTGGCATCGGAACAGTAAGTTTCATGCATAATGGTTTTTTTCTATAGTTGCTACTGATCTGATTTGGTTCTTCCTCATTGACTTGAGATGCTTTGGTTGCTGCAAGTGTAGCACGTGAAATAGAGTTGCTAAATCTGATGCTCGAATTTACCTTGCTACAGTAATTGGAGTTGGCATGAGTTTCAATACGGTCTGTGTTCAGATCTAACTGGCAAGATATGTGGTTATGATCAGATTGTGTCGATAGTCCAGTTTTGCAAAAAAGAGTTGAGCATGCTTGTCCAGGTGTTCCAGCTAGTGGCGACATGTTGATCTGGTTAATAGGCGACTGAATCTTACAAAGGTCAATATTTGGTGTGTTGAAAACACAAGTAGACTGACAGAGCGTGAGACTGCTTACTATTTACGGCTCGAGTTTCGTTAAACCAATTTTTGGCTGACTTTGTGACAACAGCGATAGAGTTCTTTATCGAGTTTTACTAACCCTACAATATACGTATAAATGAGTCGCTTAATGAAAACACATCGAGTCCTCTTTCACATAACTCTTATCTGGAATAAGAGTTGGAAAAATGAATTAAAGTACTTTTAAAATAAACCCCAGTCACTTACTCGAGTTGTACAACCTGAATCTGAGTGGAATAGAATTCAGCCCTTTTAATTAAAAAAGATGAACGATGCAGCAATAAATAGCGGAATTTGGATAAATTGACCGCACTCTAGAACAAGAAAGTTTAATGGTATGCGAAAATAGTATCTGAAAACGACGTCACTAACCAAATTGCAATATGAGCAAATTAGCCAGCGGTTCAAACGGAAGATTTGAATCTGTGCTTGGATCTCGGAGGCGCAATACTGATTTTAAAGTCAAAGCAAATAACAAATGTGATGGATTGAGAATTACAGCCGCATTACGGAAATAAAACGCCAAATAAGGATACCAAAGTACATAATAAATAGTCAATCTCATGAAATGATTGGTACCAAACTTACAGCAGATTTATTGAACATTGTCTTCTAAACAAATGCTCAAGCAGCATTCACGTCTTTGTTCCAGCAATCTCATTCCTGACTTGTCAATCTCCAGCTCTCTTTTACAAACCAAATGTTGCGTGGTCAGTATAGAAACAGCACTTGGTGATTGTACAATGTAAGAACATGCCAAACGAGGACAATCTCAATTTAAAACTATAGTTTGATTGCATGAGCATCATATGATGAACATTGTGTTTATATTGGAAAATTGGCAATGTTTATCAAAGCCGGTTTTAGCAACTGCAACAAATATTAATCATTATTTATTCCGGAATCGCTTCAAGTGTTCTGTTTTGCGTGAATACAACTGTAATCTATAGCATGTCTGCGACACCTTCCAAACCAATTGAGCAAGAGTTTCCATTCCCATATCAGCCATGGGATATCCAAACTAAATTCATGCAGAGGTCAGAGCTCATGATAGTATTGTGTTTTGGATGGAATCAGTCATCTGCAAGAGTATAGGCGATTAGAGTCAGCTCATCCAAGCTGCGTTGCTACTTAAAGATTGCTCCTTATGGTTGTTTTCATGAAGATCACTGACTTGGTATTAAATAGTTTGTACAAAACATTGGATAACAATCATGTAGGAATCTATGAATCGCCCACGGGAACCGTAAGTGTATGGTCATCAAATGTGCTTTTACAGCCATACTCATGTAAAACAGAGCCTTTGTATTCATCTTGCAGTCACTGCTTCTATTCTGATTCAGAATAAATAATGGTTCAGTATTCGTTGTACTTTTCTATTGGGAATTGGCTTTATTACCATTCTCAATTCTTTCAAACGACGACCATTGTATAGTACAATCAAATTATAGTTTTAAACTGGAATGATTTTTTGGTATAACCATACGTTGTACATCCACCAGATTTATTCATTGCAATCCAGATATTGGGTTCAACTGCTATCAAACTCTTTGTGTATTCTAAATCAGATATATTCGCGATCTAGTTCAGAAGAACAAAGAATGCAACTGTTGTTTCCATGCCAATCACCAGGAGACCAACCAACTAAAACACTTGGATGGCACAGTGTTGTCTATTAAACTCCTTAGCAATCATGGCATGAAACTGTTTATTATACTCTGACTCCTATTTAGCGTTCCATTTTACGTGAATACAGTAATGATTAGAATGGTTTATCAATACGAATATGCTAACGAGTTGAATATGCTAGGGAAAGTCACTGAGCATCATCTGTAGTGCGCTTAAATGGCTTAAAGACCGACAAACTGTAACCATTAATGACCTTCTTGCTGAGCAAGATGATCAGCATCTACTTGACAAAAGCATTAAAGGTATAATGATACAATACATCGAGGCTAACAATGACTAAATATGCTGTCAATAGTTTATTATTTACCGCATCATATTTGCTACATTTAGATGAGCCAGATTGGGTTATTGCCCATGATCGGGAACGAAGACGAAATGAGATTGCAGACATGATTGAAAAGCAGAAACATGCCAGAGAACAACGGGAGATTCGACTGCAACAAATCAGAAATCGCGAGTCTATAGAATCTACCCGATCTACCTTCAAGGTATGTTCATGGTTGCTATTACTACAATTGCTTTATTGAATCATTGCAATAGTATATCAGTCACATAACTATATTTATTGAATACAACAGCGAAAAGCAGAGTCCAATTTATCAGATTTAGGCTTGCAAGAAAAAGAAAACTTTCTTGTTGAAGAGTATGATAGTGACGAAAATAGTCCATCGTCCAACTCACTAAACCAGCCATGGTCAGTTTATCTCAATCTGTTGTTGTTTTGTTTACACCTTGAACAATCGTGCAAAACTGACATGCGAGTATAGGTCTTTACAGTATATTGAAAAAGAGGAAGATTTAAACAAGGATCTAGATGAAATTTTCGAGATTCAGATTATTTATTGTGCCAGAACAGTAAGTTCAATTGATTGTTTCCATTGTAGTATTTTTAAAAACTAATCATGTCTTAATTACACCATGAAACACCATCCATAAGCATTCTCAAATTGCACAGTTTGTAAACGAAATCAAGAAAACAGCGTATGGAAATATCAAATGTGTTACACTTGGGTCTCGTAAAAATCTCTGTATTAATCAGAGTGTGACAAGACTACAATCACTGCATAGAATTAACGACAAATGCCTGGATTTACAAAAAGGTATTTTTAAGCCCAGTTTATTTGCTACATGATGTTTTTTAGCCCACTACAAACGTAATTTGCGTTTATTAATGTAAATTTATAAAGCAAAAACATCTGCAGATAAATCGTCCAAATCATCTGGCGGGTGTCCCTACCTTACCGAGGATCCAGTGCAAATGGTTACTTTTGATGACACTATCCACGTAAGCGACACAGAGTTTTATTCATTGTGTTGTTTTTAGACTCGACATCAATGTAACCTTCAATTTAGGCGCGTATTCGTGATATCGAAGAAATTGTTCAAGCAGGAAGAAAGAGTGCTACTTGTCCATACTATGGTGCTCGGCATACAGCCAAATCATCCGAGGTAATTGCATTTAGATGAAAAAATACTTTTCAGTGTAACACTTATAAACTGTATATCTAGATCATTTGTATACCGTACAACTTGCTACTTCAACGATCGACAAGAGAATCAATAGGACTTCGCCTTAAAAACAATATTATTATACTAGGCAAGTATACACTTTTTTGCCTGTTAGGTTTGAGTGGAATTTGCTGTTTATGATGTTTAATCTAATGACTTTTAGTTGATTTTTATTTAACCGTGGAAATTATTACAGATGAAGCGCACAACATTATTGAGTCTGTAAATTCATTATACAGTCACACCATCTCTCTTGATCAAATACTCGATTGCAAGACTCATCTTTCTAAATATTTTGAAAGGTATAAAAACAGACTGGCTGGTCGCAACATGGTTTATGTCAAACAATTACTTGTTCTACTTGGTGCGTTTGAACAACTATTTGCAAAACTATCGCCTACAAAATTTGACCATGCATTGCATTGCAAAAGTCAAGACACGCCCTATAGTGCAGCAAAGTCAGCACAAGAGTCTAATCATGCCATGTCTGTAAGCGAGTTTGTGGACAAGGCTGGAATTGATCATTTCAATCTCTTTAAAATTCTCACTTATCTTGAAAACAGTCGTTTACCATTTAAAGTGAGTTTTACTTGTACTTTTTATAATTCTGCAGAAAGCCATCAAGTTTATAGAAATTGCGAATTCGGTCTACTTATATTGTTTGACATACTTAGCTTTTGGGATTTGCTGTTTCAGAAACTCGTAAAGAAAATAGCGAGACTGCCAATTTTATTCCTACAAGTGTATCTCCGCTGTCATTTATGCAATCGTTTTTGGCATCATTAACCGATCCCGATGTAAATGGACGTATTGTATACAACTACAGCACAGGTATATTAACAATACGAGTCAAAATAAAGAATCTGAGCATTGTAATGGATAATATATTTTATTTTTGTGGCTAACCGTTGCATTTTGGATTAGATCCACACCACTGCGTGTTTAAATATCTGTTGCTAAATCCAGCCGATTGCTTTGCACCTATTTTGAAGCAAGCTCGATCTGTGGTATTTACTGGCGGAACAATGTCTCCTATCCATGATTTCATTGAGCAGCTGCTTCCTTCTGTTCAACATGATCGACTTGATGTTTTTTCTTGTGGACATGTCATCAATTCTACGTCATTGCTGCCTATATGTGTCTCGCAAGGACCAACTGGATTGGATTTCAATTTTTCTCATGAGAAGCGAGTTGACACAAACATGGTAAGCTAGATCTACAACTATTACGTTTATATCACATTTAAAGTCAATCTCAACACTAATGCATTTGTATTTTGCATATTTTACTATTGGTGTGCATTTTAGATGGACGAGGCAGGTGCAGCTATAGCCAATTACAGTAATGTGATTTCGGGCGGTATTGTCGTGTTTTTTGTTTCGTATTCTTATTTGGACGCCATAGTAAAGCAGTGGAAATCAGGTGGTATATGGACCCGAATATCCAAAAAAAAGAAGGTGGGTTGACTGAATCATTAGTGTGGTGTCTTGTCAATATGTAAATGTGATGGACTGATATTTTCAATTGTTGGCGATTGGTTCGCTGAACAGATCTTCATTGAGCCCACATCTGTTGGTGAGGTTGATAAAGTGCTGCAAGATTACTCTAGCACTATTAGTAGATCTCGTCAGACAGATTTCAGCACATCAACACTCACCGGATCTATGCTTTTGGCTGTGGTATCAGGAAAGCTAAGCGAAGGAATCAACTTTGCTGATGATATGGGACGGTAAGTGGTTGTATTTATTGCATTAGTACAGTCTGCGAATGTTTGTTGATTTCTGGCTTGTATTTATTTCAATATATGCACTATATATGGATACATAGAGCAGTGATTATGGTTGGAATTCCATTTGCCAATATTGCTTCAATAGAACTGCAAGAACGGATGCGCTTTTTTGATGTGCAGGTAAATGTTTTGTACAAAGTGTAGTTTGTATTGCTTTGATTGGAGATATTATTGATTTGCATGATTTAACACGCATAGGCAAAAGAAACTGGATCGGGCATTACTGGTAAAGAGTACTACGAAAACATTTGTATGCGTGCAGTCAATCAGTCTGTAGGCAAGTTTGTATGATGTGTTACTATACTTGACTATTTAATAACATTGCAGGCGTATTGTGCTTTGTAACAGGTCGCGCAATCAGGCACAAGAATGACTATGCAGTCATTATATTTCTAGACATGCGGTTCAAGCGAGACCGTATTGTAGCTAAATTGCCGGAATGGATCCGTAATTGTGGTTTGACATTCCCGAATCAGTTTGGGCCATCTATTGCCATGATTAGCAAGGTATGAGCCATATTTTTGACTGCGTTTATCAGATGTGTTTGGTATTCTGACTATTTTATTCTCCATCACTAGTTTTTCAATTCACATAGAAAGCCCACCAACAAAAAAGAATAGCCATTTGAATTTACCATTGTATTCATGTAAAACGAAATAATTGGTTTGGAATGGCCGAGTATTCGTTGTACTTTCAATTCTTTCAAACAACGACTATTTTATAATGCAAACTATAAGTTTAAACTGGATTGTTTGGTACAATTCTACACTGCACAATCACCCAATTCAACTACAATCCAAATGTTGGGTTCAACTGCCATCAAACTCCTGTATTCTAATATCAGATACGTTATAGTTCAAGAAAACAAAGAATGCAACTGTTGGTTTGATATCAATCACTAAAAGAACAGAACTTGGATTAGTAAATTTGGTAAAAATTATCATTTCGTGAGACCGATTTATTCTATGATTTTTTTTCCACTTTACGTGAATACGACAACACATTAGCGCCAATTGAGCCGATTGAAGGTCTTGAACACTTGCTGATAATTTAAACTAAACATATGGGTAAAAAGCCTGAACTCACCGCGACGTCTGTCGAGAAGTTTCTGATCGAAAAGTTCGACAGCGTCTCCGACCTGATGCAGCTCTCGGAGGGCGAAGAATCTCGTGCTTTCAGCTTCGATGTAGGAGGGCGTGGATATGTCCTGCGGGTAAATAGCTGCGCCGATGGTTTCTACAAAGATCGTTATGTTTATCGGCACTTTGCATCGGCCGCGCTCCCGATTCCGGAAGTGCTTGACATTGGGGAATTCAGCGAGAGCCTGACCTATTGCATCTCCCGCCGTGCACAGGGTGTCACGTTGCAAGACCTGCCTGAAACCGAACTGCCCGCTGTTCTGCAGCCGGTCGCGGAGGCCATGGATGCGATCGCTGCGGCCGATCTTAGCCAGACGAGCGGGTTCGGCCCATTCGGACCGCAAGGAATCGGTCAATACACTACATGGCGTGATTTCATATGCGCGATTGCTGATCCCCATGTGTATCACTGGCAAACTGTGATGGACGACACCGTCAGTGCGTCCGTCGCGCAGGCTCTCGATGAGCTGATGCTTTGGGCCGAGGACTGCCCCGAAGTCCGGCACCTCGTGCACGCGGATTTCGGCTCCAACAATGTCCTGACGGACAATGGCCGCATAACAGCGGTCATTGACTGGAGCGAGGCGATGTTCGGGGATTCCCAATACGAGGTCGCCAACATCTTCTTCTGGAGGCCGTGGTTGGCTTGTATGGAGCAGCAGACGCGCTACTTCGAGCGGAGGCATCCGGAGCTTGCAGGATCGCCGCGGCTCCGGGCGTATATGCTCCGCATTGGTCTTGACCAACTCTATCAGAGCTTGGTTGACGGCAATTTCGATGATGCAGCTTGGGCGCAGGGTCGATGCGACGCAATCGTCCGATCCGGAGCCGGGACTGTCGGGCGTACACAAATCGCCCGCAGAAGCGCGGCCGTCTGGACCGATGGCTGTGTAGAAGTACTCGCCGATAGTGGAAACCGACGCCCCAGCACTCGTCCGAGGGCAAAGGAAGGAGGAGGAGGATCCGAGCAGAAGCTGATCAGCGAAGAGGATCTGTAAAAGCTTGCAGAGCATGAGTTGGCTCATCCACTACACGTACAATCTAAATAAATAGCTATTTGCTAATCTGTGTATTTCCAAGACTTTATTCTCACATCAGTACTCTACCAATGTGCTATTAGAGTTAATTATTTGCTAAAAGCGATCCTAGCTCTGCGCTGCGTTCGGTAGCACGCTGGACGGCTTCAGCAAAGATGGCTCGAATCTTGTTCCCTTCGAGTGAGTTGAGTGCTGCCTCGGTGGTACCATTTGGAGATGTGACTTTGCGTCTTAATTCAGCTGGATCCTCGCCTGTATCTGTCAACATGCGACCCGCTCCTAAACAAGTCTGTGCTGCAAGTCCACGAGCAACATCTGCAGGAAGCCCCAATTTCACTCCTGCGGCTTCGAGGCACTCGACCAACAGGAAAAAATAAGCTGGACCAGATCCTAACATGGGTCAAAAAAGCATCAGTTGATCAATCACCAAATATATTTTACACAAAATCAGTGTTCAATACATTGAAATGAACTTACCAGATATGCCTGTTACGACATCCAACAGAGATTCCTCCTTGACCCAGTAGTTTTGCTTCGATACAGACTTGAGCACAACAGAAACAATTTCCTTTTGATTGGTGGTGACTGAAGGAGCTGCATACATACCCGTTGCTCCTTCGACAACCAACGCAGGAGTGTTTGGCATGCATCGCACAATTGCTGGTGACTCGGTCATCCCTTTCTTGGCTGAACATGTCAACCACTTCAACAAGTTTGAAATGGTAATTCCAGCAGCAATTGACACAATTAATGGCTTGTGAGTCAAGACGGCGTCCGAAATGCCTTCAGCAACGGATCTCATGACTTGAGGCTTGACAGCAAGAATAAGAACATCGACAGGAGTCGTTTGGCTTTGATTGGTAAACGCAATTGCCTGAGTGTTTGAGGTGGTGACCTGAACTTTAAACCGTGAAACTAGACGAGCACGAGCTTCGTCCCAGGGTTCTGACACGATAATATTGGATGCGGAAAGACCGGATTTCAACAGTCCGCCAATAATTGCACCAGCCATATTGCCTCCACCAATAAAGCCAAGACGCAACCCAGTAAAGTCTGTCATGTTGTAATGCCAAGACTATTTGCGAGAATTGTTGAGCATCAAACTAAAAATAAAAAGAAGAATCAAGCCAACCCTCAGGCAGTCCCTTCCATCCACGTGTCATGCAATCCATTACCGTTCGAACATGCAGAGCTTTCTGCTTTATTACACATTGGCCGCTGTATTCACGCAAAGCAAACTACATTGATCTCGATGACTGTTGATTTTGCTTTAAAGCAATCGTTGAATGCTCGTGTGCTTTCATACTAGACATTGAATGCTTATTATGTACCGAGACTTTTATTTAGTGTTCCATTTTATGTGAATACAATTGTAGAATAATGTATACATTTTTCTACGTGCTTATGTAGGCATCATTGTATGGCTCGTCGCTCCACCTTGTTGGGTCTTCCACAAGCAGATCTTTGGAATTGATGTCGGTATCTTCCATATTACTGCTACTGTTTGTATGAGCAACCTGGTTTGTGGTTTCATTCTCATCTACCACTTTTTCATGGTCAGTAGTTTCCATGTCTTTGATTTTGGCCTTTTTTCGTGCACGCTGAGCTTGAATCTGCTCTACGAGTGAGTCAAACCCACTAGAATATTTTTCCAAATGTGTCTCGACAGCAATCTGATCCTGGGTAGTCGCATGATGCGTCGCATGAGCTTTAAACGGGGTTGCATGAGAATGTGAATTATTTTTCTTGCTACGCTCCCAATCTACCAACTTTGCTCTTAGAGCTACATCCGACAAAGGATGCCGTGAATCCAAATTTGCATTATACCGAGTAATCCATTCAGTATGTCGTTCAATAAGTAATTTGCGTGGTCCAGTGGAATTCAAACCATCGTCCTACAATTAAACGTATTGACAAATGAGTGTGTCAAATGGTGATATAGGTTTATACATGGCATAATGATGGCAGTATTTACTTTGAGCATTTTTTTAATCTTTGCGTCGCTTAGCAAACTATAGGGATGATATGGCTTGGGAAGACGTTTAGGGGTGTTGGTGTTCAAAAACGGCGCACTGTCAGCTGGTTGAGCAGCACCATAAACAGTGTGTGATGAGAGTTTACTTGCTGTTTTGGAAGTGGATAGAAATACACGAGAAGTCGTAGAATGTGTTGGTGACGTGAGAGTCTTGGACTGGTGCAATGATGACTTGCAGCCATTATCCAAATGTGCATTGAGATGACATACTTTTAATCGATCCGAACATATGGGACACACCACCAAATCATTTCCTAAAAACAATCGAGTTAGCTTCAAGTCAATCTCATGCATTAAATATTTTGTTTTAATGAACATTTGTCTGTGCTATTTACAGCCGCATTCATGTAAATGAAACACTAAAGGTGTTTAATAAACAGCCAATCTCATCAAATGACTGGTATCGCTAAATTACTAAACAATATTGCATTCTCTGAATTCCTTGACAAAGTTTACTGATTGTAGCAGCAGAGTCCATCAAACATTCAACTATTGTATACTCCAAAGCAAAATAGAAGCAGCCATTGCAAGATAGTACAGAAAGGGTTCCATCTACGTGAATACAATTCCAAGACTTGCCTTGTGGTTGGTATTTATCTAGCGTGCTGACATTTGCTGTACCGGATATCAAAATATTAGTGGTCGATGTAGTTTCTGATGTGGTAGAATGGTTGACAACTTCAGTTGAAATAGATGATGGAGCACCATCAAAATCTTCAATTGGAGCAACTGTCTGGTTTGGAGATGCTACCTTGACTTTGCTGAATTTACAAGATGGTTGCTGAAGTTCATCGTCTGACAGTTTATTACTACTCGTAGAACTCCGTGTCAATCTCTGTCGCTTAGATTTTGAGTTGGGTGTATACGTAAAATCGGAATCAATATCGTCATTGTATTCACTTGCATCAAAAGAAGTCGATTGTTTTTGAAGTTGACGGGCTGAATGCCTTCGTGTACTGCATGGCGATGCTGGTAAAGATGGTGTTGTTTTTTGTGATAAATGCAATGATTGTTCCAGTTGAGTAGTGTTGGAAGTATACACCGACTGATTGCTCGAGCCATTTAATGGCAGTTCGGATGATAAAACCCATTCACCAGCATCGATCTGCATCAGCGGAATCATGTAATTTGATCGAATCTCTTTGTATTGCCACACAAGATCGTCCAAAACTTGGGTTCGAATAAGCGAGTTCAAAATTAAAATCATTAGAGTAATGCACATCCAGATGATCGGTTTGTGACAATAGTCAAAGTATTCAATATCCAGTACAAACTACACCACACCTCGATTGTTTTTGAGGGCATGCAATCCAGTAACATCTTTTCCACAACTTGGACACTGCATCTTTACAAGCAAACTCTGACGAATACACAGTGAACAGAATGTATGGATGCAAGGCAAGATCATGGCAGCATCAAAAAGTTCCTTGCATATCGGACACCGAAGGGATTCATCCATGGCCTTGAAAGGAGTCAAGGAATCTGGCCACTCTTTTAAATCTAACTCTTCCGAGGCATCAAGTGCCAATGCAGTGCGACTTGCATCGCTTTCGTTTTTGGTATTATGGCTTGAACCATGCATGACAACTTTGAGGTTGACTATCAAACATGACTTGTTCGTCAGCTTCCAATTCTCACCCTCAGGAATTTAACCTGGATTCAAATGGCATGATTTCTTGCATTGATACAATCGCTCTATATAATCACAATTTCATCTGTCGAATGAATTACACGGCCAGAAATGAGCAAGACTCCATGTTAGAGTATCATGGCAATAAAACTATTGTTGAATCTCGACTATTCCCCCCTTTTTACATCCAGTTGTTTTGTTATATCACAGCTCAAATCAGTATACAAGATGTTAATGTAGTGCATTTCTTGTGAAAGTTGAAACATTCGCGACCAAGAGGTTGTGATGATTTTAAAGGCTCTGAGCATAGGCAATCAGAGAACGAGTGGGACGGCCAGTCATACCCTTGGCAAGATATCCAGAGGCTCCAGATTGTTCCATAACACCAGCAATGTCTAAAAATATTAATTTATTAGCAAAGTTGTATCTCAAACCAAAACAGATACATGACTTACCAACGTGCGCATAATCAAGAGCAAGTTTTGCAGGTTCGTCACTTCCTTCAGCAGTAGGAATAGTAGGCACGAATTCTTTAAGGAAAATGGCAGCAGTGCACGAGCCACCAGTACGTCCCTGTGTAGTCAATGCATCAGTTTAATCCGAGTCAACTTGGTATCAATTGTCACAAATACAATGTAAACTTACACCAACGTTCTTGAGATCAGCAACGTGACTAGAGATTTGCTTCTTATACTTTTCAGAAAGAGGCATGCGCCAGAATGGATCGCCAGACTTTTCACCGGCAGCCTCGAGTTTCTTCCACAGATCGTCAGAGCTTGAAAACACACCAGCAAAGGGGAATCCAAGAGCAACGACCATAGCACCAGTCAGAGTAGACAGTTCAACGAGTGAGTGGGGTTTGAAAGTAGTGGATGCGTAGTAGATGGCATCTGCAAGGATCAGACGACCCTCGGCATCAGTGTTGTCAACCTCGATGGTTTTTCCATTCATGGCAATCACAACGTCGCCAGGTTTAGTAGCACGGCCGCTAGGCATGTTTTCGGTCAAAGGAATAACGGTACAGAGATTGATGGGCACACCGAGTTTAGCAATGCCCCACGTGGCACCAAGAACACAGGCAGCACCGCCCATATCACCCTTCATCAAAGCCATATCGGTAGGGGGCTTCAACGAGATACCACCCGAGTCAAAGGTAACACCTTGACAATGTATCCAGATTAGAAGAGTGTGCACAATTGAAACAATAAACAGTCAGTACTAGAGTGAGCAGCATAATGACACCAACGTAACAAGCAAAAACAAGACTTGAGTCTACTTACCCTTTCCCACAAAGGCAAGAGGCTTTGTACCAGCAACACCGCCATTATAATGAACTTCCAAGAGTTTAGGAGGTTGCTCTGAGCCACGCGAAACAGACAGGAACGATCCCATCTTTTTCTCTTCCATAAAGTCAGAGTTTCGCACAGTGACAGTAACATTTGGAATTCCCTTGAAGATCTCGACAGCATTGTTGGAGAAAATGGTGGGAGTCATGTAATTGGCAGGTGTTTCCATGAAATGGCGAGCATAGTTTTGGGCTAAACGATTTAGGATTGAACAAGATTCAGCGTGTCGATATGGACTAGAACATGGATTCAAAATGCGGGTCACTTACATTGAGCCAGAACACTGCCAACGTGCCATTCGTCCTTTTCGAATGCACCTTCCATGGCAGAAACAGTGACAGGAGAAGCCTTGTTGTCTGCACCCTTGAGTTCGTCGTATGCATAAGTGGATAAATGGGCACCCTCAGAAGTGCCTATGCAACAAGAATGAATATTATGCAACCTTTAGATCCAGCCAACAAACGACTACTTTACCAACACCATGACCAAGATGATCAAACTTGACTTTGAGATCCTGTTTCTTGCCCAACAGATGCAAGGCATTGATGGCAGATGCAGCCTGGTTTCATTGGATAAATGTTGAATATGAAATGGTAGAAAACAGTAATAAACATGCGATCGACTTACAGCCAAACGGGCCGTTTCAGCAGAAGCCTGAACATCAGTACAAGGCTTGCCAAGACCAACCACTCCAACGATTGGAGCATCAATGCCTGGAACACCAAACAGTCTGCACAGGATTCAGTTTATCATCAAGATCTCATTACATGATCAAGTAACTTACAGACGAACTTCTTGAGCTTTTCCTAGAAAGTTGGACGCAGCCAATTGAGATTGAATTCCAGCCAGTGCAGACGCAGGCAATGATTTAGAGAACACAGTGGGAGCTGCAGCATTAGCAGTTTCGTGAGCCTAATTCATGGTCAAATGTAAGCGAAATACTTGATACATGACAGCAATCCATACTTACGCCATACACAACAGCTTGAGCAATAGTACGTTGAGCCATTCTTAAAACAGTCGACATGAATTTATCAAGAAAAGAACAAGCACACATGACTTGGATCTAGACTTTACTGCTGAATTCATGCCATTCAAGAGTGCATCTTGCCATTAACAATTTCGTATTCTTTCCATTTTATTGTGTTTTGGTTGCTTTATAATCATGAACTTTAGAGCAAGTTTCTTGTCTTTCACTGCTGTCTGTTGCTACGTTTTAATCCTTGTTATTCTCTAGGGTTCAAGTGCCGTGCAGGATACTCGGTTTGGTGACAAGAATAAGAAACTGCTCAAAACTCTGTTGTTTCCTGAATGCTTCTCTAAAAAGGTATATCAATCATCCTGTCAGCTCATGTTCTGTTGTGGAAATACCAGTCTCGTGTCCATCAATTTGTTCAGGTGCATGTGTTCCACACTGCAGTGTCCATGCAAGTCATTGGCAAGACTCAACTCATGTTTTAATCTGCTTGGATATCTATAAACATAGGTCGATATGAAAAAAGTCCAACTCAAGACTATCCGTCCTTGGATTGCAAAAAAAGTGGGCGATCTACTTGGGTTCGAGGATGATGTTGTTTTGGAATTCATATTTAATCTGCTCGACGAAGAGGTGATGTCTACATTTTGATATCTATTCGTGCATGGATTCACTGCTAGAAAAGCTGACCCACTTGATTGCTTTCATGCTTGTCGTGCATTCTAGACTGATCCTCGGCAGATTCAAATCAAACTTACTGGATTTTTAGAACATCATACTTTATCGTTCATGGAAGAGTTGTGGAAGTTGCTTCTGAGTGCGCAGTCGTCTCCCACTGGTATTCCAAAAGAGTTTTTAGATTCAAAAATCGAAGAGATTCGCAATAAAAGGGTATGTGTATACCCTACACTCCATATTGTATTTGTACTAACATGTGTTGGCTCATCTACGTGCTTTCATAGGAACAAGATGAGAAACTTGCTGTAAATCTTTCTTTAAAAAGAGAAAAGATGGAACAAGAACGAATTCAGCGGAGCTCCGTCTCTCAAGCATTGGGTCATCAGAACTCTGTAAATCAATCAAAAGATTCATCTAAAACCCGAGTCAATTCACTCGAGGTGAGTCAATCTATCCAATGTGTTGCTGTCTTTATGTTTAAAACCGTTGTGTTTTAATTTTTTAATGATCAGGGTTACAAGTTTACTGCCATGCCGGTTCAAAGTCGTCGAAAAACTGATAGATCTAGATCCCGTGAACGTCATTCAAACCGATATCATAACCGTGAAGATAAAGATCAGTATTCTGACTCTAGCCAGCAACATGATAGGCATGATAGAGACAGGGATCGTCGTCGTAGTCGAGACGACACACGCGACTCAAAACACGTTGATTCAAGACGCAGTCGTGATCGACCTGGTTCGAATTCGTTGAAAACTAACGATTCTATCGAAGCTGTAGACTCGGAAAACGAGCAACGACCACGAGGTGAATCCAGTCGTAGTAATGGCCGTGCTGCTCATTCTCGACACCATGATAGTCATTCTCAAAGTAGATCTGATAGAGACTCTGAAAGGGCTGCAAGACATCGACACCATGATAGTAGTCGCGAGAGAAAATCGCACAAGTCCAGAAAAATATCAAGACGCTCTTCTAGCCGCAGTCCAAGCTCCCACAAGAGATCAAGGCGTCGTAGTGAGTCATCTATTAGTAGTCAGAGTAGCGTCAATACTACAAGCAGCAATCATCAAAACATTCGACATAAAAATGATAAAAGTGTATCATCAAGTCGTGCTATACAAAATTCTAGAGATCAACAAAGCAGATCATCCAGGCGCGAGCGGCATGAGCATTCTGATTATTATCATCGCAATCGTAGCCCAAACGCTCATCATGATTTAAAATCCAGGCGTCCATCTTCCCAATCTTCAAGATCGTCCTCGCCTGTTGGACGTGGTAAAAGCAAACAAGACCTTTGAATTGCATGAGAATGAAAAAGCTCTCAAAACTTTGATTGTAGTTGGCTTTCCTAAAAACTAATTTGTAGCATGGTTTATAAAATCATCAATGGGTGATTGAATTTAAATTATTGTGTTCATGTAAAATACCATTGAACAAGAATGCCAAAATGTATACTAAACAGTCAGTTTCATGGAATGATGGGTGTCAGTTTACTGGCCAACATTGTGTTTTTTAAACTTTTTAATTGACTGCTCTTTTAGTGATTGATATCAAACCAACAGTTGCATTCTTTGTTTTCTTGAACTATAACGTATCTGATATTAGAATACAGGAGTTTGATGGCAGTTGAATCCAACATTTGGATTGTAGTCGAATTGGGTGATTGTGCAGTGTAGAATTGTACCAATCATTCCAGTTTAAAACTATAGTTTGCATTATAAAATAGTCGTTGTTTGAAAGAATTGAAAGTACAACGAATACTCGGCCATTTCAAACCAATTGTTTCGTTTTACATGAATACGCTGTAAAAGTATTTTTTTAAACCAGTTTCTTTTTTCCAATCTTTACAACTATTACAATGGCTTCACAGGACAATTGGGGATTCCAAAATACTAGTAACGGTGCTGGAAATGGAACAGGATGGGGTGCTGGTGGTGCTTCACAGAACGGTGGTTCTGCAGCCCACAATAATACTACTGCGTCTGGAGGTGCTCACGAAGCAACTCATCAGCGCCAGCCCAGAGTTGATGTTGAATACACATGTGGTGGTGAGACTTTATTGCCATGTCTCTTGGTTTTGTTGAAGCTATTGATATATTCTTGTTAGAGATATTGACATTGTTTTGAATGTAATTATAGAATGCACGGCATTGAACCAGATCAAACCCAGAGAGCCTATCCGATGCAAAGACTGTGGATATCGCATTATGTACAAGAAGCGCACAAAAAGAAGTATGCATTGATGGTCTTGAGTTGCACTGTTGATGGCATTTTGACTAAACTAACATTTTATTTGCAAGTGGTTCAATTCGAGGCTAGATAAACATCAATTCAATCGAATACATGGCATTGCAAATTCAAAAGTACACCATCAGCTTTTTTGTGGCATTCTATCTTGATACTGTTGCATTAGCCAAGATGTTTGAACCTGTTTTTCAAATCACAATGAACTATAATACACTGATGTATATATGATGCTTTTTCTAAATGCAATTGCGACTACAGGCACAAGATTTTATTTTTAAACTAAATCATGATATTGTGATGCCGTTTTTCTCAAGTGCTGTTTCCATTTTAAGCATTTTCCCTGTTAGTTCCTCTAATAGCTTTTGCATTTTCAAATTGATGTTGGCTAGAATTGCTGGATCAACCTTGCTCATGGCAGTGACAGAAGATAAAATATTCATATTGAATGTGTGGGTGGGTTTGAGTTTGGTATCTGGCTGAAGCATTGATGCATGGTCTTGGAGGATATACTGCTGGATAATCTTTGATTTTTGGCCTAGTTCCTTTTCTTTGTGGTCTAACTCGTTTGTTATACTGTTGATTCGATCAGAT
>Bd-EK33-1_URA3_locus_allele_1
CAACAGAAACTCAAGCTTATTGAAACCGAACTGTCCACTATCAAAGCTGAATCGTCCAAAGTGGTAGAAAGTTTGAATGCCAAAGTAGCAGATTTGACCAAGCAAATGACTAGTCAATACGCTGATTCTGACAGGATTAAACAAGAAGAGAATACACTCACTGAAAAACTGCACTGTTTGACTGAACAACAGAGTGAACTTCAGTCCAAATATGATATTCTATCTCAAGAGCTCGAGGTTGCACGAGCCTCTAATGAAAGATCATCAAAATCGTTGCTTGAGCGGGATGAGATCCATAAAAAGATCAAGGCACGCAATGACGAGTTGATACACGCGGAAGCTGTTTTTAAAAGATCAATCAATAGATTAGAAAAGGAACGTGATGAAGCAATTTCCCAAGCAACAAAACTTGCTGCTTGTCAAGCTGAACAAGATGCACTTGTCCAAACCCATAAAGCAGAGTGGGATGCTGCTAAATCTACCAATGGATCAACTATTACCGAACTGCAGTCCAAGGTCGCTAAATTGATGCAAGATAACGATATAATATCCAAGAAACTAGCAGAGACCGAGAATGAAATGAAAATAGTCGAACGCAAGAGTGCACAACTTGTCAAGGACATTCAAAAGCAGCTTATCAAGGAACGCAAGCAACGCGAGGAAGATGACACGTTGGGCCAGTTGCAGAATCTATCATTAAAAACATCTGGATCTACCATTCTTGGTACAAGTGCGTCACATGGACAGCTCAACGAATCTTTGCAAAGTAACCCGAAAATGGAACGACTCACTGGCGACTTGCTGTCCCTCGCGCAAGAAAATGAAGTTCTCAATCGTCGTGTGCGGCATGCCGAGGACGAGCTTAAAAGTGCATCTGATCGAATCAACAGTATAACAAACGAGTTAGACCACAAAGAAAAGGAACTAGGCCAAAAATCAAAGATTATCCAGCAGTATATCCTCCAAGACCATGCATCAATGCTTCAGCCAGATACCAAACTCAAACCCACCCACACATTCAATATGAATATTTTATCTTCTGTCACTGCCATGAGCAAGGTTGATCCAGCAATTCTAGCCAACATCAATTTGAAAATGCAAAAGCTATTAGAGGAACTAACAGGGAAAATGCTTAAAATGGAAACAGCACTTGAGAAAAACGGCATCACAATATCATGATTTAGTTTAAAAATAAAATCTTGTGCCTGTAGTCGCAATTGCATTTAGAAAAAGCATCATATATACATCAGTGTATTATAGTTCATTGTGATTTGAAAAACAGGTTCAAACATCTTGGCTAATGCAACAGTATCAAGATAGAATGCCACAAAAAAGCTGATGGTGTACTTTTGAATTTGCAATGCCATGTATTCGATTGAATTGATGTTTATCTAGCCTCGAATTGAACCACTTGCAAATAAAATGTTAGTTTAGTCAAAATGCCATCAACAGTGCAACTCAAGACCATCAATGCATACTTCTTTTTGTGCGCTTCTTGTACATAATGCGATATCCACAGTCTTTGCATCGGATAGGCTCTCTGGGTTTGATCTGGTTCAATGCCGTGCATTCTATAATTACATTCAAAACAATGTCAATATCTCTAACAAGAATATATCAATAGCTTCAACAAAACCAAGAGACATGGCAATAAAGTCTCACCACCACATGTGTATTCAACATCAACTCTGGGCTGGCGCTGATGAGTTGCTTCGTGAGCACCTCCAGACGCAGTAGTATTATTGTGGGCTGCAGAACCACCGTTCTGTGAAGCACCACCAGCACCCCATCCTGTTCCATTTCCAGCACCGTTACTAGTATTTTGGAATCCCCAATTGTCCTGTGAAGCCATTGTAATAGTTGTAAAGATTGGAAAAAAGAAACTGGTTTAAAAAAATACTTTTACAGCGTATTCATGTAAAACGAAACAATTGGTTTGAAATGGCCGAGTATTCGTTGTACTTTCAATTCTTTCAAACAACGACTATTTTATAATGCAAACTATAGTTTTAAACTGGAATGATTGGTACAATTCTACACTGCACAATCACCCAATTCGACTACAATCCAAATGTTGGATTCAACTGCCATCAAACTCCTGTATTCTAATATCAGATACGTTATAGTTCAAGAAAACAAAGAATGCAACTGTTGGTTTGATATCAATCACTAAAAGAGCAGTCAATTAAAAAGTTTAAAAAACACAATGTTGGCCAGTAAACTGACACCCATCATTCCATGAAACTGACTGTTTAGTATACATTTTGGCATTCTTGTTCAATGGTATTTTACATGAACACAATAATTTAAATTCAATCACCCATTGATGATTTTATAAACCATGCTACAAATTAGTTTTTAGGAAAGCCAACTACAATCAAAGTTTTGAGAGCTTTTTCATTCTCATGCAATTCAAAGGTCTTGTTTGCTTTTACCACGTCCAACAGGCGAGGACGATCTTGAAGATTGGGAAGATGGACGCCTGGATTTTAAATCATGATGAGCGTTTGGGCTACGATTGCGATGATAATAATCAGAATGCTCATGCCGCTCGCGCCTGGATGATCTGCTTTGTTGATCTCTAGAATTTTGTATAGCACGACTTGATGATACACTTTTATCATTTTTATGTCGAATGTTTTGATGATTGCTGCTTGTAGTATTGACGCTACTCTGACTACTAATAGATGACTCACTACGACGCCTTGATCTCTTGTGGGAGCTTGGACTGCGGCTAGAAGAGCGTCTTGATATTTTTCTGGACTTGTGCGATTTTCTCTCGCGACTACTATCATGGTGTCGATGTCTTGCAGCCCTTTCAGAGTCTCTATCAGATCTACTTTGAGAATGACTATCATGGTGTCGAGAATGAGCAGCACGGCCATTACTACGACTGGATTCACCTCGTGGTCGTTGCTCGTTTTCCGAGTCTACAGCTTCGATAGAATCGTTAGTTTTCAACGAATTCGAACCAGGTCGATCACGACTGCGTCTTGAATCAACGTGTTTTGAGTCGCGTGTGTCGTCTCGACTACGACGACGATCCCTGTCTCTATCATGCCTATCATGTTGCTGGCTAGAGTCAGAATACTGATCTTTATCTTCACGGTTATGATATCGGTTTGAATGACGTTCACGGGATCTAGATCTATCAGTTTTTCGACGACTTTGAACCGGCATGGCAGTAAACTTGTAACCCTGATCATTAAAAAATTAAAACACAACGGTTTTAAACATAAAGACAGCAACACATTGGATAGATTGACTCACCTCGAGTGAATTGACTCGGGTTTTAGATGAATCTTTTGATTGATTTACAGAGTTCTGATGACCCAATGCTTGAGAGACGGAGCTCCGCTGAATTCGTTCTTGTTCCATCTTTTCTCTTTTTAAAGAAAGATTTACAGCAAGTTTCTCATCTTGTTCCTATGAAAGCACGTAGATGAGCCAACACATGTTAGTACAAATACAATATGGAGTGTAGGGTATACACATACCCTTTTATTGCGAATCTCTTCGATTTTTGAATCTAAAAACTCTTTTGGAATACCAGTGGGAGACGACTGCGCACTCAGAAGCAACTTCCACAACTCTTCCATGAACGATAAAGTATGATGTTCTAAAAATCCAGTAAGTTTGATTTGAATCTGCCGAGGATCAGTCTAGAATGCACGACAAGCATGAAAGCAATCAAGTGGGTCAGCTTTTCTAGCAGTGAATCCATGCACGAATAGATATCAAAATGTAGACATCACCTCTTCGTCGAGCAGATTAAATATGAATTCCAAAACAACATCATCCTCGAACCCAAGTAGATCGCCCACTTTTTTTGCAATCCAAGGACGGATAGTCTTGAGTTGGACTTTTTTCATATCGACCTATGTTTATAGATATCCAAGCAGATTAAAACATGAGTTGAGTCTTGCCAATGACTTGCATGGACACTGCAGTGTGGAACACATGCACCTGAACAAATTGATGGACACGAGACTGGTATTTCCACAACAGAACATGAGCTGACAGGATGATTGATATACCTTTTTAGAGAAGCATTCAGGAAACAACAGAGTTTTGAGCAGTTTCTTATTCTTGTCACCAAACCGAGTATCCTGCACGGCACTTGAACCCTAGAGAATAACAAGGATTAAAACGTAGCAACAGACAGCAGTGAAAGACAAGAAACTTGCTCTAAAGTTCATGATTATAAAGCAACCAAAACACAATAAAATGGAAAGAATACGAAATTGTTAATGGCAAGATGCACTCTTGAATGGCATGAATTCAGCAGTAAAGTCTAGATCCAAGTCATGTGTGCTTGTTCTTTTCTTGATAAATTCATGTCGACTGTTTTAAGAATGGCTCAACGTACTATTGCTCAAGCTGTTGTGTATGGCGTAAGTATGGATTGCTGTCATGTATCAAGTATTTCGCTTACATTTGACCATGAATTAGGCTCACGAAACTGCTAATGCTGCAGCTCCCACTGTGTTCTCTAAATCATTGCCTGCGTCTGCACTGGCTGGAATTCAATCTCAATTGGCTGCGTCCAACTTTCTAGGAAAAGCTCAAGAAGTTCGTCTGTAAGTTACTTGATCATGTAATGAGATCTTGATGATAAACTGAATCCTGTGCAGACTGTTTGGTGTTCCAGGCATTGATGCTCCAATCGTTGGAGTGGTTGGTCTTGGCAAGCCTTGTACTGATGTTCAGGCTTCTGCTGAAACGGCCCGTTTGGCTGTAAGTCGATCGCATGTTTATTACTGTTTTCTACCATTTCATATTCAACATTTATCCAATGAAACCAGGCTGCATCTGCCATCAATGCCTTGCATCTGTTGGGCAAGAAACAGGATCTCAAAGTCAAGTTTGATCATCTTGGTCATGGTGTTGGTAAAGTAGTCGTTTGTTGGCTGGATCTAAAGGTTGCATAATATTCATTCTTGTTGCATAGGCACTTCTGAGGGTGCCCATTTATCCACTTATGCATACGACGAACTCAAGGGTGCAGACAACAAGGCTTCTCCTGTCACTGTTTCTGCCATGGAAGGTGCATTCGAAAAGGACGAATGGCACGTTGGCAGTGTTCTGGCTCAATGTAAGTGACCCGCATTTTGAATCCATGTTCTAGTCCATATCGACACGCTGAATCTTGTTCAATCCTAAATCGTTTAGCCCAAAACTATGCTCGCCATTTCATGGAAACACCTGCCAATTACATGACTCCCACCATTTTCTCCAACAATGCTGTCGAGATCTTCAAGGGAATTCCAAATGTTACTGTCACTGTGCGAAACTCTGACTTTATGGAAGAGAAAAAGATGGGATCGTTCCTGTCTGTTTCGCGTGGCTCAGAGCAACCTCCTAAACTCTTGGAAGTTCATTATAATGGCGGTGTTGCTGGTACAAAGCCTCTTGCCTTTGTGGGAAAGGGTAAGTAGACTCAAGTCTTGTTTTTGCTTGTTACGTTGGTGTCATTATGCTGCTCACTCTAGTACTGACTGTTTATTGTTTCAATTGTGCACACTCTTCTAATCTGGATACATTGTCAAGGTGTTACCTTTGACTCGGGTGGTATCTCGTTGAAGCCCCCTACCGATATGGCTTTGATGAAGGGTGATATGGGCGGTGCTGCCTGTGTTCTTGGTGCCACGTGGGGCATTGCTAAACTCGGTGTGCCCATCAATCTCTGTACCGTTATTCCTTTGACCGAAAACATGCCTAGCGGCCGTGCTACTAAACCTGGCGACGTTGTGATTGCCATGAATGGAAAAACCATCGAGGTTGACAACACTGATGCCGAGGGTCGTCTGATCCTTGCAGATGCCATCTACTACGCATCCACTACTTTCAAACCCCACTCACTCGTTGAACTGTCTACTCTGACTGGTGCTATGGTCGTTGCTCTTGGATTCCCCTTTGCTGGTGTGTTTTCAAGCTCTGACGATCTGTGGAAGAAACTCGAGGCTGCCGGTGAAAAGTCTGGCGATCCATTCTGGCGCATGCCTCTTTCTGAAAAGTATAAGAAGCAAATCTCTAGTCACGTTGCTGATCTCAAGAACGTTGGTGTAAGTTTACATTGTATTTGTGACAATTGATACCAAGTTGACTCGGATTAAACTGATGCATTGACTACACAGGGACGTACTGGTGGCTCGTGCACTGCTGCCATTTTCCTTAAAGAATTCGTGCCTACTATTCCTACTGCTGAAGGAAGTGACGAACCTGCAAAACTTGCTCTTGATTATGCGCACGTTGGTAAGTCATGTATCTGTTTTGGTTTGAGATACAACTTTGCTAATAAATTAATATTTTTAGACATTGCTGGTGTTATGGAACAATCTGGAGCCTCTGGATATCTTGCCAAGGGTATGACTGGCCGTCCCACTCGTTCTCTGATTGCCTATGCTCAGAGCCTTTAAAATCATCACAACCTCTTGGTCGCGAATGTTTCAACTTTCACAAGAAATGCACTACATTAACATCTTGTATACTGATTTGAGCTGTGATATAACAAAACAACTGGATGTAAAAAGGGGGGAATAGTCGAGATTCAACAATAGTTTTATTGCCATGATACTCTAACATGGAGTCTTGCTCATTTCTGGCCGTGTAATTCATTCGACAGATGAAATTGTGATTATATAGAGCGATTGTATCAATGCAAGAAATCATGCCATTTGAATCCAGGTTAAATTCCTGAGGGTGAGAATTGGAAGCTGACGAACAAGTCATGTTTGATAGTCAACCTCAAAGTTGTCATGCATGGTTCAAGCCATAATACCAAAAACGAAAGCGATGCAAGTCGCACTGCATTGGCACTTGATGCCTCGGAAGAGTTAGATTTAAAAGAGTGGCCAGATTCCTTGACTCCTTTCAAGGCCATGGATGAATCCCTTCGGTGTCCGATATGCAAGGAACTTTTTGATGCTGCCATGATCTTGCCTTGCATCCATACATTCTGTTCACTGTGTATTCGTCAGAGTTTGCTTGTAAAGATGCAGTGTCCAAGTTGTGGAAAAGATGTTACTGGATTGCATGCCCTCAAAAACAATCGAGGTGTGGTGTAGTTTGTACTGGATATTGAATACTTTGACTATTGTCACAAACCGATCATCTGGATGTGCATTACTCTAATGATTTTAATTTTGAACTCGCTTATTCGAACCCAAGTTTTGGACGATCTTGTGTGGCAATACAAAGAGATTCGATCAAATTACATGATTCCGCTGATGCAGATCGATGCTGGTGAATGGGTTTTATCATCCGAACTGCCATTAAATGGCTCGAGCAATCAGTCGGTGTATACTTCCAACACTACTCAACTGGAACAATCATTGCATTTATCACAAAAAACAACACCATCTTTACCAGCATCGCCATGCAGTACACGAAGGCATTCAGCCCGTCAACTTCAAAAACAATCGACTTCTTTTGATGCAAGTGAATACAATGACGATATTGATTCCGATTTTACGTATACACCCAACTCAAAATCTAAGCGACAGAGATTGACACGGAGTTCTACGAGTAGTAATAAACTGTCAGACGATGAACTTCAGCAACCATCTTGTAAATTCAGCAAAGTCAAGGTAGCATCTCCAAACCAGACAGTTGCTCCAATTGAAGATTTTGATGGTGCTCCATCATCTATTTCAACTGAAGTTGTCAACCATTCTACCACATCAGAAACTACATCGACCACTAATATTTTGATATCCGGTACAGCAAATGTCAGCACGCTAGATAAATACCAACCACAAGGCAAGTCTTGGAATTGTATTCACGTAGATGGAACCCTTTCTGTACTATCTTGCAATGGCTGCTTCTATTTTGCTTTGGAGTATACAATAGTTGAATGTTTGATGGACTCTGCTGCTACAATCAGTAAACTTTGTCAAGGAATTCAGAGAATGCAATATTGTTTAGTAATTTAGCGATACCAGTCATTTGATGAGATTGGCTGTTTATTAAACACCTTTAGTGTTTCATTTACATGAATGCGGCTGTAAATAGCACAGACAAATGTTCATTAAAACAAAATATTTAATGCATGAGATTGACTTGAAGCTAACTCGATTGTTTTTAGGAAATGATTTGGTGGTGTGTCCCATATGTTCGGATCGATTAAAAGTATGTCATCTCAATGCACATTTGGATAATGGCTGCAAGTCATCATTGCACCAGTCCAAGACTCTCACGTCACCAACACATTCTACGACTTCTCGTGTATTTCTATCCACTTCCAAAACAGCAAGTAAACTCTCATCACACACTGTTTATGGTGCTGCTCAACCAGCTGACAGTGCGCCGTTTTTGAACACCAACACCCCTAAACGTCTTCCCAAGCCATATCATCCCTATAGTTTGCTAAGCGACGCAAAGATTAAAAAAATGCTCAAAGTAAATACTGCCATCATTATGCCATGTATAAACCTATATCACCATTTGACACACTCATTTGTCAATACGTTTAATTGTAGGACGATGGTTTGAATTCCACTGGACCACGCAAATTACTTATTGAACGACATACTGAATGGATTACTCGGTATAATGCAAATTTGGATTCACGGCATCCTTTGTCGGATGTAGCTCTAAGAGCAAAGTTGGTAGATTGGGAGCGTAGCAAGAAAAATAATTCACATTCTCATGCAACCCCGTTTAAAGCTCATGCGACGCATCATGCGACTACCCAGGATCAGATTGCTGTCGAGACACATTTGGAAAAATATTCTAGTGGGTTTGACTCACTCGTAGAGCAGATTCAAGCTCAGCGTGCACGAAAAAAGGCCAAAATCAAAGACATGGAAACTACTGACCATGAAAAAGTGGTAGATGAGAATGAAACCACAAACCAGGTTGCTCATACAAACAGTAGCAGTAATATGGAAGATACCGACATCAATTCCAAAGATCTGCTTGTGGAAGACCCAACAAGGTGGAGCGACGAGCCATACAATGATGCCTACATAAGCACGTAGAAAAATGTATACATTATTCTACAATTGTATTCACATAAAATGGAACACTAAATAAAAGTCTCGGTACATAATAAGCATTCAATGTCTAGTATGAAAGCACACGAGCATTCAACGATTGCTTTAAAGCAAAATCAACAGTCATCGAGATCAATGTAGTTTGCTTTGCGTGAATACAGCGGCCAATGTGTAATAAAGCAGAAAGCTCTGCATGTTCGAACGGTAATGGATTGCATGACACGTGGATGGAAGGGACTGCCTGAGGGTTGGCTTGATTCTTCTTTTTATTTTTAGTTTGATGCTCAACAATTCTCGCAAATAGTCTTGGCATTACAACATGACAGACTTTACTGGGTTGCGTCTTGGCTTTATTGGTGGAGGCAATATGGCTGGTGCAATTATTGGCGGACTGTTGAAATCCGGTCTTTCCGCATCCAATATTATCGTGTCAGAACCCTGGGACGAAGCTCGTGCTCGTCTAGTTTCACGGTTTAAAGTTCAGGTCACCACCTCAAACACTCAGGCAATTGCGTTTACCAATCAAAGCCAAACGACTCCTGTCGATGTTCTTATTCTTGCTGTCAAGCCTCAAGTCATGAGATCCGTTGCTGAAGGCATTTCGGACGCCGTCTTGACTCACAAGCCATTAATTGTGTCAATTGCTGCTGGAATTACCATTTCAAACTTGTTGAAGTGGTTGACATGTTCAGCCAAGAAAGGGATGACCGAGTCACCAGCAATTGTGCGATGCATGCCAAACACTCCTGCGTTGGTTGTCGAAGGAGCAACGGGTATGTATGCAGCTCCTTCAGTCACCACCAATCAAAAGGAAATTGTTTCTGTTGTGCTCAAGTCTGTATCGAAGCAAAACTACTGGGTCAAGGAGGAATCTCTGTTGGATGTCGTAACAGGCATATCTGGTAAGTTCATTTCAATGTATTGAACACTGATTTTGTGTAAAATATATTTGGTGATTGATCAACTGATGCTTTTTTGACCCATGTTAGGATCTGGTCCAGCTTATTTTTTCCTGTTGGTCGAGTGCCTCGAAGCCGCAGGAGTGAAATTGGGGCTTCCTGCAGATGTTGCTCGTGGACTTGCAGCACAGACTTGTTTAGGAGCGGGTCGCATGTTGACAGATACAGGCGAGGATCCAGCTGAATTAAGACGCAAAGTCACATCTCCAAATGGTACCACCGAGGCAGCACTCAACTCACTCGAAGGGAACAAGATTCGAGCCATCTTTGCTGAAGCCGTCCAGCGTGCTACCGAACGCAGCGCAGAGCTAGGATCGCTTTTAGCAAATAATTAACTCTAATAGCACATTGGTAGAGTACTGATGTGAGAATAAAGTCTTGGAAATACACAGATTAGCAAATAGCTATTTATTTAGATTGTACGTGTAGTGGATGAGCCAACTCATGCTCTGCAAGCTTTTACAGATCCTCTTCGCTGATCAGCTTCTGCTCGGATCCTCCTCCTCCTTCCTTTGCCCTCGGACGAGTGCTGGGGCGTCGGTTTCCACTATCGGCGAGTACTTCTACACAGCCATCGGTCCAGACGGCCGCGCTTCTGCGGGCGATTTGTGTACGCCCGACAGTCCCGGCTCCGGATCGGACGATTGCGTCGCATCGACCCTGCGCCCAAGCTGCATCATCGAAATTGCCGTCAACCAAGCTCTGATAGAGTTGGTCAAGACCAATGCGGAGCATATACGCCCGGAGCCGCGGCGATCCTGCAAGCTCCGGATGCCTCCGCTCGAAGTAGCGCGTCTGCTGCTCCATACAAGCCAACCACGGCCTCCAGAAGAAGATGTTGGCGACCTCGTATTGGGAATCCCCGAACATCGCCTCGCTCCAGTCAATGACCGCTGTTATGCGGCCATTGTCCGTCAGGACATTGTTGGAGCCGAAATCCGCGTGCACGAGGTGCCGGACTTCGGGGCAGTCCTCGGCCCAAAGCATCAGCTCATCGAGAGCCTGCGCGACGGACGCACTGACGGTGTCGTCCATCACAGTTTGCCAGTGATACACATGGGGATCAGCAATCGCGCATATGAAATCACGCCATGTAGTGTATTGACCGATTCCTTGCGGTCCGAATGGGCCGAACCCGCTCGTCTGGCTAAGATCGGCCGCAGCGATCGCATCCATGGCCTCCGCGACCGGCTGCAGAACAGCGGGCAGTTCGGTTTCAGGCAGGTCTTGCAACGTGACACCCTGTGCACGGCGGGAGATGCAATAGGTCAGGCTCTCGCTGAATTCCCCAATGTCAAGCACTTCCGGAATCGGGAGCGCGGCCGATGCAAAGTGCCGATAAACATAACGATCTTTGTAGAAACCATCGGCGCAGCTATTTACCCGCAGGACATATCCACGCCCTCCTACATCGAAGCTGAAAGCACGAGATTCTTCGCCCTCCGAGAGCTGCATCAGGTCGGAGACGCTGTCGAACTTTTCGATCAGAAACTTCTCGACAGACGTCGCGGTGAGTTCAGGCTTTTTACCCATATGTTTAGTTTAAATTATCAGCAAGTGTTCAAGACCTTCAATCGGCTCAATTGGCGCTAATGTGTTGTCGTATTCATGTAAAGTGGAAAAAAAATCATAGAATAAATCGGTCTCACGAAATGATAATTTTTACCAAATTTACTAATCCAAGTTCTGTTCTTTTAGTGATTGATATCAAACCAACAGTTGCATTCTTTGTTTTCTTGAACTATAACGTATCTGATATTAGAATACAGGAGTTTGATGGCAGTTGAACCCAACATTTGGATTGTAGTTGAATTGGGTGATTGTGCAGTGTAGAATTGTACCAAACAATCCAGTTTAAACTTATAGTTTGCATTATAAAATAGTCGTTGTTTGAAAGAATTGAAAGTACAACGAATACTCGGCCATTCCAAACCAATTATTTCGTTTTACATGAATACAATGGTAAATTCAAATGGCTATTCTTTTTTGTTGGTGGGCTTTCTATGTGAATTGAAAAACTAGTGATGGAGAATAAAATAGTCAGAATACCAAACACATCTGATAAACGCAGTCAAAAATATGGCTCATACCTTGCTAATCATGGCAATAGATGGCCCAAACTGATTCGGGAATGTCAAACCACAATTACGGATCCATTCCGGCAATTTAGCTACAATACGGTCTCGCTTGAACCGCATGTCTAGAAATATAATGACTGCATAGTCATTCTTGTGCCTGATTGCGCGACCTGTTACAAAGCACAATACGCCTGCAATGTTATTAAATAGTCAAGTATAGTACCACATCATATAAACTTGCCTACAGACTGATTGACTGCACGCATACAAATGTTTTCGTAGTACTCTTTACCAGTAATGCCCGATCCAGTTTCTTTTGCCTATGCGTGTTAAATCATGCAAATCAATAATATCTCCAATCAAAGCAATACAAACTACACTTTGTACAAAACATTTACCTGCACATCAAAAAAGCGCATCCGTTCTTGCAGTTCTATTGAAGCAATATTGGCAAATGGAATTCCAACCATAATCACTGCTCTATGTATCCATATATAGTGCATATATTGAAATAAATAAACCCAGAAATCAACAAACATTTGCAGACTGTACTAATGCAATAAATACAACCACTTACCGGTAGGTCAGGCGGAATGGCACTTCCTTATTCCAGATGCGTGCGGATTATGCATGACTGGCCGTCGTTTTACAACGTCGTGACTGGGAAAACCCTGGCGCTTGTGGTGGATCACAGTTATTGGAGACTTCCTTGGCCGTACGATGGGTTTTGTTTCAGGTATCTGGCACTTTTCGGGGAAATGTGCGCGGAACCCCTATTTGTTTATTTTTCTAAATACATTCAAATATGTATCCGCTCATGAGACAATAACCCTGATAAATGCTTCAATAATATTGAAAAAGGAAGAGTATGAGTATTCAACATTTCCGTGTCGCCCTTATTCCCTTTTTTGCGGCATTTTGCCTTCCTGTTTTTGCTCACCCAGAAACGCTGGTGAAAGTAAAAGATGCTGAAGATCAGTTGGGTGCACGAGTGGGTTACATCGAACTGGATCTCAACAGCGGTAAGATCCTTGAGAGTTTTCGCCCCGAAGAACGTTTTCCAATGATGAGCACTTTTAAAGTTCTGCTATGTGGCGCGGTATTATCCCGTATTGACGCCGGGCAAGAGCAACTCGGTCGCCGCATACACTATTCTCAGAATGACTTGGTTGAGTACTCACCAGTCACAGAAAAGCATCTTACGGATGGCATGACAGTAAGAGAATTATGCAGTGCTGCCATAACCATGAGTGATAACACTGCGGCCAACTTACTTCTGACAACGATCGGAGGACCGAAGGAGCTAACCGCTTTTTTGCACAACATGGGGGATCATGTAACTCGCCTTGATCGTTGGGAACCGGAGCTGAATGAAGCCATACCAAACGACGAGCGTGACACCACGATGCCTGTAGCAATGGCAACAACGTTGCGCAAACTATTAACTGGCGAACTACTTACTCTAGCTTCCCGGCAACAATTAATAGACTGGATGGAGGCGGATAAAGTTGCAGGACCACTTCTGCGCTCGGCCCTTCCGGCTGGCTGGTTTATTGCTGATAAATCTGGAGCCGGTGAGCGTGGCTCTCGCGGTATCATTGCAGCACTGGGGCCAGATGGTAAGCCCTCCCGTATCGTAGTTATCTACACGACGGGGAGTCAGGCAACTATGGATGAACGAAATAGACAGATCGCTGAGATAGGTGCCTCACTGATTAAGCATTGGTAACTGTCAGACCAAGTTTACTCATATATACTTTAGATTGATTTAAAACTTCATTTTTAATTTAAAAGGATCTAGGTGAAGATCCTTGAATTGCCATTATCAACAAGTTTGTACAAAAAAGCAGGCTCCGAATTGGTATCACGAGGACGATTTGAAGCCCCCTACCCATTTACGCTGACTTGACGGGACGGCGGCTTTGTTGAATAGAGCGTCAGACCCCGTAGAAAAGATCAAAGGATCTTCTTGAGATCCTTTTTTTCTGCGCGTAATCTGCTGCTTGCAAACAAAAAAACCACCGCTACCAGCGGTGGTTTGTTTGCCGGATCAAGAGCTACCAACTCTTTTTCCGAAGGTAACTGGCTTCAGCAGAGCGCAGATACCAAATACTGTTCTTCTAGTGTAGCCGTAGTTAGGCCACCACTTCAAGAACTCTGTAGCACCGCCTACATACCTCGCTCTGCTAATCCTGTTACCAGTGGCTGCTGCCAGTGGCGATAAGTCGTGTCTTACCGGGTTGGACTCAAGACGATAGTTACCGGATAAGGCGCAGCGGTCGGGCTGAACGGGGGGTTCGTGCACACAGCCCAGCTTGGAGCGAACGACCTACACCGAACTGAGATACCTACAGCGTGAGCTATGAGAAAGCGCCACGCTTCCCGAAGGGAGAAAGGCGGACAGGTATCCGGTAAGCGGCAGGGTCGGAACAGGAGAGCGCACGAGGGAGCTTCCAGGGGGAAACGCCTGGTATCTTTATAGTCCTGTCGGGTTTCGCCACCTCTGACTTGAGCGTCGATTTTTGTGATGCTCGTCAGGGGGGCGGAGCCTATGGAAAAACGCCAGCAACGCGGCCTTTTTACGGTTCCTGGCCTTTTGCTGGCCTTTTGCTCACATGTTCTTTCCAGCGACACGGCGCGCCTGAGGGTTGGCTTGATTCTTCTTTTTATTTTTAGTTTGATGCTCAACAATTCTCGCAATAGTCTTGGCATTACAACATGACAGACTTTACTGGGTTGCGTCTTGGCTTTATTGGTGGAGGCAATATGGCTGGTGCAATTATTGGCGGACTGTTGAAATCCGGTCTTTCCGCATCCAATATTATCGTGTCAGAACCCTGGGACGAAGCTCGTGCTCGTCTAGTTTCACGGTTTAAAGTTCAGGTCACCACCTCAAACACTCAGGCAATTGCGTTTACCAATCAAAGCCAAACGACTCCTGTCGATGTTCTTATTCTTGCTGTCAAGCCTCAAGTCATGAGATCCGTTGCTGAAGGCATTTCGGACGCCGTCTTGACTCACAAGCCATTAATTGTGTCAATTGCTGCTGGAATTACCATTTCAAACTTGTTGAAGTGGTTGACATGTTCAGCCAAGAAAGGGATGACCGAGTCACCAGCAATTGTGCGATGCATGCCAAACACTCCTGCGTTGGTTGTCGAAGGAGCAACGGGTATGTATGCAGCTCCTTCAGTCACCACCAATCAAAAGGAAATTGTTTCTGCTGTGCTCAAGTCTGTATCGAAGCAAAACTACTGGGTCAAGGAGGAATCTCTGTTGGATGTCGTAACAGGCATATCTGGTAAGTTCATTTCAATGTATTGAACACTGATTTTGTGTAAAATATATTTGGTGATTGATCAACTGATGCTTTTTTGACCCATGTTAGGATCTGGTCCAGCTTATTTTTTCCTGTTGGTCGAGTGCCTCGAAGCCGCAGGAGTGAAATTGGGGCTTCCTGCAGATGTTGCTCGTGGACTTGCAGCACAGACTTGTTTAGGAGCGGGTCGCATGTTGACAGATACAGGCGAGGATCCAGCTGAATTAAGACGCAAAGTCACATCTCCAAATGGTACCACCGAGGCAGCACTCAACTCACTCGAAGGGAACAAGATTCGAGCCATCTTTGCTGAAGCCGTCCAGCGTGCTACCGAACGCAGCGCAGAGCTAGGATCGCTTTTAGCAAATAATTAACTCTAATAGCACATTGGTAGAGTACTGATGTGAGAATAAAGTCTTGGAAATACACAGATTAGCAAATAGCTATTTATTTAGATTGTACGTGTAGTGGATGAGCCAACTCATGCTCTGCAAGCTTTTACAGATCCTCTTCGCTGATCAGCTTCTGCTCGGATCCTCCTCCTCCTTCCTTTGCCCTCGGACGAGTGCTGGGGCGTCGGTTTCCACTATCGGCGAGTACTTCTACACAGCCATCGGTCCAGACGGCCGCGCTTCTGCGGGCGATTTGTGTACGCCCGACAGTCCCGGCTCCGGATCGGACGATTGCGTCGCATCGACCCTGCGCCCAAGCTGCATCATCGAAATTGCCGTCAACCAAGCTCTGATAGAGTTGGTCAAGACCAATGCGGAGCATATACGCCCGGAGCCGCGGCGATCCTGCAAGCTCCGGATGCCTCCGCTCGAAGTAGCGCGTCTGCTGCTCCATACAAGCCAACCACGGCCTCCAGAAGAAGATGTTGGCGACCTCGTATTGGGAATCCCCGAACATCGCCTCGCTCCAGTCAATGACCGCTGTTATGCGGCCATTGTCCGTCAGGACATTGTTGGAGCCGAAATCCGCGTGCACGAGGTGCCGGACTTCGGGGCAGTCCTCGGCCCAAAGCATCAGCTCATCGAGAGCCTGCGCGACGGACGCACTGACGGTGTCGTCCATCACAGTTTGCCAGTGATACACATGGGGATCAGCAATCGCGCATATGAAATCACGCCATGTAGTGTATTGACCGATTCCTTGCGGTCCGAATGGGCCGAACCCGCTCGTCTGGCTAAGATCGGCCGCAGCGATCGCATCCATGGCCTCCGCGACCGGCTGCAGAACAGCGGGCAGTTCGGTTTCAGGCAGGTCTTGCAACGTGACACCCTGTGCACGGCGGGAGATGCAATAGGTCAGGCTCTCGCTGAATTCCCCAATGTCAAGCACTTCCGGAATCGGGAGCGCGGCCGATGCAAAGTGCCGATAAACATAACGATCTTTGTAGAAACCATCGGCGCAGCTATTTACCCGCAGGACATATCCACGCCCTCCTACATCGAAGCTGAAAGCACGAGATTCTTCGCCCTCCGAGAGCTGCATCAGGTCGGAGACGCTGTCGAACTTTTCGATCAGAAACTTCTCGACAGACGTCGCGGTGAGTTCAGGCTTTTTACCCATATGTTTAGTTTAAATTATCAGCAAGTGTTCAAGACCTTCAATCGGCTCAATTGGCGCTAATGTGTTGTCGTATTCATGTAAAGTGGAAAAAAAATCATAGAATAAATCGGTCTCACGAAATGATAATTTTTACCAAATTTACTAATCCAAGTTCTGTTCTTTTAGTGATTGATATCAAACCAACAGTTGCATTCTTTGTTTTCTTGAACTATAACGTATCTGATATTAGAATACAGGAGTTTGATGGCAGTTGAACCCAACATTTGGATTGTAGTTGAATTGGGTGATTGTGCAGTGTAGAATTGTACCAAACAATCCAGTTTAAACTTATAGTTTGCATTATAAAATAGTCGTTGTTTGAAAGAATTGAAAGTACAACGAATACTCGGCCATTCCAAACCAATTATTTCGTTTTACATGAATACAATGGTAAATTCAAATGGCTATTCTTTTTTGTTGGTGGGCTTTCTATGTGAATTGAAAAACTAGTGATGGAGAATAAAATAGTCAGAATACCAAACACATCTGATAAACGCAGTCAAAAATATGGCTCATACCTTGCTAATCATGGCAATAGATGGCCCAAACTGATTCGGGAATGTCAAACCACAATTACGGATCCATTCCGGCAATTTAGCTACAATACGGTCTCGCTTGAACCGCATGTCTAGAAATATAATGACTGCATAGTCATTCTTGTGCCTGATTGCGCGACCTGTTACAAAGCACAATACGCCTGCAATGTTATTAAATAGTCAAGTATAGTACCACATCATATAAACTTGCCTACAGACTGATTGACTGCACGCATACAAATGTTTTCGTAGTACTCTTTACCAGTAATGCCCGATCCAGTTTCTTTTGCCTATGCGTGTTAAATCATGCAAATCAATAATATCTCCAATCAAAGCAATACAAACTACACTTTGTACAAAACATTTACCTGCACATCAAAAAAGCGCATCCGTTCTTGCAGTTCTATTGAAGCAATATTGGCAAATGGAATTCCAACCATAATCACTGCTCTATGTATCCATATATAGTGCATATATTGAAATAAATAAACCCAGAAATCAACAAACATTTGCAGACTGTACTAATGCAATAAATACAACCACTTACCGGTAGGTCAGGCGGAATGGCACTTCCTTATTCCAGATGCGTGCGGATTATGCATGACTGGCCGTCGTTTTACAACGTCGTGACTGGGAAAACCCTGGCGCTTGTGGTGGATCACAGTTATTGGAGACTTCCTTGGCCGTACGATGGGTTTTGTTTCAGGTATCTGGCACTTTTCGGGGAAATGTGCGCGGAACCCCTATTTGTTTATTTTTCTAAATACATTCAAATATGTATCCGCTCATGAGACAATAACCCTGATAAATGCTTCAATAATATTGAAAAAGGAAGAGTATGAGTATTCAACATTTCCGTGTCGCCCTTATTCCCTTTTTTGCGGCATTTTGCCTTCCTGTTTTTGCTCACCCAGAAACGCTGGTGAAAGTAAAAGATGCTGAAGATCAGTTGGGTGCACGAGTGGGTTACATCGAACTGGATCTCAACAGCGGTAAGATCCTTGAGAGTTTTCGCCCCGAAGAACGTTTTCCAATGATGAGCACTTTTAAAGTTCTGCTATGTGGCGCGGTATTATCCCGTATTGACGCCGGGCAAGAGCAACTCGGTCGCCGCATACACTATTCTCAGAATGACTTGGTTGAGTACTCACCAGTCACAGAAAAGCATCTTACGGATGGCATGACAGTAAGAGAATTATGCAGTGCTGCCATAACCATGAGTGATAACACTGCGGCCAACTTACTTCTGACAACGATCGGAGGACCGAAGGAGCTAACCGCTTTTTTGCACAACATGGGGGATCATGTAACTCGCCTTGATCGTTGGGAACCGGAGCTGAATGAAGCCATACCAAACGACGAGCGTGACACCACGATGCCTGTAGCAATGGCAACAACGTTGCGCAAACTATTAACTGGCGAACTACTTACTCTAGCTTCCCGGCAACAATTAATAGACTGGATGGAGGCGGATAAAGTTGCAGGACCACTTCTGCGCTCGGCCCTTCCGGCTGGCTGGTTTATTGCTGATAAATCTGGAGCCGGTGAGCGTGGCTCTCGCGGTATCATTGCAGCACTGGGGCCAGATGGTAAGCCCTCCCGTATCGTAGTTATCTACACGACGGGGAGTCAGGCAACTATGGATGAACGAAATAGACAGATCGCTGAGATAGGTGCCTCACTGATTAAGCATTGGTAACTGTCAGACCAAGTTTACTCATATATACTTTAGATTGATTTAAAACTTCATTTTTAATTTAAAAGGATCTAGGTGAAGATCCTTGAATTGCCATTATCAACAAGTTTGTACAAAAAAGCAGGCTCCGAATTGGTATCACGAGGACGATTTGAAGCCCCCTACCCATTTACGCTGACTTGACGGGACGGCGGCTTTGTTGAATAGAGCGTCAGACCCCGTAGAAAAGATCAAAGGATCTTCTTGAGATCCTTTTTTTCTGCGCGTAATCTGCTGCTTGCAAACAAAAAAACCACCGCTACCAGCGGTGGTTTGTTTGCCGGATCAAGAGCTACCAACTCTTTTTCCGAAGGTAACTGGCTTCAGCAGAGCGCAGATACCAAATACTGTTCTTCTAGTGTAGCCGTAGTTAGGCCACCACTTCAAGAACTCTGTAGCACCGCCTACATACCTCGCTCTGCTAATCCTGTTACCAGTGGCTGCTGCCAGTGGCGATAAGTCGTGTCTTACCGGGTTGGACTCAAGACGATAGTTACCGGATAAGGCGCAGCGGTCGGGCTGAACGGGGGGTTCGTGCACACAGCCCAGCTTGGAGCGAACGACCTACACCGAACTGAGATACCTACAGCGTGAGCTATGAGAAAGCGCCACGCTTCCCGAAGGGAGAAAGGCGGACAGGTATCCGGTAAGCGGCAGGGTCGGAACAGGAGAGCGCACGAGGGAGCTTCCAGGGGGAAACGCCTGGTATCTTTATAGTCCTGTCGGGTTTCGCCACCTCTGACTTGAGCGTCGATTTTTGTGATGCTCGTCAGGGGGGCGGAGCCTATGGAAAAACGCCAGCAACGCGGCCTTTTTACGGTTCCTGGCCTTTTGCTGGCCTTTTGCTCACATGTTCTTTCCAGCGACACGGCGCGCCTGAGGGTTGGCTTGATTCTTCTTTTTATTTTTAGTTTGATGCTCAACAATTCTCGCAATAGTCTTGGCATTACAACATGACAGACTTTACTGGGTTGCGTCTTGGCTTTATTGGTGGAGGCAATATGGCTGGTGCAATTATTGGCGGACTGTTGAAATCCGGTCTTTCCGCATCCAATATTATCGTGTCAGAACCCTGGGACGAAGCTCGTGCTCGTCTAGTTTCACGGTTTAAAGTTCAGGTCACCACCTCAAACACTCAGGCAATTGCGTTTACCAATCAAAGCCAAACGACTCCTGTCGATGTTCTTATTCTTGCTGTCAAGCCTCAAGTCATGAGATCCGTTGCTGAAGGCATTTCGGACGCCGTCTTGACTCACAAGCCATTAATTGTGTCAATTGCTGCTGGAATTACCATTTCAAACTTGTTGAAGTGGTTGACATGTTCAGCCAAGAAAGGGATGACCGAGTCACCAGCAATTGTGCGATGCATGCCAAACACTCCTGCGTTGGTTGTCGAAGGAGCAACGGGTATGTATGCAGCTCCTTCAGTCACCACCAATCAAAAGGAAATTGTTTCTGCTGTGCTCAAGTCTGTATCGAAGCAAAACTACTGGGTCAAGGAGGAATCTCTGTTGGATGTCGTAACAGGCATATCTGGTAAGTTCATTTCAATGTATTGAACACTGATTTTGTGTAAAATATATTTGGTGATTGATCAACTGATGCTTTTTTGACCCATGTTAGGATCTGGTCCAGCTTATTTTTTCCTGTTGGTCGAGTGCCTCGAAGCCGCAGGAGTGAAATTGGGGCTTCCTGCAGATGTTGCTCGTGGACTTGCAGCACAGACTTGTTTAGGAGCGGGTCGCATGTTGACAGATACAGGCGAGGATCCAGCTGAATTAAGACGCAAAGTCACATCTCCAAATGGTACCACCGAGGCAGCACTCAACTCACTCGAAGGGAACAAGATTCGAGCCATCTTTGCTGAAGCCGTCCAGCGTGCTACCGAACGCAGCGCAGAGCTAGGATCGCTTTTAGCAAATAATTAACTCTAATAGCACATTGGTAGAGTACTGATGTGAGAATAAAGTCTTGGAAATACACAGATTAGCAAATAGCTATTTATTTAGATTGTACGTGTAGTGGATGAGCCAACTCATGCTCTGCAAGCTTTTACAGATCCTCTTCGCTGATCAGCTTCTGCTCGGATCCTCCTCCTCCTTCCTTTGCCCTCGGACGAGTGCTGGGGCGTCGGTTTCCACTATCGGCGAGTACTTCTACACAGCCATCGGTCCAGACGGCCGCGCTTCTGCGGGCGATTTGTGTACGCCCGACAGTCCCGGCTCCGGATCGGACGATTGCGTCGCATCGACCCTGCGCCCAAGCTGCATCATCGAAATTGCCGTCAACCAAGCTCTGATAGAGTTGGTCAAGACCAATGCGGAGCATATACGCCCGGAGCCGCGGCGATCCTGCAAGCTCCGGATGCCTCCGCTCGAAGTAGCGCGTCTGCTGCTCCATACAAGCCAACCACGGCCTCCAGAAGAAGATGTTGGCGACCTCGTATTGGGAATCCCCGAACATCGCCTCGCTCCAGTCAATGACCGCTGTTATGCGGCCATTGTCCGTCAGGACATTGTTGGAGCCGAAATCCGCGTGCACGAGGTGCCGGACTTCGGGGCAGTCCTCGGCCCAAAGCATCAGCTCATCGAGAGCCTGCGCGACGGACGCACTGACGGTGTCGTCCATCACAGTTTGCCAGTGATACACATGGGGATCAGCAATCGCGCATATGAAATCACGCCATGTAGTGTATTGACCGATTCCTTGCGGTCCGAATGGGCCGAACCCGCTCGTCTGGCTAAGATCGGCCGCAGCGATCGCATCCATGGCCTCCGCGACCGGCTGCAGAACAGCGGGCAGTTCGGTTTCAGGCAGGTCTTGCAACGTGACACCCTGTGCACGGCGGGAGATGCAATAGGTCAGGCTCTCGCTGAATTCCCCAATGTCAAGCACTTCCGGAATCGGGAGCGCGGCCGATGCAAAGTGCCGATAAACATAACGATCTTTGTAGAAACCATCGGCGCAGCTATTTACCCGCAGGACATATCCACGCCCTCCTACATCGAAGCTGAAAGCACGAGATTCTTCGCCCTCCGAGAGCTGCATCAGGTCGGAGACGCTGTCGAACTTTTCGATCAGAAACTTCTCGACAGACGTCGCGGTGAGTTCAGGCTTTTTACCCATATGTTTAGTTTAAATTATCAGCAAGTGTTCAAGACCTTCAATCGGCTCAATTGGCGCTAATGTGTTGTCGTATTCATGTAAAGTGGAAAAAAAATCATAGAATAAATCGGTCTCACGAAATGATAATTTTTACCAAATTTACTAATCCAAGTTCTGTTCTTTTAGTGATTGATATCAAACCAACAGTTGCATTCTTTGTTTTCTTGAACTATAACGTATCTGATATTAGAATACAGGAGTTTGATGGCAGTTGAACCCAACATTTGGATTGTAGTTGAATTGGGTGATTGTGCAGTGTAGAATTGTACCAAACAATCCAGTTTAAACTTATAGTTTGCATTATAAAATAGTCGTTGTTTGAAAGAATTGAAAGTACAACGAATACTCGGCCATTCCAAACCAATTATTTCGTTTTACATGAATACAATGGTAAATTCAAATGGCTATTCTTTTTTGTTGGTGGGCTTTCTATGTGAATTGAAAAACTAGTGATGGAGAATAAAATAGTCAGAATACCAAACACATCTGATAAACGCAGTCAAAAATATGGCTCATACCTTGCTAATCATGGCAATAGATGGCCCAAACTGATTCGGGAATGTCAAACCACAATTACGGATCCATTCCGGCAATTTAGCTACAATACGGTCTCGCTTGAACCGCATGTCTAGAAATATAATGACTGCATAGTCATTCTTGTGCCTGATTGCGCGACCTGTTACAAAGCACAATACGCCTGCAATGTTATTAAATAGTCAAGTATAGTACCACATCATATAAACTTGCCTACAGACTGATTGACTGCACGCATACAAATGTTTTCGTAGTACTCTTTACCAGTAATGCCCGATCCAGTTTCTTTTGCCTATGCGTGTTAAATCATGCAAATCAATAATATCTCCAATCAAAGCAATACAAACTACACTTTGTACAAAACATTTACCTGCACATCAAAAAAGCGCATCCGTTCTTGCAGTTCTATTGAAGCAATATTGGCAAATGGAATTCCAACCATAATCACTGCTCTATGTATCCATATATAGTGCATATATTGAAATAAATAAACCCAGAAATCAACAAACATTTGCAGACTGTACTAATGCAATAAATACAACCACTTACCGTCCCATATCATCAGCAAAGTTGATTCCTTCGCTTAGCTTTCCTGATACCACAGCCAAAAGCATAGATCCGGTGAGTGTTGATGTGCTGAAATCTGTCTGACGAGATCTACTAATAGTGCTAGAGTAATCTTGCAGCACTTTATCAACCTCACCAACAGATGTGGGCTCAATGAAGATCTGTTCAGCGAACCAATCGCCAACAATTGAAAATATCAGTCCATCACATTTACATATTGACAAGATACCACACTAATGATTCAGTCAACCCACCTTCTTTTTTTTGGATATTCGGGTCCATATACCACCTGATTTCCACTGCTTTACTATGGCGTCCAAATAAGAATACGAAACAAAAAACACGACAATACCGCCCGAAATCACATTACTGTAATTGGCTATAGCTGCACCTGCCTCGTCCATCTAAAATGCACACCAATAGTAAAATATGCAAAATACAAATGCATTAGTGTTGAGATTGACTTTAAATGTGATATAAACGTAATAGTTGTAGATTTAGTTTACCATGTTTGTGTCAACTCGCTTCTCATGAGAAAAATTGAAATCCAATCCAGTTGGTCCTTGCGAGACACATATAGGCAGCAATGACGTAGAATTGATGACATGTCCACAAGAAAAAACATCAAGTCGATCATGTTGAACAGAAGGAAGCAGCTGCTCAATGAAATCATGGATAGGAGACATTGTTCCGCCAGTAAATACCACAGATCGAGCTTGCTTCAAAATAGGTGCAAAGCAATCGGCTGGATTTAGCAACAGATATTTAAACACGCAGTGGTGTGGATCTAATCCAAAATGCAACGGTTAGCCACAAAAATAAAATATATTATCCATTACAATGCTCAGATTCTTTATTTTGACTCGTATTGTTAATATACCTGTGCTGTAGTTGTATACAATACGTCCATTTACATCGGGATCGGTTAATGATGCCAAAAACGACTGCATAAATGACAGCGGAGATACACTTGTAGGAATAAAATTGGCAGTCTCGCTATTTTCTTTACGAGTTTCTGAAACAGCAAATCCCAAAAGCTAAGTATGTCAAACAATATAAGTAGACCGAATTCGCAATTTCTATAAACTTGATGGCTTTCTGCAGAATTATAAAAAGTACAAGTAAAACTCACTTTAAATGGTAAACGACTGTTTTCAAGATAAGTGAGAATTTTAAAGAGATTGAAATGATCAATTCCAGCCTTGTCCACAAACTCGCTTACAGACATGGCATGATTAGACTCTTGTGTTGACTTTGCTGCACTATAGGGCGTGTCTTGACTTTTGCAATGCAATGCATGGTCAAATTTTGTAGGCGATAGTTTTGCAAATAGTTGTTCAAACGCACCAAGTAGAACAAGTAATTGTTTGACATAAACCATGTTGCGACCAGCCAGTCTGTTTTTATACCTTTCAAAATATTTAGAAAGATGAGTCTTGCAATCGAGTATTTGATCAAGAGAGATGGTGTGACTGTATAATGAATTTACAGACTCAATAATGTTGTGCGCTTCATCTGTAATAATTTCCACGGTTAAATAAAAATCAACTAAAAGTCATTAGATTAAACATCATAAACAGCAAATTCCACTCAAACCTAACAGGCAAAAAAGTGTATACTTGCCTAGTATAATAATATTGTTTTTAAGGCGAAGTCCTATTGATTCTCTTGTCGATCGTTGAAGTAGCAAGTTGTACGGTATACAAATGATCTAGATATACAGTTTATAAGTGTTACACTGAAAAGTATTTTTTCATCTAAATGCAATTACCTCGGATGATTTGGCTGTATGCCGAGCACCATAGTATGGACAAGTAGCACTCTTTCTTCCTGCTTGAACAATTTCTTCGATATCACGAATACGCGCCTAAATTGAAGGTTACATTGATGTCGAGTCTAAAAACAACACAATGAATAAAACTCTGTGTCGCTTACGTGGATAGTGTCATCAAAAGTAACCATTTGCACTGGATCCTCGGTAAGGTAGGGACATCCGCCAGATGATTTGGACGATTTATCTGCAGATGTTTTTGCTTTATAAATTTACATTAATAAACGCAAATTACGTTTGTAGTGGGCTAAAAAACATCATGTAGCAAATAAACTGGGCTTAAAAATACCTTTTTGTAAATCCAGGCATTTGTCGTTAATTCTATGCAGTGATTGTAGTCTTGTCACACTCTGATTAATACAGAGATTTTTACGAGACCCAAGTGTAACACATTTGATATTTCCATACGCTGTTTTCTTGATTTCGTTTACAAACTGTGCAATTTGAGAATGCTTATGGATGGTGTTTCATGGTGTAATTAAGACATGATTAGTTTTTAAAAATACTACAATGGAAACAATCAATTGAACTTACTGTTCTGGCACAATAAATAATCTGAATCTCGAAAATTTCATCTAGATCCTTGTTTAAATCTTCCTCTTTTTCAGTATACTGTAAAGACCTATACTCGCATGTCAGTTTTGCACGATTGTTCAAGGTGTAAACAAAACAACAACAGATTGAGATAAACTGACCATGGCTGGTTTAGTGAGTTGGACGATGGACTATTTTCGTCACTATCATACTCTTCAACAAGAAAGTTTTCTTTTTCTTGCAAGCCTAGATCTGATAAATTGGACTCTGCTTTTCGCTGTTGTATTCAATAAATATAGTTATGTGACTGATATACTATTGCAATGATTCAATAAAACAATTGCAGTAATAGCAACCATGAGCATACCTTGAAGGTAGATCGGGTAGATTCTATAGACTCGCGATTTCTGATTTGTTGCAGTCGAATCTCCCGTTGTTCTCTGGCCTGTTTCTGCTTTTCAATCATGTCTGCAATCTCATTTCGTCTTCGTTCCCGATCATGGGCAATAACCCAATCTGGCTCATCTAAATGTAGCAAATATGATGCGGTAAATAATAAACTATTGACAGCATATTTAGTCATTGTTAGCCTCGATGTATTGTATCATTATACCTTTAATGCTTTTGTCAAGTAGATGCTGATCATCTTGCTCAGCAAGAAGGTCATTAATGGTTACAGTTTGTCGGTCTTTAAGCCATTTAAGCGCACTACAGATGATGCTCAGTGACTTTCCCTAGCATATTCAACTCGTTAGCATATTCGTATTGATAAACCATTCTAATCATTACTGTATTCACGTAAAATGGAACGCTAAATAGGAGTCAGAGTATAATAAACAGTTTCATGCCATGATTGCTGAGTAGTTTAATAGACAACACTGTGCCATCCAAGTGTTTTAGTTGGTTGGTCTCCTGGTGATTGGCATGGAAACAACAGTTGCATTCTTTGTTCTTCTGAACTAGATCGCGAATATATCTGATTTAGAATACACAAAGAGTTTGATAGCAGTTGAACCCAATATCTGGATTGCAATGAATAAATCTGGTGGATGTACAACGTATGGTTATACCAAAAAATCATTCCAGTTTAAAACTATAATTTGATTGTACTATACAATGGTCGTCGTTTGAAAGAATTGAGAATGGTAATAAAGCCAATTCCCAATAGAAAAGTACAACGAATACTGAACCATTATTTATTCTGAATCAGAATAGAAGCAGTGACTGCAAGATGAATACAAAGGCTCTGTTTTACATGAGTATGGCTGTAAAAGCACATTTGATGACCATACACTTACGGTTCCCGTGGGCGATTCATAGATTCCTACATGATTGTTATCCAATGTTTTGTACAAACTATTTAATACCAAGTCAGTGATCTTCATGAAAACAACCATAAGGAGCAATCTTTAAGTAGCAACGCAGCTTGGATGAGCTGACTCTAATCGCCTATACTCTTGCAGATGACTGATTCCATCCAAAACACAATACTATCATGAGCTCTGACCTCTGCATGAATTTAGTTTGGATATCCCATGGCTGATATGGGAATGGAAACTCTTGCTCAATTGGTTTGGAAGGTGTCGCAGACATGCTATAGATTACAGTTGTATTCACGCAAAACAGAACACTTGAAGCGATTCCGGAATAAATAATGATTAATATTTGTTGCAATTGCTAAAACCGGCTTTGATAAACATTGCCAATTTTCCAATATAAACACAATGTTCATCATATGATGCTCATGCAATCAAACTATAGTTTTAAATTGAGATTGTCCTCGTTTGGCATGTTCTTACATTGTACAGTCACCAAGTGCTGTTTCTATACTGACCACGCAACATTTGGTTTGTAAAAGAGAGCTGGAGATTGACAAGTCAGGAATGAGATTGCTGGAACAAAGACGTGAATGCTGCTTGAGCATTTGTTTAGAAGACAATGTTCAATAAATCTGCTGTAAGTTTGGTACCAATCATTTCATGAGATTGACTATTTATTATGTACTTTGGTATCCTTATTTGGCGTTTTATTTCCGTAATGCGGCTGTAATTCTCAATCCATCACATTTGTTATTTGCTTTGACTTTAAAATCAGTATTGCGCCTCCGAGATCCAAGCACAGATTCAAATCTTCCGTTTGAACCGCTGGCTAATTTGCTCATATTGCAATTTGGTTAGTGACGTCGTTTTCAGATACTATTTTCGCATACCATTAAACTTTCTTGTTCTAGAGTGCGGTCAATTTATCCAAATTCCGCTATTTATTGCTGCATCGTTCATCTTTTTTAATTAAAAGGGCTGAATTCTATTCCACTCAGATTCAGGTTGTACAACTCGAGTAAGTGACTGGGGTTTATTTTAAAAGTACTTTAATTCATTTTTCCAACTCTTATTCCAGATAAGAGTTATGTGAAAGAGGACTCGATGTGTTTTCATTAAGCGACTCATTTATACGTATATTGTAGGGTTAGTAAAACTCGATAAAGAACTCTATCGCTGTTGTCACAAAGTCAGCCAAAAATTGGTTTAACGAAACTCGAGCCGTAAATAGTAAGCAGTCTCACGCTCTGTCAGTCTACTTGTGTTTTCAACACACCAAATATTGACCTTTGTAAGATTCAGTCGCCTATTAACCAGATCAACATGTCGCCACTAGCTGGAACACCTGGACAAGCATGCTCAACTCTTTTTTGCAAAACTGGACTATCGACACAATCTGATCATAACCACATATCTTGCCAGTTAGATCTGAACACAGACCGTATTGAAACTCATGCCAACTCCAATTACTGTAGCAAGGTAAATTCGAGCATCAGATTTAGCAACTCTATTTC
>Bd-EK33-1_URA3_locus_allele_2
ACACGTTGGGCCAGTTGCAGAATCTATCATTAAAAACATCTGGATCTACCATTCTTGGTACAAGTGCGTCACATGGACAGCTCAACGAATCTTTGCAAAGTAACCCGAAAATGGAACGACTCACTGGCGACTTGCTGTCCCTCGCGCAAGAAAATGAAGTTCTCAATCGTCGTGTGCGGCATGCCGAGGACGAGCTTAAAAGTGCATCTGATCGAATCAACAGTATAACAAACGAGTTAGACCACAAAGAAAAGGAACTAGGCCAAAAATCAAAGATTATCCAGCAGTATATCCTCCAAGACCATGCATCAATGCTTCAGCCAGATACCAAACTCAAACCCACCCACACATTCAATATGAATATTTTATCTTCTGTCACTGCCATGAGCAAGGTTGATCCAGCAATTCTAGCCAACATCAATTTGAAAATGCAAAAGCTATTAGAGGAACTAACAGGGAAAATGCTTAAAATGGAAACAGCACTTGAGAAAAACGGCATCACAATATCATGATTTAGTTTAAAAATAAAATCTTGTTCCTGTAGTCGCAATTGCATTTAGAAAAAGCATCATATATACATCAGTGTATTATAGTTCATTGTGATTTGAAAAACAGGTTCAAACATCTTGGCTAATGCAACAGTATCAAGATAGAATGCCACAAAAAAGCTGATGGTGTACTTTTGAATTTGCAATGCCATGTATTCGATTGAATTGATGTTTATCTAGCCTCGAATTGAACCACTTGCAAATAAAATGTTAGTTTAGTCAAAATGCCATCAACAGTGCAACTCAAGACCATCAATGCATACTTCTTTTTGTGCGCTTCTTGTACATAATGCGATATCCACAGTCTTTGCATCGGATAGGCTCTCTGGGTTTGATCTGGTTCAATGCCGTGCATTCTATAATTACATTCAAAACAATGTCAATATCTCTAACAAGAATATATCAATAGCTTCAACAAAACCAAGAGACATGGCAATAAAGTCTCACCACCACATGTGTATTCAACATCAACTCTGGGCTGGCGCTGATGAGTTGCTTCGTGAGCACCTCCAGACGCAGTAGTATTATTGTGGGCTGCAGAACCACCGTTCTGTGAAGCACCACCAGCACCCCATCCTGTTCCATTTCCAGCACCGTTACTAGTATTTTGGAATCCCCAATTGTCCTGTGAAGCCATTGTAATAGTTGTAAAGATTGGAAAAAAGAAACTGGTTTAAAAAAATACTTTTACAGCGTATTCATGTAAAACGAAACAATTGGTTTGGAATGGCCGAGTATTCGTTGTACTTTCAATTCTTTCAAACAACGACTATTTTATAATGCAAACTATAGTTTTAAACTGGAATAATTGTTTGGTACAATTCTACACTGCACAATCACCCAATTCGACTACAATCCAAATGTTGGATTCAACTGCCATCAAACTCCTGTATTCTAATATCAGATACGTTATAGTTCAAGAAAACAAAGAATGCAACTGTTGGTTTGATATCAATCACTAAAAGAGCAGTCAATTAAAAAGTTTAAAAAACACAATGTTGGCCAGTAAACTGACACCCATCATTCCATGAAACTGACTGTTTAGTATACATTTTGGCATTCTTGTTCAATGGTATTTTACATGAACACAATAATTTAAATTCAATCACCCATTGATGATTTTATAAACCATGCTACAAATTAGTTTTTAGGAAAGCCAACTACAATCAAAGTTTTGAGAGCTTTTTCATTCTCATGCAATTCAAAGGTCTTGTTTGCTTTTACCACGTCCAACAGGCGAGGACGATCTTGAAGATTGGGAAGATGGACGCCTGGATTTTAAATCATGATGAGCGTTTGGGCTACGATTGCGATGATAATAATCAGAATGCTCATGCCGCTCGCGCCTGGATGATCTGCTTTGTTGATCTCTAGAATTTTGTATAGCACGACTTGATGATACACTTTTATCATTTTTATGTCGAATGTTTTGATGATTGCTGCTTGTAGTATTGACGCTACTCTGACTACTAATAGATGACTCACTACGACGCCTTGATCTCTTGTGGGAGCTTGGACTGCGGCTAGAAGAGCGTCTTGATATTTTTCTGGACTTGTGCGATTTTCTCTCGCGACTACTATCATGGTGTCGATGTCTTGCAGCCCTTTCAGAGTCTCTATCAGATCTACTTTGAGAATGACTATCATGGTGTCGAGAATGAGCAACACGGCCATTACTACGACTGGATTCACCTCGTGGTCGTTGCTCGTTTTCCGAGTCTACAGCTTCGATAGAATCGTTAGTTTTCAACGAATTCGAACCAGGTCGATCACGACTGCGTCTTGAATCAACGTGTTTTGAGTCGCGTGTGTCGTCTCGACTACGACGACGATCCCTGTCTCTATCATGCCTATCATGTTGCTGGCTAGAGTCAGAATACTGATCTTTATCTTCACGGTTATGATATCGGTTTGAATGACGTTCACGGGATCTAGATCTATCAGTTTTTCGACGACTTTGAACCGGCATGGCAGTAAACTTGTAACCCTGATCATTAAAAAATTAAAACACAACGGTTTTAAACATAAAGACAGCAACACATTGGATAGATTGACTCACCTCGAGTGAATTGACTCGGGTTTTAGATGAATCTTTTGATTGATTTACAGAGTTCTGATGACCCAATGCTTGAGAGACGGAGCTCCGCTGAATTCGTTCTTGTTCCATCTTTTCTCTTTTTAAAGAAAGATTTACAGCAAGTTTCTCATCTTGTTCCTATGAAAGCACGTAGATGAGCCAACACATGTTAGTACAAATACAATATGGAGTGTAGGGTATACACATACCCTTTTATTGCGAATCTCTTCGATTTTTGAATCTAAAAACTCTTTTGGAATACCAGTGGGAGACGACTGCGCACTCAGAAGCAACTTCCACAACTCTTCCATGAACGATAAAGTATGATGTTCTAAAAATCCAGTAAGTTTGATTTGAATCTGCCGAGGATCAGTCTAGAATGCACGACAAGCATGAAAGCAATCAAGTGGGTCAGCTTTTCTAGCAGTGAATCCATGCACGAATAGATATCAAAATGTAGACATCACCTCTTCGTCGAGCAGATTAAATATGAATTCCAAAACAACATCATCCTCGAACCCAAGTAGATCGCCCACTTTTTTTGCAATCCAAGGACGGATAGTCTTGAGTTGGACTTTTTTCATATCGACCTATGTTTATAGATATCCAAGCAGATTAAAACATGAGTTGAGTCTTGCCAATGACTTGCATGGACACTGCAGTGTGGAACACATGCACCTGAACAAATTGATGGACACGAGACTGGTATTTCCACAACAGAACATGAGCTGACAGGATGATTGATATACCTTTTTAGAGAAGCATTCAGGAAACAACAGAGTTTTGAGGAGTTTCTTATTCTTGTCACCAAACCGAGTATCCTGCACGGCACTTGAACCCTAGAGAATAACAAGGATTAAAACGTAGCAACAGACAGCAGTGAAAGACAAGATACTTGCTCTAAAGTTCATGATTATAAAGCAACCAAAACACAATAAAATGGAAAGAATACGAAATTGTTAATGGCAAGATGCACTCTTGAATGGCATGAATTCAGCAGTAAAGTCTAGATCCAAGTCATGTGTGCTTGTTCTTTTCTTGATAAATTCATGTCGACTGTTTTAAGAATGGCTCAACGTACTATTGCTCAAGCTGTTGTGTATGGCGTAAGTATGGATTGCTGTCATGTATCAAGTATTTCGCTTACATTTGACCATGAATTAGGCTCACGAAACTGCTAATGCTGCAGCTCCCACTGTGTTCTCTAAATCATTGCCTGCATCTGCACTGGCTGGAATTCAATCTCAATTGGCTGCGTCCAACTTTCTAGGAAAAGCTCAAGAAGTTCGTCTGTAAGTTACTTGATCATGTAATGAGATCTTGATGATAAACTGAATCCTGTGCAGACTGTTTGGTGTTCCAGGCATTGATGCTCCAATCGTTGGAGTGGTTGGTCTTGGCAAGCCTTGTACTGATGTTCAGGCTTCTGCTGAAACGGCCCGTTTGGCTGTAAGTCGATCGCATGTTTATTACTGTTTTCTACCATTTCATATTCAACATTTATCCAATGAAACCAGGCTGCATCTGCCATCAATGCCTTGCATCTGTTGGGCAAGAAACAGGATCTCAAAGTCAAGTTTGATCATCTTGGTCATGGTGTTGGTAAAGTAGTCGTTTGTTGGCTGGATCTAAAGGTTGCATAATATTCATTCTTGTTGCATAGGCACTTCTGAGGGTGCCCATTTATCCACTTATGCATACGACGAACTCAAGGGTGCAGACAACAAGGCTTCTCCTGTCACTGTTTCTGCCATGGAAGGTGCATTCGAAAAGGACGAATGGCACGTTGGCAGTGTTCTGGCTCAATGTAAGTGACCCGCATTTTGAATCCATGTTCTAGTCCATATCGACACGCTGAATCTTGTTCAATCCTAAATCGTTTAGCCCAAAACTATGCTCGCCATTTCATGGAAACACCTGCCAACTACATGACTCCCACCATTTTCTCCAACAATGCTGTCGAGATCTTCAAGGGAATTCCAAATGTTACTGTCACTGTGCGAAACTCTGACTTTATGGAAGAGAAAAAGATGGGATCGTTCCTGTCTGTTTCGCGTGGCTCAGAGCAACCTCCTAAACTCTTGGAAGTTCATTATAATGGCGGTGTTGCTGGTACAAAGCCTCTTGCCTTTGTGGGAAAGGGTAAGTAGACTCAAGTCTTGTTTTTGCTTGTTACGTTGGTGTCATTATGCTGCTCACTCTAGTACTGACTGTTTATTCAATTGTGCACACTCTTCTAATCTGGATACATTATCAAGGTGTTACCTTTGACTCGGGTGGTATCTCGTTGAAGCCCCCTACCGATATGGCTTTGATGAAGGGTGATATGGGCGGTGCTGCCTGTGTTCTTGGTGCCACGTGGGGCATTGCTAAACTCGGTGTGCCCATCAATCTCTGTACCGTTATTCCTTTGACCGAAAACATGCCTAGCGGCCGTGCTACTAAACCTGGCGACGTTGTGATTGCCATGAATGGAAAAACCATCGAGGTTGACAACACTGATGCCGAGGGTCGTCTGATCCTTGCAGATGCCATCTACTACGCATCCACTACTTTCAAACCCCACTCGCTCGTTGAACTGTCTACTCTGACTGGTGCTATGGTCGTTGCTCTTGGATTCCCCTTTGCTGGTGTGTTTTCAAGCTCTGACGATCTGTGGAAGAAACTCGAGGCTGCCGGTGAAAAGTCTGGCGATCCATTCTGGCGCATGCCTCTTTCTGAAAAGTATAAGAAGCAAATCTCTAGTCACGTTGCTGATCTCAAGAACGTTGGTGTAAGTTTACATTGTATTTGTGACAATTGATACCAAGTTGACTCGGATTAAACTGACGCATTGACTACACAGGGACGTACTGGTGGCTCGTGCACTGCTGCCATTTTCCTTAAAGAATTCGTGCCTACTATTCCTACTGCTGAAGGAAGTGACGAACCTGCAAAACTTGCTCTTGACTATGCGCACGTTGGTAAGTCATGTATCTGTTTTGGTTTGAGATACAACTTTGCTAATAAATTAATATTTTTTAGACATTGCTGGTGTTATGGAACAATCCGGAGCCTCTGGATATCTTGCCAAGGGTATGACTGGCCGTCCCACTCGTTCTCTGATTGCCTATGCTCAGAGCCTTTAAAATCATCACAACCTCTTGGTCGCGAATGTTTCAACTTTCACAAGAAATGCACTACATTAACATCTTGTATACTGATTTGAGCTGTGATATAACAAAACAACTGGATGTAAAAAGGGGGGAATAGTCGAGATTCAACAATAGTTTTATTGCCATGATACTCTAACATGGAGTCTTGCTCATTTCTGGCCGTGTAATTCATTCGACAGATGAAATTGTGATTATATAGAGCGATTGTATCAATGCAAGAAATCATGCCATTTGAATCCAGGTTAAATTCCTGAGGGTGAGAATTGGAAGCTGACGAACAAGTCATGTTTGATAGTCAACCTCAAAGTTGTCATGCATGGTTCAAGCCATAATACCAAAAACGAAAGCGATGCAAGTCGCACTGCATTGGCACTTGATGCCTCGGAAGAGTTAGATTTAAAAGAGTGGCCAGATTCCCTGACTCCTTTCAAGGCCATGGATGAATCCCTTCGGTGTCCGATATGCAAGGAACTTTTTGATGCTGCCATGATCTTGCCTTGCATCCATACATTCTGTTCACTGTGTATTCGTCAGAGTTTGCTTGTAAAGATGCAGTGTCCAAGTTGTGGAAAAGATGTTACTGGATTGCATGCCCTCAAAAACAATCGAGGTGTGGTGTAGTTTGTACTGGATATTGAATACTTTGACTATTGTCACAAACCGATCATCTGGATGTGCATTACTCTAATGATTTTAATTTTGAACTCGCTTATTCGAACCCAAGTTTTGGACGATCTTGTGTGGCAATACAAAGAGATTCGATCAAATTACATGATTCCGCTGATGCAGATCGATGCTGGTGAATGGGTTTTATCATCCGAACTGCCATTAAATGGCTCGAGCAATCAGTCGGTGTATACTTCCAACACTACTCAACTGGAACAATCATTGCATTTATCACAAAAAACAACACCATCTTTACCAGCATCGCCATGCAGTACACGAAGGCATTCAGCCCGTCAACTTCAAAAACAATCGACTTCTTTTGATGCAAGTGAATACAATGACGATATTGATTCCGATTTTACGTATACACCCAACTCAAAATCTAAGCGACAGAGATTGACACGGAGTTCTACGAGTAGTAATAAACTGTCAGACGATGAACTTCAGCAACCATCTTGTAAACTCAGCAAAGTCAAGGTAGCATCTCCAAACCAGACAGTTGCTCCAATTGAAGATTTTGATGGTGCTTCATCATCTATTTCAACTGAAGTTGTCAACCATTCTACCACACCAGAAACTACATCGACCACTAATATTTTGATATCCGGTACAGCAAATGTCAGCACGCTAGATAAATACCAACCACAAGGCAAGTCTTGGAATTGTATTCACGTAGATGGAACCCTTTCTGTACTATCTTGCAATGGCTGCTTCTATTTTGCTTTGGAGTATACAATAGTTGAATGTTTGATGGACTCTGCTGCTACAATCAGTAAACTTTGTCAAGGAATTCAGACAATGCAACATTGTTTAGTAATTTAGCGATACCAGTCATTTGATGAGATTGGCTGTTTATTAAACACCTTTAGTGTTTCATTTACATGAATGCGGCTGTAAATAGCACAGACAAATGTTCATTAAAACAAAATATTTAATGCATGAGATTGACTTGAAGCTAACTCGATTGTTTTTAGGAAATGATTTGGTGGTGTGTCCCATATGTTCGGATCGATTAAAAGTATGTCATCTCAATGCACATTTGGATAATGGCTGCAAGTCATCATTGCACCAGTCCAAGACTCTCACGTCACCAACACATTCTACGACTTCTCGTGTATTTCTATCCACTTCCAAAACAGCAAGTAAACTCTCATCACACACTGTTTATGGTGCTGCTCAACCAGCTGACAGTACGCCGTTTTTGAACACCAACACCCCTAAACGTCTTCCCAAGCCATATCATCCCTATAGTTTGCTAAGCGACGCAAAGATTAAAAAAATGCTCAAAGTAAATACTGCCATCATTATGCCATGTATAAACCTATATCACCATTTGACACACTCATTTGTCAATACGTTTAATTGTAGGACGATGGTTTGAATTCCACTGGACCACGCAAATTACTTATTGAACGACATACTGAATGGATTACTCGGTATAATGCAAATTTGGATTCACGGCATCCTTTGTCGGATGTAGCTCTAAGAGTAAAGTTGGTAGATTGGGAGCGTAGCAAGAAAAATAATTCACATTCTCATGCAACCCCGTTTAAAGCTCATGCGACGCATCATGCGACTACCCAGGATCAGATTGCTGTCGAGACACATTTGGAAAAATATTCTAGTGGGTTTGACTCACTCGTAGAGCAGATTCAAGCTCAGCGTGCACGAAAAAAGGCCAAAATCAAAGACATGGAAACTACTGACCATGAAAAAGTGGTAGATGAGAATGAAACCACAAACCAGGTTGCTCATACAAACAGTAGCAGTAATATGGAAGATACCGACATCAATTCCAAAGGTCTGCTTGTGGAAGACCCAACAAGGTGGAGCGACGAGCCATACAATGATGCCTACATAAGCACGTAGAAAAATGTATACATTATTCTACAATTGTATTCACATAAAATGGAACACTAAATAAAAGTCTCGGTACATAATAAGCATTCAATGTCTAGTATGAAAGCACACGAGCATTCAACGATTGCTTTAAAGCAAAATCAACAGTCATCGAGATCAATGTAGTTTGCTTTGCGTGAATACAGCGGCCAATGTGTAATAAAGCAGAAAGCTCTGCATGTTCGAACGGTAATGGATTGCATGACACGTGGATGGAAGGGACTGCCTGAGGGTTGGCTTGATTCTTCTTTTTATTTTTAGTTTGATGCTCAACAATTCTCGCAATAGTCTTGGCATTACAACATGACAGACTTTACTGGGTTGCGTCTTGGCTTTATTGGTGGAGGCAATATGGCTGGTGCAATTATTGGCGGACTGTTGAAATCCGGTCTTTCCGCATCCAATATTATCGTGTCAGAACCCTGGGACGAAGCTCGTGCTCGTCTAGTTTCACGGTTTAAAGTTCAGGTCACCACCTCAAACACTCAGGCAATTGCGTTTACCAATCAAAGCCAAACGACTCCTGTCGATGTTCTTATTCTTGCTGTCAAGCCTCAAGTCATGAGATCCGTTGCTGAAGGCATTTCGGACGCCGTCTTGACTCACAAGCCATTAATTGTGTCAATTGCTGCTGGAATTACCATTTCAAACTTGTTGAAGTGGTTGACATGTTCAGCCAAGAAAGGGATGACCGAGTCACCAGCAATTGTGCGATGCATGCCAAACACTCCTGCGTTGGTTGTCGAAGGAGCAACGGGTATGTATGCAGCTCCTTCAGTCACCACCAATCAAAAGGAAATTGTTTCTGCTGTGCTCAAGTCTGTATCGAAGCAAAACTACTGGGTCAAGGAGGAATCTCTGTTGGATGTCGTAACAGGCATATCTGGTAAGTTCATTTCAATGTATTGAACACTGATTTTGTGTAAAATATATTTGGTGATTGATCAACTGATGCTTTTTTGACCCATGTTAGGATCTGGTCCAGCTTATTTTTTCCTGTTGGTCGAGTGCCTCGAAGCCGCAGGAGTGAAATTGGGGCTTCCTGCAGATGTTGCTCGTGGACTTGCAGCACAGACTTGTTTAGGAGCGGGTCGCATGTTGACAGATACAGGCGAGGATCCAGCTGAATTAAGACGCAAAGTCACATCTCCAAATGGTACCACCGAGGCAGCACTCAACTCACTCGAAGGGAACAAGATTCGAGCCATCTTTGCTGAAGCCGTCCAGCGTGCTACCGAACGCAGCGCAGAGCTAGGATCGCTTTTAGCAAATAATTAACTCTAATAGCACATTGGTAGAGTACTGATGTGAGAATAAAGTCTTGGAAATACACAGATTAGCAAATAGCTATTTATTTAGATTGTACGTGTAGTGGATGAGCCAACTCATGCTCTGTTCAGTGCATGAATGCGTTGCTGGTATGCACTCCATCCGGCTTCTTTAAAGGCTTTGGCACGTTCAACCATGTTCTTGCTACCGTATATGCCACGGCCAACAATAATGACATCGCAATGGCTGTCCAAAATCACTTGCTGAGGAGTTCGATACTGCTGTCCAAGTTCATCGCCATCAATAGTGGAACTGCCAGATTCAGGCATTCCAACTCCAGGTGTCATGTAGATAAAGTCATCTAGACAACTCGATGTAGATTCCTTGTGATATCCAAGTCTATTCTGGCCAATAAAACCAAACACAAAGTCTCTGTGTCTGCAAGCCATTTGCACTGCAGCATCCGAATACAAGCCAGTAGCCAGCGATCCCTTGGATGACATCTCAGCAATCAGCAACAAACCTCTTGTCACTCCATTGGTCTCATCAGCCAGTCCAAGTCCAACTTCTTTTAATCCATGCACAACTCCCTCTCCAGGTAATGGATGAGCATTGGTGATATCAGCCCAATCAGCAATATGGTAAATCCCTTTGGAATACTGCAGCTTGACAGTATTGCCAATATCTGCAAACTTGCGATCTTCAAAAATCATAAACGAGTGCTTTTTCGACAGAGCGACAAGCTGGACAATGAGGTCCTGATCAAAGTCGGAGACAATATCAATATGTGTTTTGAGAATGCAAATGTATGGACCAAGAGTGTCTGCAATATGCAAGAGTTCGGCTTTTGTAGACACATCTGCTGCAATCGAAAGATTGGTCTGCTTCGAGTCCATAAGAAAAAGCAGACGCTTTGCTGCAGGATTGGAATGGTTGGCAATGCGCTGGGTGTAGGAGCTGCTCAAGAAAGACATTTTAGTTTAAATTATCAGCAAGTGTTCAAGACCTTCAATCGGCTCAATTGGCGCTAATGTGTTGTCGTATTCACGTAAAGTGGAAAAAAAATCATAGAATAAATCGGTCTCACGAAATGATAATTTTTACCAAATTTACTAATCCAAGTTCTGTTCTTTTAGTGATTGATATCAAACCAACAGTTGCATTCTTTGTTTTCTTGAACTATAACGTATCTGATATTAGAATACAGGAGTTTGATGGCAGTTGAACCCAACATTTGGATTGTAGTTGAATTGGGTGATTGTGCAGTGTAGAATTGTACCAAACAATCCAGTTTAAACTTATAGTTTGCATTATAAAATAGTCGTTGTTTGAAAGAATTGAAAGTACAACGAATACTCGGCCATTCCAAACCAATTATTTCGTTTTACATGAATACAATGGTAAATTCAAATGGCTATTCTTTTTTGTTGGTGGGCTTTCTATGTGAATTGAAAAACTAGTGATGGAGAATAAAATAGTCAGAATACCAAACACATCTGATAAACGCAGTCAAAAATATGGCTCATACCTTGCTAATCATGGCAATAGATGGCCCAAACTGATTCGGGAATGTCAAACCACAATTACGGATCCATTCCGGCAATTTAGCTACAATACGGTCTCGCTTGAACCGCATGTCTAGAAATATAATGACTGCATAGTCATTCTTGTGCCTGATTGCGCGACCTGTTACAAAGCACAATACGCCTGCAATGTTATTAAATAGTCAAGTATAGTAACACATCATACAAACTTGCCTACAGACTGATTGACTGCACGCATACAAATGTTTTCGTAGTACTCTTTACCAGTAATGCCCGATCCAGTTTCTTTTGCCTATGCGTGTTAAATCATGCAAATCAATAATATCTCCAATCAAAGCAATACAAACTACACTTTGTACAAAACATTTACCTGCACATCAAAAAAGCGCATCCGTTCTTGCAGTTCTATTGAAGCAATATTGGCAAATGGAATTCCAACCATAATCACTGCTCTATGTATCCATATATAGTGCATATATTGAAATAAATACAAGCCAGAAATCAACAAACATTCGCAGACTGTACTAATGCAATAAATACAACCACTTACCGTCCCATATCATCAGCAAAGTTGATTCCTTCGCTTAGCTTTCCTGATACCACAGCCAAAAGCATAGATCCGGTGAGTGTTGATGTGCTGAAATCTGTCTGACGAGATCTACTAATAGTGCTAGAGTAATCTTGCAGCACTTTATCAACCTCACCAACAGATGTGGGCTCAATGAAGATCTGTTCAGCGAACCAATCGCCAACAATTGAAAATATCAGTCCATCACATTTACATATTGACAAGACACCACACTAATGATTCAGTCAACCCACCTTCTTTTTTTTGGATATTCGGGTCCATATACCACCTGATTTCCACTGCTTTACTATGGCGTCCAAATAAGAATACGAAACAAAAAACACGACAATACCGCCCGAAATCACATTACTGTAATTGGCTATAGCTGCACCTGCCTCGTCCATCTAAAATGCACACCAATAGTAAAATATGCAAAATACAAATGCATTAGTGTTGAGATTGACTTTAAATGTGATATAAACGTAATAGTTGTAGATCTAGCTTACCATGTTTGTGTCAACTCGCTTCTCATGAGAAAAATTGAAATCCAATCCAGTTGGTCCTTGCGAGACACATATAGGCAGCAATGACGTAGAATTGATGACATGTCCACAAGAAAAAACATCAAGTCGATCATGTTGAACAGAAGGAAGCAGCTGCTCAATGAAATCATGGATAGGAGACATTGTTCCGCCAGTAAATACCACAGATCGAGCTTGCTTCAAAATAGGTGCAAAGCAATCGGCTGGATTTAGCAACAGATATTTAAACACGCAGTGGTGTGGATCTAATCCAAAATGCAACGGTTAGCCACAAAAATAAAATATATTATCCATTACAATGCTCAGATTCTTTATTTTGACTCGTATTGTTAATATACCTGTGCTGTAGTTGTATACAATACGTCCATTTACATCGGGATCGGTTAATGATGCCAAAAACGATTGCATAAATGACAGCGGAGATACACTTGTAGGAATAAAATTGGCAGTCTCGCTATTTTCTTTACGAGTTTCTGAAACAGCAAATCCCAAAAGCTAAGTATGTCAAACAATATAAGTAGACCGAATTCGCAATTTCTATAAACTTGATGGCTTTCTGCAGAATTATAAAAAGTACAAGTAAAACTCACTTTAAATGGTAAACGACTGTTTTCAAGATAAGTGAGAATTTTAAAGAGATTGAAATGATCAATTCCAGCCTTGTCCACAAACTCGCTTACAGACATGGCATGATTAGACTCTTGTGCTGACTTTGCTGCACTATAGGGCGTGTCTTGACTTTTGCAATGCAATGCATGGTCAAATTTTGTAGGCGATAGTTTTGCAAATAGTTGTTCAAACGCACCAAGTAGAACAAGTAATTGTTTGACATAAACCATGTTGCGACCAGCCAGTCTGTTTTTATACCTTTCAAAATATTTAGAAAGATGAGTCTTGCAATCGAGTATTTGATCAAGAGAGATGGTGTGACTGTATAATGAATTTACAGACTCAATAATGTTGTGCGCTTCATCTGTAATAATTTCCACGGTTAAATAAAAATCAACTAAAAGTCATTAGATTAAACATCATAAACAGCAAATTCCACTCAAACCTAACAGGCAAAAAAGTGTATACTTGCCTAGTATAATAATATTGTTTTTAAGGCGAAGTCCTATTGATTCTCTTGTCGATCGTTGAAGTAGCAAGTTGTACGGTATACAAATGATCTAGATATACAGTTTATAAGTGTTACACTGAAAAGTATTTTTTCATCTAAATGCAATTACCTCGGATGATTTGGCTGTATGCCGAGCACCATAGTATGGACAAGTAGCACTCTTTCTTCCTGCTTGAACAATTTCTTCGATATCACGAATACGCGCCTAAATTGAAGGTTACATTGATGTCGAGTCTAAAAACAACACAATGAATAAAACTCTGTGTCGCTTACGTGGATAGTGTCATCAAAAGTAACCATTTGCACTGGATCCTCGGTAAGGTAGGGACACCCGCCAGATGATTTGGACGATTTATCTGCAGATGTTTTTGCTTTATAAATTTACATTAATAAACGCAAATTACGTTTGTAGTGGGCTAAAAAACATCATGTAGCAAATAAACTGGGCTTAAAAATACCTTTTTGTAAATCCAGGCATTTGTCGTTAATTCTATGCAGTGATTGTAGTCTTGTCACACTCTGATTAATACAGAGATTTTTACGAGACCCAAGTGTAACACATTTGATATTTCCATACGCTGTTTTCTTGATTTCGTTTACAAACTGTGCAATTTGAGAATGCTTATGGATGGTGTTTCATGGTGTAATTAAGACATGATTAGTTTTTAAAAATACTACAATGGAAACAATCAATTGAACTTACTGTTCTGGCACAATAAATAATCTGAATCTCGAAAATTTCATCTAGATCCTTGTTTAAATCTTCCTCTTTTTCAATATACTGTAAAGACCTATACTCGCATGTCAGTTTTGCACGATTGTTCAAGGTGTAAACAAAACAACAACAGATTGAGATAAACTGACCATGGCTGGTTTAGTGAGTTGGACGATGGACTATTTTCGTCACTATCATACTCTTCAACAAGAAAGTTTTCTTTTTCTTGCAAGCCTAAATCTGATAAATTGGACTCTGCTTTTCGCTGTTGTATTCAATAAATATAGTTATGTGACTGATATACTATTGCAATGATTCAATAAAGCAATTGTAGTAATAGCAACCATGAACATACCTTGAAGGTAGATCGGGTAGATTCTATAGACTCGCGATTTCTGATTTGTTGCAGTCGAATCTCCCGTTGTTCTCTGGCATGTTTCTGCTTTTCAATCATGTCTGCAATCTCATTTCGTCTTCGTTCCCGATCATGGGCAATAACCCAATCTGGCTCATCTAAATGTAGCAAATATGATGCGGTAAATAATAAACTATTGACAGCATATTTAGTCATTGTTAGCCTCGATGTATTGTATCATTATACCTTTAATGCTTTTGTCAAGTAGATGCTGATCATCTTGCTCAGCAAGAAGGTCATTAATGGTTACAGTTTGTCGGTCTTTAAGCCATTTAAGCGCACTACAGATGATGCTCAGTGACTTTCCCTAGCATATTCAACTCGTTAGCATATTCGTATTGATAAACCATTCTAATCATTACTGTATTCACGTAAAATGGAACGCTAAATAGGAGTCAGAGTATAATAAACAGTTTCATGCCATGATTGCTAAGGAGTTTAATAGACAACACTGTGCCATCCAAGTGTTTTAGTTGGTTGGTCTCCTGGTGATTGGCATGGAAACAACAGTTGCATTCTTTGTTCTTCTGAACTAGATCGCGAATATATCTGATTTAGAATACACAAAGAGTTTGATAGCAGTTGAACCCAATATCTGGATTGCAATGAATAAATCTGGTGGATGTACAACGTATGGTTATACCAAAAAATCATTCCAGTTTAAAACTATAATTTGATTGTACTATACAATGGTCGTCGTTTGAAAGAATTGAGAATGGTAATAAAGCCAATTCCCAATAGAAAAGTACAACGAATACTGAACCATTATTTATTCTGAATCAGAATAGAAGCAGTGACTGCAAGATGAATACAAAGGCTCTGTTTTACATGAGTATGGCTGTAAAAGTACATTTGATGACCATACACTTACGGTTCCTGTGGGCGATTCATAGATTCCTACATGATTGTTATCCAGTGTTTTGTACAAACTATTTAATACCAAGTCAGTGATCTTCATGAAAACAACTATAAGGAGCAATCTTTAAGTAGCAACGCAGCTTGGATGAGCTGACTCTAATCGCCTATACTCTTGCAGATGACTGATTCCATTCAAAACACAATACTATCATGAGCTCTGACCTCTGCATGAATTTAGTTTGGATATCCCATGGCTGATATGGGAATGGAAACTCTTGCTCAATTGGTTTGGAAGGTGTCGCAGACATGCTATAGATTACAGTTGTATTCACGCAAAACAGAACACTTGAAGCGATTCCGGAATAAATAATGATTAATATTTGTTGCAGTTGCTAAAACCGGCTTTGATAAACATTGCCAATTTTCCAATATAAACACAATGTTCATCATATGATGCTCATGCAATCAAACTATAGTTTTAAATTGAGATTGTCCTCGTTTGGCATGTTCTTACATTGTACAATCACCAAGTGCTGTTTCTATACTGACCACGCAACATTTGGTTTGTAAAAGAGAGCTGGAGATTGACAAGTCAGGAATGAGATTGCTGGAACAAAGACGTGAATGCTGCTTGAGCATTTGTTTAGAAGACAATGTTCAATAAATCTGCTGTAAGTTTGGTACCAATCATTTCATGAGATTGACTATTTATTATGTACTTTGGTATCCTTATTTGGCGTTTTATTTCCGTAATGCGGCTGTAATTCTCAATCCATCACATTTGTTATTTGCTTTGACTTTAAAATCAGTATTGCGCCTCCGAGATCCAAGCACAGATTCAAATCTTCCGTTTGAACCGCTGGCTAATTTGCTCATATTGCAATTTGGTTAGTGACGTCGTTTTCAGATACTATTTTCGCATACCATTAAACTTTCTTGTTCTAGAGTGCGGTCAATTTATCCAAATTCCGCTATTTATTGCTGCATCGTTCATCTTTTTTAATTAAAAGGGCTGAATTCTATTCCACTCAGATTCAGGTTGTACAACTCGAGTAAGTGACTGGGGTTTATTTTAAAAGTACTTTAATTCATTTTTCCAACTCTTATTCCAGATAAGAGTTATGTGAAAGAGGACTCGATGTGTTTTCATTAAGCGACTCATTTATACGTATATTGTAGGGTTAGTAAAACTCGATAAAGAACTCTATCGCTGTTGTCACAAAGTCAGCCAAAAATTGGTTTAACGAAACTCGAGCCGTAAATAGTAAGCAGTCTCACGCTCTGTCAGTCTACTTGTGTTTTCAACACACCAAATATTGACCTTTGTAAGATTCAGTCGCCTATTAACCAGATCAACATGTCGCCACTAGCTGGAACACCTGGACAAGCATGCTCAACTCTTTTTTGCAAAACTGGACTATCGACACAATCTGATCATAACCACATATCTTGCCAGTTAGATCTGAACACAGACCGTATTGAAACTCATGCCAACTCCAATTACTGTAGCAAGGTAAATTCGAGCATCAGATTTAGCAACTCTATTTCACGTGCTACACTTGCAGCAACCAAAGCATCTCAAGTCAATGAGGAAGAACCAAATCAGATCAGTAGCAACTATAGAAAAAAACCATTATGCATGAAACTTACTGTTCCGATGCCAACTTCATATACTCAACGATCTAGCCTAATGAAAACAACACTTGCTCCACTCCTGGAAAAGTCAGTCGTAGAAGAAAACAGCAGCAATGGAAAGCTCTACAGTACTCAAAGAAAAGACATGACCAAAGCACTATCAACAAACGATGAAGCCAATTTCAGCATAGTTGATATTGATACATTGGAAAAAACGCCAGATTCAGCAGTTGTTGTAAACCATGAAAACTTGAAAAAAGCTTTTTCAGTGCTGCAACCGATCCATAACATCAAGGCTGTATCGAAAGCAACAGAACATATTAACCCATCGATTACAACATCATCACCACATGAACTTTCTTCCGACAAACACTGTGCATTGAATCAGTCAGACGCGACCGACGCGTCAGTGGCACTAGACGTTACCCTGGCTGCCACCCAGCCCATGCACAAGCCACTTATCTATTCATCACAAGAACATCTACAATTGCAACCTTTATTAAAATATCATCAGCCAATGCTCAAACAGCATGAACAAACTTCTTATTCACAACCGAATCTATCAACCAAATCTACTACTGTCAACCGTCCACAACTGACTCATTCTTTATCACAGGGTAAGCCGAGTCACTCGGTCTACTTGAAACACCAGGTAATTATATCTACTCTTATTTTATACTCGAGTAGTTTGCATCCCTTTTACCAATCTTGAAGTCTTTATTCTTCAAGTGTCTCTTTAATCAACGTGACCTTGAAATATACAAACTACAAGACTATCGTTTTCAAATGGCATCTATATTTCCTTGAGTTTAGATTTCATTTACTCTACTTTGATTAATTCAGTTGTACTATTCAACCAAATTTTGCGTACGTTACACAACTATATGTCATGATTGTTTAATCATGTATTTTAAAGTCCAATGCGCGCCTCGCAAGGGCTGCTTTGACCTGTGATAAGCAGTCTTTTCATCACCAAATATACTCATTTCGGCTGAATTTTAATCAGTGCACAGCAACAGTTCCAAAAAACAAAAATAGTTGGACTTTGTTGCCGAAATGGAATTCTTTGTTTTGATCAATCCGAGTCATGTTAGCATTGATTTGCTTACTCTACAATGCTCAAAATAGTCACATGTAAACACTGAAACTGTATAAATCAGGACAATACAACTATACTCGTTGTCTTTCTCAAATCTCAAACCACTATTTTCTACTGCCATACCTAATCCTAATCATGCCAACTTCTTTGGCACGCACTGTGTCCTATCCATCAACTGAATTTGCTCACACTTATCACTGTTTTTCACAGATGCCATCTGTCCCCATACCTCCACTACCTAAATCCGGTACATTATATAGAGCTACTCCCGAAAAAGCAAGTTCCATTTCGGCACAGGTGCAGGATAATCAAACCCAGCCTTCAATGGCAGAAAAGCAACTAGCAGGACATACGCTTCTTAAAGAGTTTGCCGACCGATTTGAGCTTATTTCTGAACTTGGATCAGGCGGTTTTGGGTTTGTTTTAGGCGCATTGGATCGCCATACAGGAAAAGAAGTAGCAGCCAAGTTTATTCTCAAATCTCGCGTAGCCTCGGATGGATGGGTACGAGATCCTCAATTAGGTGTGATTCCAATAGAGGTTTATTTTCTTCGCCATTGTCGCCACACAAACATCATTTCGTATGTCGCAGTATATTCGGACCACAAGTTTGTATACTTTGTCACTGAGCTACATGGATCGCAATGGGTGGCATCAAAAGATCAAATTCAATCAAGACTAACTCAATCCAGTGTGGCACAAGTGGTAAGTTGAGTTGAGCTGTTTTGTGTGCTTTTTTAAAAGGCTCAAATTATACATTAAATATGATTTGAATTTGGTATCTCAATTACATATTCAATGCAACATCAACATTGTTGGCAAAAAACTTGATTATGAAGCCAAAGCACCAATCTTCAAGTGTGGCACATATGATTAGTCATGCATTATGCACATAACCGAGTCTATCTATTAAAGTCTAGTTACTAACATGATGTGTTAAACATACTGTAGCCTGTTTTTCCTGTATCGGCTGAGCCTGTTCTTCATTCTCCATACGTCACACCTAACAACAGCACTTTGGATTTAAAGCAACCTATATTTCAAAGATCCGTTACTTGCCCCTTTCCAGCAAAACTTGCTCGCAGACCATCAATGGATCTTTTTGAGTAAGTTTAACCGTCTTGACAAACTTGCTTAATTTCTACTATCCAAATGCAATCATTACTTTAATTTACAAATAATTCCAAGCGTGTTTTTTCACATTGTTGTACCTTTATTTATATTTACTCATGCATTTTCATTGTAGGTGCATTGAGCAATATGATAGAATTCCAGAAGAAAGCGCCAAAGGTATATTTTTTCAAGTGGTTCAAGCAATACGGTATCTTCATTGCAAAGGAGTTGTTCATCGAGATATCAAGGATGAGAATATTGTCATTGATGGCAGTTTCCATGTCAAAATCATTGATTTTGGGTCTGCAGCTGTGGAATCCAGCGATCCAAACTTTTTATTTGATCGATTTCAGGGAACCATTCAATATGCTAGTCCTGAGATTTTACGAGGAGAAAAGTACCGAGGAAAGCCAACTGACGTATGGGCATTAGGAATCCTTTTGGTAAGCTAATGGTTGGTTGAAGATTTACAACGTATCTTGTTTACTGACGCAATTTACTCGTCGACTCTAAATCTATGTATGTTTACGACAGTATACCATTCTGTATGGAGAGGTTCCGTTTGCATCCAGTG
